# Supplementary material for: Full length sequencing reveals novel transcripts of detoxification genes along with related alternative splicing events and lncRNAs in Phyllotreta striolata
Source: PLoS One. 2021 Mar 24;16(3):e0248749. doi: 10.1371/journal.pone.0248749 (PMC7990184; doi:10.1371/journal.pone.0248749)
Supplement: S1 File — (XLS) [file pone.0248749.s002.xls]

QueryName	SubjectName	QhspStart1	QhspEnd1	QhspStart2	QhspEnd2	ShspStart1	ShspEnd1	ShspStart2	ShspEnd2
transcript_36402	gnl|BL_ORD_ID|24524 transcript_52391	113	2194	2194	2843	339	2431	2625	3275
transcript_65009	gnl|BL_ORD_ID|6478 transcript_1273	2	4946	4943	5260	15	4959	5082	5399
transcript_46227	gnl|BL_ORD_ID|27011 transcript_3709	179	3395	1	181	584	3807	1	181
transcript_58064	gnl|BL_ORD_ID|27303 transcript_56576	127	1928	1	129	726	2524	1	128
transcript_45500	gnl|BL_ORD_ID|39154 transcript_6072	1	1524	1521	1755	1	1524	2598	2832
transcript_36331	gnl|BL_ORD_ID|17579 transcript_39428	2563	5292	1	2565	2875	5606	2	2564
transcript_44637	gnl|BL_ORD_ID|6383 transcript_1104	1	3343	3344	3904	2	3317	4972	5532
transcript_5987	gnl|BL_ORD_ID|37698 transcript_76224	1	1895	1892	3090	1	1895	4682	5881
transcript_66598	gnl|BL_ORD_ID|25721 transcript_54637	150	4429	11	150	988	5268	2	141
transcript_1173	gnl|BL_ORD_ID|23943 transcript_51316	493	5466	1	496	1582	6561	2	496
transcript_66582	gnl|BL_ORD_ID|6380 transcript_1096	213	5004	1	214	741	5531	1	214
transcript_74962	gnl|BL_ORD_ID|273 transcript_457	1522	4425	1	1527	2872	6028	2	1642
transcript_39279	gnl|BL_ORD_ID|19589 transcript_43100	13	3391	3392	5735	1	3379	5021	7367
transcript_43247	gnl|BL_ORD_ID|40968 transcript_9549	1	1330	1329	2077	24	1352	1714	2466
transcript_3880	gnl|BL_ORD_ID|23918 transcript_51278	1649	3754	15	1650	1873	3978	2	1637
transcript_68108	gnl|BL_ORD_ID|20927 transcript_45636	131	3346	1	132	880	4096	407	539
transcript_3323	gnl|BL_ORD_ID|15047 transcript_35776	1	2808	2806	3971	1	2814	3490	4653
transcript_42066	gnl|BL_ORD_ID|6543 transcript_1397	2213	4705	1	2215	2763	5256	1	2216
transcript_29611	gnl|BL_ORD_ID|301 transcript_494	1709	4562	1	1712	2795	5688	4	1744
transcript_53583	gnl|BL_ORD_ID|267 transcript_450	262	4618	1	266	1963	6319	1	266
transcript_28284	gnl|BL_ORD_ID|293 transcript_484	2427	5047	2	2428	3626	6247	253	2679
transcript_54815	gnl|BL_ORD_ID|475 transcript_828	1	1510	1508	2721	1	1510	4389	5602
transcript_29328	gnl|BL_ORD_ID|9721 transcript_25913	2071	4905	2	2073	3058	5887	23	2097
transcript_24866	gnl|BL_ORD_ID|6361 transcript_1053	2008	5253	1	2011	2419	5667	292	2305
transcript_53969	gnl|BL_ORD_ID|483 transcript_853	1	2201	2196	2464	2980	5184	5356	5624
transcript_19201	gnl|BL_ORD_ID|38375 transcript_76497	99	1030	4	103	215	1144	2	101
transcript_36953	gnl|BL_ORD_ID|15982 transcript_36430	1	2849	2845	4078	568	3417	5088	6319
transcript_43247	gnl|BL_ORD_ID|33414 transcript_68202	13	1330	1329	2077	12	1331	1656	2408
transcript_34857	gnl|BL_ORD_ID|37799 transcript_4092	134	2849	1	135	945	3659	668	802
transcript_49753	gnl|BL_ORD_ID|6568 transcript_1454	1	3866	3862	4584	2	3867	4435	5157
transcript_53969	gnl|BL_ORD_ID|16677 transcript_37702	1	2201	2196	2378	2956	5162	5334	5516
transcript_31622	gnl|BL_ORD_ID|24445 transcript_52238	1	2219	2216	4078	1	2216	5285	7143
transcript_54815	gnl|BL_ORD_ID|38239 transcript_4918	1	1510	1508	2721	1	1510	2154	3367
transcript_73413	gnl|BL_ORD_ID|29531 transcript_60859	1	1184	1180	1653	19	1210	1355	1835
transcript_46331	gnl|BL_ORD_ID|17745 transcript_39716	2	2254	2252	3501	47	2298	2644	3892
transcript_1358	gnl|BL_ORD_ID|520 transcript_961	307	5301	1	309	509	5532	2	313
transcript_30365	gnl|BL_ORD_ID|39572 transcript_6877	1	1274	1273	2491	1	1274	1467	2686
transcript_1454	gnl|BL_ORD_ID|17579 transcript_39428	1	4249	4247	5156	1	4251	4698	5606
transcript_43322	gnl|BL_ORD_ID|6419 transcript_1175	328	3325	1	332	2436	5459	1	332
transcript_69252	gnl|BL_ORD_ID|6507 transcript_1329	351	5118	2	350	531	5303	17	364
transcript_1620	gnl|BL_ORD_ID|26289 transcript_55720	343	4857	1	348	4262	8672	3796	4135
transcript_54815	gnl|BL_ORD_ID|31281 transcript_64139	1	1510	1508	2721	1	1510	4380	5573
transcript_44637	gnl|BL_ORD_ID|31281 transcript_64139	1	3343	3346	3945	2	3347	4984	5574
transcript_56980	gnl|BL_ORD_ID|24913 transcript_53124	1	1198	1197	2072	1	1196	2074	2940
transcript_45500	gnl|BL_ORD_ID|39921 transcript_7524	1	1524	1521	1755	1	1524	2561	2795
transcript_4918	gnl|BL_ORD_ID|21123 transcript_45986	1	2143	2140	3368	2	2144	2693	3921
transcript_64307	gnl|BL_ORD_ID|31164 transcript_63932	2210	4546	168	2206	2541	4882	328	2370
transcript_1247	gnl|BL_ORD_ID|6681 transcript_1656	1	4087	4084	5396	2	4059	4164	5467
transcript_29348	gnl|BL_ORD_ID|9330 transcript_25143	377	6802	227	377	553	6993	1	151
transcript_43204	gnl|BL_ORD_ID|483 transcript_853	1	2580	2576	4404	1	2600	3795	5623
transcript_74520	gnl|BL_ORD_ID|9981 transcript_26411	1	2149	2150	2341	2326	4474	4623	4814
transcript_4918	gnl|BL_ORD_ID|475 transcript_828	1	2143	2140	3370	1	2143	4375	5605
transcript_54815	gnl|BL_ORD_ID|9593 transcript_25647	1	1510	1508	2721	1	1511	4225	5437
transcript_14680	gnl|BL_ORD_ID|36923 transcript_74774	519	1721	58	518	766	1968	206	666
transcript_45500	gnl|BL_ORD_ID|15143 transcript_35940	1	1524	1521	1755	1	1524	2598	2832
transcript_41632	gnl|BL_ORD_ID|39647 transcript_7024	120	2183	1	125	819	2878	484	608
transcript_67590	gnl|BL_ORD_ID|6426 transcript_1188	2	2885	2885	5239	28	2911	3115	5469
transcript_44388	gnl|BL_ORD_ID|29315 transcript_60464	1	1360	1355	1720	2180	3523	3653	4025
transcript_3617	gnl|BL_ORD_ID|21985 transcript_47620	161	3396	3397	3852	329	3563	5615	6070
transcript_43204	gnl|BL_ORD_ID|6415 transcript_1170	1	2580	2576	4403	1	2580	3641	5468
transcript_66598	gnl|BL_ORD_ID|6714 transcript_1710	150	4425	1	150	1041	5297	3	152
transcript_41148	gnl|BL_ORD_ID|6414 transcript_1168	1489	3940	1	1489	3014	5465	1626	3114
transcript_7884	gnl|BL_ORD_ID|33299 transcript_67981	302	2513	31	304	735	2926	2	275
transcript_63745	gnl|BL_ORD_ID|34965 transcript_71115	183	2023	1	186	1340	3180	37	222
transcript_54885	gnl|BL_ORD_ID|9553 transcript_25575	490	5358	2	495	1808	6674	215	708
transcript_43915	gnl|BL_ORD_ID|38937 transcript_5635	1	1474	1474	1972	176	1650	2687	3180
transcript_703	gnl|BL_ORD_ID|371 transcript_623	2477	5860	1	2482	2601	5984	5	2487
transcript_43204	gnl|BL_ORD_ID|8952 transcript_24418	1	2580	2576	4403	1	2580	3691	5518
transcript_17278	gnl|BL_ORD_ID|27713 transcript_57374	310	1354	4	312	2779	3822	1878	2186
transcript_11227	gnl|BL_ORD_ID|13125 transcript_32273	1	2079	2076	2181	1	2078	2301	2406
transcript_64964	gnl|BL_ORD_ID|25760 transcript_54702	351	4089	1	356	801	4538	287	642
transcript_3743	gnl|BL_ORD_ID|27667 transcript_57282	331	3815	17	331	898	4426	1	317
transcript_33749	gnl|BL_ORD_ID|37792 transcript_4080	1	1255	1253	2364	2	1256	1654	2766
transcript_63376	gnl|BL_ORD_ID|37832 transcript_4147	176	2707	1	179	1119	3651	2	180
transcript_54975	gnl|BL_ORD_ID|26942 transcript_3580	147	1788	1783	3001	181	1819	2643	3864
transcript_49965	gnl|BL_ORD_ID|13291 transcript_32573	261	1247	6	265	1017	2006	2	264
transcript_9924	gnl|BL_ORD_ID|11194 transcript_28677	189	2380	1	188	801	2984	1	188
transcript_26562	gnl|BL_ORD_ID|275 transcript_460	106	5041	1	107	704	5889	10	122
transcript_39306	gnl|BL_ORD_ID|37604 transcript_76058	2	3049	3045	4312	1	3025	3161	4429
transcript_2576	gnl|BL_ORD_ID|30106 transcript_61943	23	2720	2719	4322	2	2699	4119	5728
transcript_27416	gnl|BL_ORD_ID|38793 transcript_5352	1	2837	2834	3052	52	2887	3038	3256
transcript_56540	gnl|BL_ORD_ID|455 transcript_771	1	3348	3347	4543	11	3357	4585	5781
transcript_57270	gnl|BL_ORD_ID|34473 transcript_70215	1	1112	1110	1676	2	1113	1453	2020
transcript_3897	gnl|BL_ORD_ID|37397 transcript_75683	17	2600	2600	3348	2	2585	2727	3476
transcript_44637	gnl|BL_ORD_ID|17579 transcript_39428	1	3343	3344	3945	2	3348	5006	5606
transcript_63042	gnl|BL_ORD_ID|10046 transcript_26521	429	5897	1	429	641	6117	96	525
transcript_41148	gnl|BL_ORD_ID|28849 transcript_59548	1489	3940	1	1489	2652	5105	1264	2752
transcript_44715	gnl|BL_ORD_ID|20203 transcript_44262	97	2329	1	101	1924	4161	2	102
transcript_38977	gnl|BL_ORD_ID|6695 transcript_1680	1	1620	1615	3015	1	1632	3546	4946
transcript_30280	gnl|BL_ORD_ID|37170 transcript_75257	1	1298	1299	1925	151	1448	2017	2641
transcript_12349	gnl|BL_ORD_ID|37602 transcript_76056	216	1869	28	215	679	2332	3	190
transcript_6517	gnl|BL_ORD_ID|38224 transcript_4894	10	2726	2724	3044	2	2716	2838	3158
transcript_26562	gnl|BL_ORD_ID|31632 transcript_64798	106	5041	1	107	1045	5982	1	107
transcript_27588	gnl|BL_ORD_ID|17132 transcript_38557	16	2100	2101	3602	1	2073	2203	3702
transcript_65438	gnl|BL_ORD_ID|6889 transcript_2008	311	3260	21	310	423	3365	4	294
transcript_66598	gnl|BL_ORD_ID|6434 transcript_1204	150	4429	1	150	1156	5436	116	265
transcript_70857	gnl|BL_ORD_ID|26676 transcript_3090	144	2506	1	144	1708	4072	105	248
transcript_31622	gnl|BL_ORD_ID|35257 transcript_71660	2	2219	2216	4077	3	2217	5195	7052
transcript_28541	gnl|BL_ORD_ID|40318 transcript_8288	109	1996	1993	2442	149	2039	2188	2638
transcript_53969	gnl|BL_ORD_ID|23182 transcript_49890	1	2201	2196	2464	1133	3337	3509	3777
transcript_5340	gnl|BL_ORD_ID|38802 transcript_5370	1	1912	1908	3141	1	1912	2037	3270
transcript_9759	gnl|BL_ORD_ID|40678 transcript_8974	361	2386	5	363	499	2522	1	360
transcript_10011	gnl|BL_ORD_ID|40628 transcript_8875	189	2362	1	188	335	2508	1	188
transcript_75125	gnl|BL_ORD_ID|6593 transcript_1507	2009	4446	1	2013	2660	5101	263	2276
transcript_58663	gnl|BL_ORD_ID|6577 transcript_1475	1	1654	1656	2420	2	1656	4353	5117
transcript_64321	gnl|BL_ORD_ID|9285 transcript_25075	1448	4697	1	1452	3550	6800	1	1452
transcript_53969	gnl|BL_ORD_ID|450 transcript_765	1	2201	2196	2464	3166	5370	5542	5810
transcript_75919	gnl|BL_ORD_ID|27183 transcript_4022	241	3569	2	240	367	3690	4	244
transcript_45500	gnl|BL_ORD_ID|40822 transcript_9258	1	1524	1521	1755	1	1524	2234	2468
transcript_10578	gnl|BL_ORD_ID|41056 transcript_9714	158	2273	1	163	286	2401	9	171
transcript_39035	gnl|BL_ORD_ID|24860 transcript_53035	1	4449	4449	5320	1	4444	4628	5477
transcript_25728	gnl|BL_ORD_ID|15592 transcript_2385	1086	4144	1	1087	1363	4421	1	1088
transcript_59750	gnl|BL_ORD_ID|23526 transcript_50526	354	4559	1	358	611	4810	1	358
transcript_54815	gnl|BL_ORD_ID|275 transcript_460	1	1510	1508	2721	10	1586	4597	5887
transcript_53240	gnl|BL_ORD_ID|26225 transcript_55591	170	4771	4771	7801	564	5167	5783	8810
transcript_38739	gnl|BL_ORD_ID|40410 transcript_8461	310	2157	48	313	758	2608	106	371
transcript_65516	gnl|BL_ORD_ID|6453 transcript_1234	1393	5202	1	1392	1606	5409	2	1395
transcript_57870	gnl|BL_ORD_ID|19258 transcript_42466	324	4764	113	326	1689	6141	2	215
transcript_2197	gnl|BL_ORD_ID|6746 transcript_1771	352	4542	1	352	596	4790	24	376
transcript_72004	gnl|BL_ORD_ID|19945 transcript_43762	1546	3781	113	1547	2618	4850	311	1745
transcript_67118	gnl|BL_ORD_ID|22752 transcript_49097	2885	6651	241	2885	2990	6757	2	2654
transcript_75236	gnl|BL_ORD_ID|273 transcript_457	1	2928	2923	5493	3	3123	3236	6022
transcript_48936	gnl|BL_ORD_ID|6368 transcript_1063	1	3941	3937	5063	1	3953	4391	5518
transcript_9638	gnl|BL_ORD_ID|17643 transcript_39539	223	2414	2	223	2078	4268	1755	1976
transcript_8873	gnl|BL_ORD_ID|12463 transcript_31066	1	1393	1391	2531	1	1393	2396	3534
transcript_75916	gnl|BL_ORD_ID|39643 transcript_7012	1	1384	1379	2704	2	1385	1527	2851
transcript_10090	gnl|BL_ORD_ID|19556 transcript_43039	298	2330	6	298	499	2535	2	293
transcript_65710	gnl|BL_ORD_ID|21568 transcript_46853	9	606	604	1137	74	666	1655	2186
transcript_34929	gnl|BL_ORD_ID|20206 transcript_44267	692	1984	78	697	1229	2521	61	682
transcript_58663	gnl|BL_ORD_ID|301 transcript_494	1	1654	1656	2420	5	1686	4912	5687
transcript_38734	gnl|BL_ORD_ID|27757 transcript_57475	129	1232	2	132	772	1875	219	349
transcript_75850	gnl|BL_ORD_ID|14211 transcript_34265	130	1432	1	125	749	2047	2	126
transcript_28546	gnl|BL_ORD_ID|6368 transcript_1063	2558	5274	1	2563	2798	5517	2	2577
transcript_59501	gnl|BL_ORD_ID|313 transcript_519	1	3452	3449	4214	462	3913	5415	6179
transcript_34857	gnl|BL_ORD_ID|37984 transcript_4453	134	2850	1	135	829	3544	552	686
transcript_2776	gnl|BL_ORD_ID|12394 transcript_30939	1	3156	3153	4215	1	3161	3359	4422
transcript_47635	gnl|BL_ORD_ID|23918 transcript_51278	1590	3688	133	1591	1873	3968	173	1637
transcript_75978	gnl|BL_ORD_ID|10364 transcript_27107	181	5098	1	185	737	5653	1	183
transcript_48114	gnl|BL_ORD_ID|1645 transcript_12260	1	1005	1002	1836	2	1003	1171	2004
transcript_42066	gnl|BL_ORD_ID|6550 transcript_1411	2213	4706	1	2215	2713	5208	1	2215
transcript_1397	gnl|BL_ORD_ID|24244 transcript_51870	2607	5256	1	2605	2982	5647	1	2627
transcript_10562	gnl|BL_ORD_ID|37305 transcript_75523	198	2263	1	198	2366	4431	1	192
transcript_37612	gnl|BL_ORD_ID|14873 transcript_35461	1	1655	1654	2187	13	1686	4504	5040
transcript_44715	gnl|BL_ORD_ID|6372 transcript_1077	97	2329	1	101	2079	4331	2	102
transcript_32686	gnl|BL_ORD_ID|267 transcript_450	1	5202	5198	6197	2	5210	5319	6319
transcript_1975	gnl|BL_ORD_ID|6742 transcript_1765	2033	4710	2	2033	2180	4860	15	2045
transcript_42100	gnl|BL_ORD_ID|36572 transcript_74153	1	5826	5822	6919	4	5831	6322	7418
transcript_61256	gnl|BL_ORD_ID|368 transcript_620	2	2706	2704	3275	29	2733	2997	3568
transcript_4918	gnl|BL_ORD_ID|19644 transcript_43204	1	2143	2140	3368	1	2143	3176	4404
transcript_56957	gnl|BL_ORD_ID|25537 transcript_54258	433	5382	11	437	910	5839	2	428
transcript_58663	gnl|BL_ORD_ID|17579 transcript_39428	1	1654	1656	2420	2	1659	4843	5606
transcript_73106	gnl|BL_ORD_ID|33876 transcript_69061	306	2264	48	309	3584	5541	1655	1915
transcript_28691	gnl|BL_ORD_ID|38662 transcript_5094	137	2165	1	136	262	2298	1	136
transcript_46376	gnl|BL_ORD_ID|20008 transcript_43865	706	3361	75	707	1290	3927	549	1173
transcript_63383	gnl|BL_ORD_ID|30196 transcript_62114	1	1690	1686	3195	2	1691	1839	3321
transcript_54008	gnl|BL_ORD_ID|17289 transcript_38883	1	3902	3903	4864	2	3903	4374	5335
transcript_1186	gnl|BL_ORD_ID|6357 transcript_1043	1394	5454	1	1398	1505	5563	1	1398
transcript_70143	gnl|BL_ORD_ID|440 transcript_744	1	3007	3004	4201	1372	4396	4514	5723
transcript_38776	gnl|BL_ORD_ID|29254 transcript_60343	110	1610	1	114	3736	5238	3372	3490
transcript_26417	gnl|BL_ORD_ID|19391 transcript_42719	1832	3700	1	1837	3830	5693	1	1827
transcript_58663	gnl|BL_ORD_ID|10475 transcript_27315	1	1654	1656	2420	2	1656	4713	5477
transcript_64326	gnl|BL_ORD_ID|27065 transcript_3817	2	2929	2925	3532	114	3066	3177	3800
transcript_44637	gnl|BL_ORD_ID|16677 transcript_37702	1	3343	3344	3860	1	3343	5000	5516
transcript_12179	gnl|BL_ORD_ID|40071 transcript_7806	174	2047	1	173	840	2717	151	323
transcript_53583	gnl|BL_ORD_ID|282 transcript_470	262	4618	1	266	1963	6321	1	266
transcript_42100	gnl|BL_ORD_ID|26507 transcript_56142	297	5826	5822	6919	71	5595	7663	8760
transcript_18831	gnl|BL_ORD_ID|2389 transcript_13667	112	1104	2	116	840	1831	4	118
transcript_28400	gnl|BL_ORD_ID|20649 transcript_45125	857	2566	99	861	1051	2760	118	878
transcript_28947	gnl|BL_ORD_ID|32956 transcript_67332	152	4794	4790	6991	196	4838	6150	8351
transcript_4420	gnl|BL_ORD_ID|37582 transcript_76011	207	3531	2	207	389	3720	67	272
transcript_1270	gnl|BL_ORD_ID|273 transcript_457	1	2686	2681	5377	2	2862	3099	6028
transcript_34609	gnl|BL_ORD_ID|21073 transcript_45897	1	2022	2017	2403	1	2031	2487	2876
transcript_39075	gnl|BL_ORD_ID|12106 transcript_30430	117	1852	1	120	295	2026	2	121
transcript_12146	gnl|BL_ORD_ID|27930 transcript_57786	1	1582	1583	2046	1	1582	1754	2217
transcript_1297	gnl|BL_ORD_ID|11584 transcript_29462	1	3487	3487	5343	2	3459	3714	5548
transcript_54070	gnl|BL_ORD_ID|38846 transcript_5458	2	2166	2163	3124	5	2169	2269	3230
transcript_33461	gnl|BL_ORD_ID|21437 transcript_46604	2	2138	2135	2886	4	2140	4721	5473
transcript_68425	gnl|BL_ORD_ID|25480 transcript_54156	2247	7130	1	2248	2466	7346	2	2232
transcript_584	gnl|BL_ORD_ID|34896 transcript_70977	444	6078	175	446	653	6279	263	533
transcript_60109	gnl|BL_ORD_ID|26731 transcript_3192	140	2038	1	141	2114	4010	1849	1989
transcript_51800	gnl|BL_ORD_ID|30408 transcript_62509	274	2006	7	279	1694	3426	2	274
transcript_53969	gnl|BL_ORD_ID|29214 transcript_60270	1	2201	2196	2464	1022	3226	3398	3666
transcript_65336	gnl|BL_ORD_ID|15719 transcript_2611	1343	4019	1	1348	1645	4323	137	1485
transcript_2101	gnl|BL_ORD_ID|6880 transcript_1993	29	2977	2975	4636	3	2951	3079	4740
transcript_284	gnl|BL_ORD_ID|22037 transcript_47739	1075	6891	10	1077	1489	7296	3	1068
transcript_64880	gnl|BL_ORD_ID|321 transcript_540	1	3157	3152	4821	2	3434	4170	6023
transcript_40317	gnl|BL_ORD_ID|301 transcript_494	1497	4784	1	1501	2358	5688	5	1529
transcript_51681	gnl|BL_ORD_ID|37343 transcript_75587	166	1365	2	171	969	2168	92	261
transcript_33753	gnl|BL_ORD_ID|14280 transcript_34398	1	3463	3468	3718	199	3659	3845	4095
transcript_46227	gnl|BL_ORD_ID|23353 transcript_50200	179	3394	1	183	501	3719	1	183
transcript_61075	gnl|BL_ORD_ID|14269 transcript_34381	2	2074	2069	2474	12	2085	9914	10318
transcript_30200	gnl|BL_ORD_ID|479 transcript_839	1471	4200	1	1472	2896	5625	2	1475
transcript_24517	gnl|BL_ORD_ID|16424 transcript_37250	1880	4756	115	1881	2959	5852	169	1938
transcript_1198	gnl|BL_ORD_ID|273 transcript_457	1	4380	4380	5458	2	4679	4846	6022
transcript_50466	gnl|BL_ORD_ID|31329 transcript_64224	1	3130	3130	5526	2	3145	3431	5847
transcript_33509	gnl|BL_ORD_ID|34721 transcript_70641	1152	2785	1	1153	3919	5552	820	1971
transcript_58875	gnl|BL_ORD_ID|39157 transcript_6079	153	2248	1	152	684	2783	5	157
transcript_598	gnl|BL_ORD_ID|315 transcript_521	2752	6054	2	2755	2876	6179	15	2768
transcript_1967	gnl|BL_ORD_ID|13013 transcript_32067	2069	4710	143	2069	3133	5774	1085	3011
transcript_1230	gnl|BL_ORD_ID|483 transcript_853	1297	5407	1	1302	1512	5624	1	1321
transcript_1311	gnl|BL_ORD_ID|301 transcript_494	1065	5336	1	1066	1355	5688	4	1082
transcript_27533	gnl|BL_ORD_ID|38675 transcript_5125	2	2248	2248	2601	15	2261	2939	3291
transcript_64321	gnl|BL_ORD_ID|19391 transcript_42719	1448	4696	1	1453	2443	5692	1	1453
transcript_49993	gnl|BL_ORD_ID|38202 transcript_4847	2	2121	2117	3170	3	2133	2345	3399
transcript_6124	gnl|BL_ORD_ID|38000 transcript_4488	227	3047	13	229	716	3536	2	218
transcript_15726	gnl|BL_ORD_ID|11982 transcript_30206	262	1576	3	262	659	1978	2	270
transcript_69671	gnl|BL_ORD_ID|26746 transcript_3221	1441	3901	1	1444	1544	4002	1	1439
transcript_39485	gnl|BL_ORD_ID|13291 transcript_32573	263	1392	4	266	876	2006	2	263
transcript_29611	gnl|BL_ORD_ID|275 transcript_460	1709	4562	1	1712	2878	5889	10	1800
transcript_53969	gnl|BL_ORD_ID|10475 transcript_27315	1	2201	2196	2464	2835	5038	5210	5478
transcript_67640	gnl|BL_ORD_ID|24867 transcript_53048	1	2572	2571	2877	1950	4497	4691	5001
transcript_63258	gnl|BL_ORD_ID|9182 transcript_24867	1	1075	1073	1742	2	1076	1188	1857
transcript_12821	gnl|BL_ORD_ID|19866 transcript_43614	257	1959	82	258	1656	3357	668	844
transcript_10658	gnl|BL_ORD_ID|16180 transcript_36820	1	1540	1540	2245	1202	2744	3110	3815
transcript_38722	gnl|BL_ORD_ID|39743 transcript_7198	1	2140	2135	2328	294	2433	2649	2842
transcript_34585	gnl|BL_ORD_ID|13060 transcript_32145	2847	5854	1	2846	2976	6002	1	2848
transcript_51870	gnl|BL_ORD_ID|23777 transcript_51012	406	5648	1	404	781	5987	1	401
transcript_7958	gnl|BL_ORD_ID|36652 transcript_74281	12	1788	1785	2690	2	1793	2150	3083
transcript_67369	gnl|BL_ORD_ID|9861 transcript_26188	1613	4086	1	1613	2908	5380	1	1584
transcript_61862	gnl|BL_ORD_ID|10555 transcript_27452	1	1233	1232	1715	270	1502	2035	2520
transcript_66042	gnl|BL_ORD_ID|13997 transcript_33842	1	2500	2499	2656	1	2510	4117	4274
transcript_41148	gnl|BL_ORD_ID|503 transcript_900	1489	3940	1	1489	3168	5625	1768	3268
transcript_53689	gnl|BL_ORD_ID|14329 transcript_34486	1	2120	2118	3892	1	2120	4210	5984
transcript_8983	gnl|BL_ORD_ID|6806 transcript_1864	1	1743	1741	2514	1	1747	4010	4781
transcript_37074	gnl|BL_ORD_ID|19641 transcript_43198	2	5003	5001	5551	38	4999	5124	5677
transcript_45326	gnl|BL_ORD_ID|36000 transcript_73047	1903	4794	123	1908	2038	4925	85	1869
transcript_10247	gnl|BL_ORD_ID|29758 transcript_61266	1	1493	1491	2323	1	1490	2114	2946
transcript_30200	gnl|BL_ORD_ID|14871 transcript_35458	1471	4199	1	1472	2605	5331	2	1466
transcript_54975	gnl|BL_ORD_ID|26963 transcript_3625	1	1788	1783	3001	2	1786	2608	3829
transcript_64321	gnl|BL_ORD_ID|15311 transcript_36250	1448	4696	1	1453	3704	6950	2	1452
transcript_1358	gnl|BL_ORD_ID|393 transcript_657	307	5303	1	309	508	5505	2	313
transcript_66582	gnl|BL_ORD_ID|6383 transcript_1104	213	4962	1	214	814	5532	1	214
transcript_10651	gnl|BL_ORD_ID|40351 transcript_8359	108	1969	1970	2251	291	2152	2339	2620
transcript_29611	gnl|BL_ORD_ID|13722 transcript_33351	1709	4562	1	1712	2427	5280	1	1712
transcript_26547	gnl|BL_ORD_ID|30928 transcript_63515	2	2572	2574	4458	1	2573	2722	4597
transcript_122	gnl|BL_ORD_ID|36848 transcript_74636	1	6680	6681	7695	1	6680	8018	9032
transcript_64620	gnl|BL_ORD_ID|50 transcript_79	1	5147	5148	6334	1	5153	6995	8181
transcript_26562	gnl|BL_ORD_ID|479 transcript_839	106	5041	1	107	667	5625	1	107
transcript_70309	gnl|BL_ORD_ID|27113 transcript_3894	1072	3480	1	1077	1352	3765	1	1078
transcript_56655	gnl|BL_ORD_ID|18235 transcript_40581	1152	3654	1	1151	1343	3845	1	1151
transcript_44763	gnl|BL_ORD_ID|34786 transcript_70751	1	1098	1098	1609	3	1100	2197	2711
transcript_66084	gnl|BL_ORD_ID|16377 transcript_37164	1	3150	3145	4114	665	3814	4394	5363
transcript_26986	gnl|BL_ORD_ID|36924 transcript_74775	159	2893	2894	3905	125	2858	3031	4043
transcript_44503	gnl|BL_ORD_ID|1028 transcript_11097	1	1050	1046	1656	951	2004	930	1540
transcript_15805	gnl|BL_ORD_ID|1274 transcript_11556	158	1569	2	159	717	2128	66	223
transcript_1146	gnl|BL_ORD_ID|475 transcript_828	280	5494	14	284	390	5604	1	271
transcript_5808	gnl|BL_ORD_ID|35483 transcript_72058	272	3132	1	269	3637	6493	3196	3464
transcript_58663	gnl|BL_ORD_ID|15355 transcript_36331	1	1654	1656	2420	1	1659	4528	5292
transcript_45622	gnl|BL_ORD_ID|14109 transcript_34055	293	4442	1	292	1789	5936	535	826
transcript_3087	gnl|BL_ORD_ID|15771 transcript_2710	1830	4072	175	1832	2009	4251	89	1746
transcript_45564	gnl|BL_ORD_ID|17289 transcript_38883	1	4060	4058	5092	2	4062	4301	5335
transcript_51221	gnl|BL_ORD_ID|9285 transcript_25075	2203	5260	151	2208	3742	6799	1445	3503
transcript_6703	gnl|BL_ORD_ID|39157 transcript_6079	2	2033	2033	2935	5	2032	2167	3066
transcript_66084	gnl|BL_ORD_ID|20003 transcript_43857	1	3150	3145	4111	681	3830	4228	5194
transcript_58663	gnl|BL_ORD_ID|38239 transcript_4918	1	1654	1656	2420	2	1656	2604	3368
transcript_51151	gnl|BL_ORD_ID|376 transcript_628	422	4350	2	426	2063	5988	39	463
transcript_29611	gnl|BL_ORD_ID|11584 transcript_29462	1709	4561	1	1712	2727	5548	1	1696
transcript_2303	gnl|BL_ORD_ID|19127 transcript_42252	492	4473	60	492	1330	5301	2	435
transcript_1270	gnl|BL_ORD_ID|24244 transcript_51870	2681	5377	1	2686	2935	5648	1	2710
transcript_1710	gnl|BL_ORD_ID|20259 transcript_44358	3	4499	4502	5297	2	4516	4786	5601
transcript_41148	gnl|BL_ORD_ID|6357 transcript_1043	1489	3940	1	1489	3112	5563	1724	3212
transcript_67625	gnl|BL_ORD_ID|65 transcript_110	1	2077	2073	4062	19	2095	5823	7806
transcript_41709	gnl|BL_ORD_ID|30006 transcript_61749	222	3922	2	223	584	4280	1	222
transcript_37035	gnl|BL_ORD_ID|158 transcript_261	330	6881	3	333	444	6972	1	333
transcript_56272	gnl|BL_ORD_ID|15704 transcript_2579	1137	3512	1	1142	1639	4014	389	1530
transcript_26562	gnl|BL_ORD_ID|24244 transcript_51870	106	5041	1	107	676	5648	1	108
transcript_12017	gnl|BL_ORD_ID|24183 transcript_51755	467	2065	6	468	820	2418	2	464
transcript_44637	gnl|BL_ORD_ID|301 transcript_494	1	3341	3344	3946	5	3397	5075	5688
transcript_51130	gnl|BL_ORD_ID|17728 transcript_39690	2	4905	4904	6798	137	5044	5991	7888
transcript_42788	gnl|BL_ORD_ID|313 transcript_519	1	2501	2498	3744	2334	4829	4960	6196
transcript_53876	gnl|BL_ORD_ID|24860 transcript_53035	1	4090	4085	5005	1	4089	4577	5475
transcript_16602	gnl|BL_ORD_ID|32018 transcript_65497	157	1459	2	158	1791	3093	1427	1583
transcript_52688	gnl|BL_ORD_ID|16454 transcript_37314	358	4241	1	361	1328	5212	2	362
transcript_44637	gnl|BL_ORD_ID|6388 transcript_1110	1	3343	3344	3945	2	3347	4925	5526
transcript_69535	gnl|BL_ORD_ID|6691 transcript_1674	223	4018	1	225	1133	4927	2	226
transcript_41148	gnl|BL_ORD_ID|6875 transcript_1986	1489	3940	1	1489	2228	4679	840	2328
transcript_61128	gnl|BL_ORD_ID|6481 transcript_1279	1	2774	2772	4686	1	2774	3437	5355
transcript_66582	gnl|BL_ORD_ID|503 transcript_900	213	5004	1	214	815	5627	1	215
transcript_34469	gnl|BL_ORD_ID|13675 transcript_33262	584	6775	1	587	3540	9732	2773	3358
transcript_1073	gnl|BL_ORD_ID|19758 transcript_43416	27	3471	3469	5566	2	3446	3962	6061
transcript_66859	gnl|BL_ORD_ID|29774 transcript_61301	105	2266	1	109	580	2743	244	352
transcript_4918	gnl|BL_ORD_ID|421 transcript_714	2	2143	2140	3369	269	2410	4642	5871
transcript_714	gnl|BL_ORD_ID|23897 transcript_51237	269	5602	5601	5871	1	5334	5657	5926
transcript_36953	gnl|BL_ORD_ID|32088 transcript_65634	1	2849	2845	4059	565	3412	5042	6255
transcript_56629	gnl|BL_ORD_ID|6450 transcript_1230	1057	4175	1	1058	2288	5407	1	1058
transcript_57284	gnl|BL_ORD_ID|30776 transcript_63223	338	1972	66	342	542	2178	98	374
transcript_36741	gnl|BL_ORD_ID|31401 transcript_64366	122	6678	6678	7497	127	6684	6914	7733
transcript_55860	gnl|BL_ORD_ID|15142 transcript_35938	202	2437	1	201	951	3186	1	201
transcript_74781	gnl|BL_ORD_ID|15880 transcript_2899	2	3103	3099	3718	17	3116	3534	4177
transcript_34707	gnl|BL_ORD_ID|26249 transcript_55639	2	2847	2848	2950	39	2884	2989	3090
transcript_37612	gnl|BL_ORD_ID|39304 transcript_6351	1	1655	1652	2187	32	1705	2492	3028
transcript_38173	gnl|BL_ORD_ID|287 transcript_476	1558	5487	1	1554	1867	6174	4	1734
transcript_31578	gnl|BL_ORD_ID|31329 transcript_64224	108	3048	3048	5468	152	3145	3431	5847
transcript_235	gnl|BL_ORD_ID|21129 transcript_46000	20	6076	6074	7124	1	6070	6374	7425
transcript_41148	gnl|BL_ORD_ID|483 transcript_853	1489	3940	1	1489	3171	5622	1783	3271
transcript_66582	gnl|BL_ORD_ID|16677 transcript_37702	213	4918	2	214	813	5516	1	213
transcript_44470	gnl|BL_ORD_ID|6688 transcript_1668	427	4464	1	428	759	4810	8	435
transcript_1182	gnl|BL_ORD_ID|16677 transcript_37702	2	4747	4743	5380	1	4744	4879	5516
transcript_30200	gnl|BL_ORD_ID|23497 transcript_50466	1471	4200	1	1472	2872	5573	1	1471
transcript_41632	gnl|BL_ORD_ID|39001 transcript_5755	120	2182	1	125	1021	3088	692	810
transcript_74229	gnl|BL_ORD_ID|273 transcript_457	1	4971	4973	5496	2	5340	5459	6028
transcript_32433	gnl|BL_ORD_ID|17517 transcript_39310	2	3506	3506	6395	36	3546	3646	6551
transcript_42593	gnl|BL_ORD_ID|35358 transcript_71845	828	2521	98	830	1538	3231	206	938
transcript_54008	gnl|BL_ORD_ID|11584 transcript_29462	1	3902	3903	4865	2	3870	4600	5548
transcript_36202	gnl|BL_ORD_ID|6681 transcript_1656	1	4942	4940	5376	1	4909	5034	5467
transcript_36331	gnl|BL_ORD_ID|16677 transcript_37702	2563	5207	1	2565	2869	5516	1	2560
transcript_70143	gnl|BL_ORD_ID|31329 transcript_64224	1754	4153	1	1754	3431	5847	1375	3144
transcript_628	gnl|BL_ORD_ID|343 transcript_576	290	5988	2	289	417	6115	15	302
transcript_38173	gnl|BL_ORD_ID|23497 transcript_50466	1551	5487	1	1554	1663	5573	1	1552
transcript_26562	gnl|BL_ORD_ID|6394 transcript_1130	106	5041	1	107	570	5507	1	107
transcript_2241	gnl|BL_ORD_ID|13483 transcript_32921	2	2926	2925	4497	5	2924	3046	4617
transcript_32654	gnl|BL_ORD_ID|27961 transcript_57846	236	1650	6	237	373	1787	2	233
transcript_41899	gnl|BL_ORD_ID|23459 transcript_50387	2	3356	3352	4233	185	3539	3879	4760
transcript_56446	gnl|BL_ORD_ID|20098 transcript_44055	1	2431	2426	2975	1	2436	5999	6548
transcript_53969	gnl|BL_ORD_ID|421 transcript_714	1	2201	2196	2464	3227	5431	5603	5871
transcript_24517	gnl|BL_ORD_ID|19066 transcript_42131	1880	4750	157	1881	2753	5621	1	1725
transcript_49174	gnl|BL_ORD_ID|18780 transcript_41599	1539	3134	1	1543	5669	7260	1847	3389
transcript_31317	gnl|BL_ORD_ID|479 transcript_839	1681	5371	1	1686	1865	5575	1	1687
transcript_57359	gnl|BL_ORD_ID|0 transcript_0	1	3319	3314	4766	5	3321	11598	13050
transcript_30200	gnl|BL_ORD_ID|6383 transcript_1104	1471	4158	1	1472	2875	5532	2	1474
transcript_9232	gnl|BL_ORD_ID|40201 transcript_8050	2	2345	2347	2464	1	2344	2544	2665
transcript_6668	gnl|BL_ORD_ID|22515 transcript_48661	165	2938	15	167	881	3654	1	153
transcript_38754	gnl|BL_ORD_ID|11412 transcript_29114	100	2228	1	100	2056	4184	354	453
transcript_32218	gnl|BL_ORD_ID|27209 transcript_56406	2327	4711	1	2330	3589	5969	1040	3373
transcript_24514	gnl|BL_ORD_ID|39194 transcript_6155	170	2113	1	171	312	2255	41	211
transcript_13235	gnl|BL_ORD_ID|15599 transcript_2399	151	1907	1	154	2422	4154	1024	1178
transcript_53969	gnl|BL_ORD_ID|23897 transcript_51237	1	2201	2197	2464	2959	5163	5661	5926
transcript_40541	gnl|BL_ORD_ID|19774 transcript_43448	1	3598	3594	6352	1521	5121	5537	8293
transcript_49460	gnl|BL_ORD_ID|23497 transcript_50466	1	3971	3969	5064	1	3969	4495	5571
transcript_68743	gnl|BL_ORD_ID|21064 transcript_45883	223	3022	2	222	625	3409	11	231
transcript_31092	gnl|BL_ORD_ID|15311 transcript_36250	579	5311	74	582	2161	6890	1525	2032
transcript_1454	gnl|BL_ORD_ID|287 transcript_476	2	4249	4245	5157	4	4688	5175	6174
transcript_70599	gnl|BL_ORD_ID|24097 transcript_51604	1	1383	1379	1885	769	2149	2306	2812
transcript_63211	gnl|BL_ORD_ID|6586 transcript_1493	1031	2333	1	1034	3921	5221	2616	3649
transcript_9260	gnl|BL_ORD_ID|40379 transcript_8413	121	2477	1	123	266	2621	23	140
transcript_72339	gnl|BL_ORD_ID|25063 transcript_53430	2	2010	2005	3003	465	2475	3113	4108
transcript_26949	gnl|BL_ORD_ID|89 transcript_150	101	3841	3841	5634	270	4011	4144	5939
transcript_71386	gnl|BL_ORD_ID|31467 transcript_64484	2	4931	4926	5253	1	4931	5078	5394
transcript_36202	gnl|BL_ORD_ID|24297 transcript_51963	1	4943	4940	5375	1	4980	5107	5544
transcript_40670	gnl|BL_ORD_ID|36459 transcript_73950	269	3047	1	267	852	3626	2	266
transcript_67567	gnl|BL_ORD_ID|39605 transcript_6939	146	1113	3	149	1079	2047	715	861
transcript_56629	gnl|BL_ORD_ID|479 transcript_839	1057	4175	1	1058	2506	5625	1	1058
transcript_13460	gnl|BL_ORD_ID|13346 transcript_32677	306	1870	56	306	4437	6001	220	471
transcript_30	gnl|BL_ORD_ID|32536 transcript_66517	2046	9318	1	2048	2190	9464	1	2052
transcript_36953	gnl|BL_ORD_ID|13283 transcript_32556	1	2849	2845	4059	107	2953	4576	5789
transcript_1311	gnl|BL_ORD_ID|11584 transcript_29462	1065	5335	1	1066	1319	5548	1	1057
transcript_29611	gnl|BL_ORD_ID|483 transcript_853	1709	4562	1	1712	2771	5624	1	1732
transcript_51881	gnl|BL_ORD_ID|8 transcript_9	1	8003	8002	9584	304	8303	8837	10420
transcript_66582	gnl|BL_ORD_ID|11584 transcript_29462	213	5003	1	214	806	5548	1	212
transcript_32686	gnl|BL_ORD_ID|15982 transcript_36430	1	5202	5198	6197	2	5212	5321	6319
transcript_29584	gnl|BL_ORD_ID|29993 transcript_61728	1	2680	2676	3047	2	2691	4356	4728
transcript_40317	gnl|BL_ORD_ID|479 transcript_839	1497	4784	1	1501	2338	5625	2	1503
transcript_1454	gnl|BL_ORD_ID|31281 transcript_64139	1	4249	4247	5156	1	4244	4683	5574
transcript_17278	gnl|BL_ORD_ID|11575 transcript_29444	310	1354	4	312	2838	3882	1938	2246
transcript_60900	gnl|BL_ORD_ID|11584 transcript_29462	1	3051	3050	5389	2	3026	3236	5548
transcript_70484	gnl|BL_ORD_ID|34218 transcript_69703	145	5109	5109	8137	7	4970	5746	8774
transcript_31542	gnl|BL_ORD_ID|15493 transcript_2216	1	2599	2598	3666	16	2617	3451	4520
transcript_58084	gnl|BL_ORD_ID|6360 transcript_1051	1	1853	1857	2006	1	1853	5431	5576
transcript_60900	gnl|BL_ORD_ID|24244 transcript_51870	1	3051	3050	5390	2	3081	3295	5648
transcript_53969	gnl|BL_ORD_ID|6875 transcript_1986	1	2201	2196	2464	2037	4241	4413	4681
transcript_18831	gnl|BL_ORD_ID|1541 transcript_12065	112	1104	2	116	1029	2019	4	118
transcript_54008	gnl|BL_ORD_ID|6432 transcript_1198	1	3902	3903	4863	2	3903	4504	5463
transcript_65495	gnl|BL_ORD_ID|17444 transcript_39165	121	2764	1	120	295	2940	1	120
transcript_75058	gnl|BL_ORD_ID|6890 transcript_2012	99	1140	1	101	3668	4710	24	124
transcript_66084	gnl|BL_ORD_ID|6427 transcript_1189	1	3150	3145	4114	611	3760	4482	5451
transcript_839	gnl|BL_ORD_ID|23897 transcript_51237	2	5356	5355	5625	1	5334	5657	5926
transcript_40317	gnl|BL_ORD_ID|33876 transcript_69061	1497	4784	1	1501	2252	5541	2	1502
transcript_53799	gnl|BL_ORD_ID|32504 transcript_66457	331	6137	1	336	2254	8058	1816	2151
transcript_53969	gnl|BL_ORD_ID|16508 transcript_37405	1	2201	2196	2414	2991	5195	5367	5585
transcript_11559	gnl|BL_ORD_ID|18694 transcript_41423	1	1827	1825	2154	1	1821	2116	2443
transcript_58663	gnl|BL_ORD_ID|29550 transcript_60900	1	1654	1656	2420	1	1655	4625	5389
transcript_4805	gnl|BL_ORD_ID|6567 transcript_1451	2	2128	2129	3445	63	2190	2356	3672
transcript_73758	gnl|BL_ORD_ID|26906 transcript_3513	1017	3254	1	1021	1159	3403	7	1027
transcript_33509	gnl|BL_ORD_ID|25570 transcript_54322	1152	2785	1	1153	3872	5505	866	2017
transcript_73451	gnl|BL_ORD_ID|18141 transcript_40432	2	3799	3798	5503	1	3799	3977	5676
transcript_54815	gnl|BL_ORD_ID|301 transcript_494	1	1510	1508	2721	4	1537	4456	5686
transcript_5951	gnl|BL_ORD_ID|25353 transcript_53939	497	3138	54	498	739	3378	2	446
transcript_5447	gnl|BL_ORD_ID|16380 transcript_37172	166	3226	1	166	1477	4538	133	298
transcript_32974	gnl|BL_ORD_ID|27278 transcript_56537	2	2878	2874	4503	8	2881	3317	4949
transcript_44665	gnl|BL_ORD_ID|33865 transcript_69041	1202	2995	1	1205	6845	8639	3097	4301
transcript_879	gnl|BL_ORD_ID|421 transcript_714	2	4232	4233	5703	269	4499	4398	5870
transcript_25535	gnl|BL_ORD_ID|18638 transcript_41320	582	3455	7	586	3349	6222	1	580
transcript_61874	gnl|BL_ORD_ID|14419 transcript_34654	1	2020	2018	3306	96	2116	2278	3569
transcript_36331	gnl|BL_ORD_ID|6383 transcript_1104	2563	5251	1	2565	2873	5532	2	2562
transcript_50126	gnl|BL_ORD_ID|123 transcript_211	611	6804	1	614	1036	7229	1	614
transcript_5353	gnl|BL_ORD_ID|37789 transcript_4071	2	2853	2852	3247	204	3055	3282	3677
transcript_1515	gnl|BL_ORD_ID|10413 transcript_27210	1	4452	4451	5085	1	4457	4559	5172
transcript_48472	gnl|BL_ORD_ID|36543 transcript_74100	1	3163	3159	4172	2972	6137	6501	7516
transcript_32244	gnl|BL_ORD_ID|25998 transcript_55160	26	5183	5179	7547	2	5125	5346	7718
transcript_53969	gnl|BL_ORD_ID|499 transcript_890	1	2201	2196	2464	2960	5164	5410	5678
transcript_67097	gnl|BL_ORD_ID|16991 transcript_38276	1135	2804	1	1136	4220	5893	2850	4004
transcript_61143	gnl|BL_ORD_ID|32606 transcript_66647	1	2060	2055	2965	1	2060	2232	3144
transcript_39761	gnl|BL_ORD_ID|15935 transcript_2992	1	2378	2376	3901	30	2407	2603	4128
transcript_59548	gnl|BL_ORD_ID|6383 transcript_1104	103	5065	1	107	602	5532	1	107
transcript_31967	gnl|BL_ORD_ID|29155 transcript_60167	1	2142	2138	2941	1	2136	2240	3034
transcript_1146	gnl|BL_ORD_ID|16677 transcript_37702	280	5408	15	284	389	5516	1	270
transcript_34469	gnl|BL_ORD_ID|16816 transcript_37947	584	6776	1	587	1601	7796	833	1419
transcript_37612	gnl|BL_ORD_ID|30451 transcript_62615	1	1655	1652	2182	2	1657	2446	2966
transcript_58663	gnl|BL_ORD_ID|16677 transcript_37702	1	1654	1656	2335	1	1654	4836	5516
transcript_71297	gnl|BL_ORD_ID|88 transcript_147	2	4791	4791	7337	4	4809	5028	7589
transcript_32952	gnl|BL_ORD_ID|27483 transcript_56934	66	7016	7011	7522	299	7249	7487	7998
transcript_62114	gnl|BL_ORD_ID|37397 transcript_75683	12	2571	2571	3316	2	2585	2727	3476
transcript_75918	gnl|BL_ORD_ID|19130 transcript_42256	1	4155	4158	5787	1	4149	4304	5931
transcript_4918	gnl|BL_ORD_ID|396 transcript_664	1	2143	2140	3369	1	2142	4461	5690
transcript_4918	gnl|BL_ORD_ID|6543 transcript_1397	1	2143	2140	3368	1	2144	4028	5256
transcript_53969	gnl|BL_ORD_ID|18904 transcript_41836	1	2201	2196	2463	2126	4329	4501	4768
transcript_31317	gnl|BL_ORD_ID|17579 transcript_39428	1681	5371	1	1686	1867	5557	1	1689
transcript_1312	gnl|BL_ORD_ID|26404 transcript_55936	1	3622	3618	5326	1	3623	3798	5524
transcript_9981	gnl|BL_ORD_ID|14251 transcript_34351	573	2371	62	574	1856	3653	413	925
transcript_73879	gnl|BL_ORD_ID|23879 transcript_51205	3	3054	3055	5238	1	3050	4309	6492
transcript_8463	gnl|BL_ORD_ID|19315 transcript_42576	598	2659	93	600	1366	3428	2	512
transcript_64200	gnl|BL_ORD_ID|15603 transcript_2405	265	3050	1	269	1525	4310	108	376
transcript_54815	gnl|BL_ORD_ID|31329 transcript_64224	1	1510	1508	2673	1	1513	4682	5847
transcript_38460	gnl|BL_ORD_ID|30196 transcript_62114	1	1633	1632	2950	1	1633	2008	3323
transcript_42955	gnl|BL_ORD_ID|6727 transcript_1728	146	3729	3724	4210	679	4263	4398	4884
transcript_51055	gnl|BL_ORD_ID|29550 transcript_60900	1	1477	1472	2304	1575	3051	4558	5390
transcript_27452	gnl|BL_ORD_ID|15311 transcript_36250	1	1532	1531	2520	2	1530	5901	6888
transcript_24433	gnl|BL_ORD_ID|22695 transcript_48990	227	3172	1	232	1052	4034	1	232
transcript_1312	gnl|BL_ORD_ID|24860 transcript_53035	1	3622	3618	5326	1	3622	3796	5477
transcript_1297	gnl|BL_ORD_ID|31281 transcript_64139	1	3487	3487	5343	2	3489	3746	5574
transcript_60558	gnl|BL_ORD_ID|32997 transcript_67405	130	1410	1	131	4345	5626	3177	3305
transcript_26915	gnl|BL_ORD_ID|30024 transcript_61783	116	2173	2173	2486	3135	5192	5417	5728
transcript_40317	gnl|BL_ORD_ID|13722 transcript_33351	1497	4784	1	1501	1993	5280	2	1502
transcript_58663	gnl|BL_ORD_ID|29387 transcript_60589	1	1654	1656	2418	2	1656	4892	5652
transcript_51681	gnl|BL_ORD_ID|1755 transcript_12478	166	1365	2	171	806	2006	69	238
transcript_1454	gnl|BL_ORD_ID|6432 transcript_1198	1	4249	4247	5154	1	4265	4557	5463
transcript_1297	gnl|BL_ORD_ID|421 transcript_714	1	3487	3487	5343	269	3756	4013	5870
transcript_45365	gnl|BL_ORD_ID|32 transcript_46	778	8337	1	781	1161	8720	142	921
transcript_53085	gnl|BL_ORD_ID|6434 transcript_1204	2	4212	4212	5206	116	4330	4438	5435
transcript_3206	gnl|BL_ORD_ID|9303 transcript_25104	153	3159	3159	3974	238	3248	7005	7820
transcript_66084	gnl|BL_ORD_ID|6353 transcript_1029	1	3150	3145	4114	725	3874	4596	5565
transcript_56629	gnl|BL_ORD_ID|6360 transcript_1051	1057	4175	1	1058	2457	5576	1	1058
transcript_46952	gnl|BL_ORD_ID|6889 transcript_2008	287	4560	1	286	423	4695	9	294
transcript_1045	gnl|BL_ORD_ID|24817 transcript_52946	11	4208	4208	5584	2	4196	5351	6726
transcript_704	gnl|BL_ORD_ID|381 transcript_638	2	5570	5573	5860	1	5569	5706	5993
transcript_63211	gnl|BL_ORD_ID|6508 transcript_1330	1031	2332	1	1034	4023	5323	2718	3751
transcript_72823	gnl|BL_ORD_ID|39689 transcript_7104	1	1825	1826	1943	65	1910	2313	2430
transcript_24433	gnl|BL_ORD_ID|11839 transcript_29950	227	3158	2	232	436	3376	1	231
transcript_53687	gnl|BL_ORD_ID|26953 transcript_3600	1311	3655	1	1311	1509	3852	1	1311
transcript_42194	gnl|BL_ORD_ID|32488 transcript_66412	265	2115	8	269	693	2538	2	259
transcript_4918	gnl|BL_ORD_ID|10756 transcript_27860	1	2143	2140	3369	1	2143	4177	5406
transcript_57981	gnl|BL_ORD_ID|10158 transcript_26731	416	5806	191	416	482	5868	2	227
transcript_31979	gnl|BL_ORD_ID|34035 transcript_69364	1	2010	2009	2668	13	2022	2134	2792
transcript_44379	gnl|BL_ORD_ID|16 transcript_20	1	3607	3602	5725	2	3608	3919	6042
transcript_7792	gnl|BL_ORD_ID|26651 transcript_56396	1129	2716	111	1128	1427	3015	297	1313
transcript_3354	gnl|BL_ORD_ID|21985 transcript_47620	1	3542	3543	3998	14	3563	5615	6070
transcript_53969	gnl|BL_ORD_ID|11985 transcript_30216	1	2201	2196	2462	2476	4680	4852	5118
transcript_35778	gnl|BL_ORD_ID|282 transcript_470	1	2770	2766	4619	1456	4224	4466	6321
transcript_10843	gnl|BL_ORD_ID|28116 transcript_58130	105	1362	1359	2216	1	1258	1956	2813
transcript_6574	gnl|BL_ORD_ID|23059 transcript_49656	17	2131	2130	2885	2	2116	2881	3636
transcript_2693	gnl|BL_ORD_ID|37591 transcript_76029	1	2820	2820	4254	1	2818	3060	4493
transcript_50060	gnl|BL_ORD_ID|23560 transcript_50592	305	4125	138	304	938	4757	548	714
transcript_53817	gnl|BL_ORD_ID|6372 transcript_1077	1207	3104	1	1212	1463	3360	1	1191
transcript_43204	gnl|BL_ORD_ID|28268 transcript_58422	1	2580	2576	4404	2	2580	4045	5873
transcript_68165	gnl|BL_ORD_ID|12435 transcript_31010	129	1847	1	132	435	2154	46	178
transcript_67519	gnl|BL_ORD_ID|120 transcript_204	2	2349	2346	3690	7	2354	5900	7244
transcript_54815	gnl|BL_ORD_ID|273 transcript_457	1	1509	1508	2715	2	1612	4706	6022
transcript_1297	gnl|BL_ORD_ID|6383 transcript_1104	1	3487	3487	5302	2	3459	3716	5532
transcript_25384	gnl|BL_ORD_ID|22901 transcript_49373	1556	4636	1	1561	2563	5641	1	1558
transcript_50466	gnl|BL_ORD_ID|23777 transcript_51012	400	5573	1	398	781	5987	2	401
transcript_38239	gnl|BL_ORD_ID|12500 transcript_31125	1002	3340	1	1005	2672	5011	3	1018
transcript_54815	gnl|BL_ORD_ID|483 transcript_853	1	1510	1508	2721	1	1530	4409	5622
transcript_71926	gnl|BL_ORD_ID|6769 transcript_1804	1	1885	1883	3239	1227	3110	3412	4768
transcript_68108	gnl|BL_ORD_ID|24314 transcript_51992	131	3346	1	132	850	4057	377	509
transcript_58663	gnl|BL_ORD_ID|11590 transcript_29476	1	1654	1656	2373	2	1656	4892	5610
transcript_37115	gnl|BL_ORD_ID|26225 transcript_55591	175	4773	4773	7402	564	5167	5783	8410
transcript_36202	gnl|BL_ORD_ID|6368 transcript_1063	1	4945	4940	5376	1	4958	5081	5518
transcript_55388	gnl|BL_ORD_ID|30595 transcript_62892	1145	2517	1	1148	3850	5220	1754	2901
transcript_731	gnl|BL_ORD_ID|327 transcript_548	2	5669	5669	5841	26	5693	5830	6002
transcript_33724	gnl|BL_ORD_ID|19185 transcript_42341	2	4377	4372	4810	130	4505	5193	5631
transcript_68165	gnl|BL_ORD_ID|884 transcript_10827	129	1848	1	132	521	2241	28	160
transcript_34036	gnl|BL_ORD_ID|24806 transcript_52925	247	3161	2	252	659	3572	135	384
transcript_41148	gnl|BL_ORD_ID|13952 transcript_33744	1489	3941	1	1489	3479	5942	2081	3579
transcript_32447	gnl|BL_ORD_ID|14184 transcript_34218	220	1248	36	223	372	1400	2	189
transcript_30200	gnl|BL_ORD_ID|503 transcript_900	1471	4200	1	1472	2890	5627	2	1478
transcript_63297	gnl|BL_ORD_ID|22759 transcript_49110	1	2453	2448	3793	5899	8358	8698	10038
transcript_7548	gnl|BL_ORD_ID|38804 transcript_5373	15	2057	2055	2772	7	2057	2527	3244
transcript_32413	gnl|BL_ORD_ID|23897 transcript_51237	168	5438	5437	5707	64	5334	5657	5926
transcript_2018	gnl|BL_ORD_ID|6415 transcript_1170	1	3584	3587	4663	1	3584	4392	5468
transcript_71106	gnl|BL_ORD_ID|441 transcript_746	2353	4958	1	2355	3170	5774	1	2355
transcript_60803	gnl|BL_ORD_ID|35785 transcript_72626	1	2119	2116	3615	2	2103	2467	3971
transcript_41148	gnl|BL_ORD_ID|23497 transcript_50466	1489	3940	1	1489	3147	5571	1760	3247
transcript_70823	gnl|BL_ORD_ID|28954 transcript_59749	136	2512	1	141	800	3164	204	345
transcript_58064	gnl|BL_ORD_ID|39714 transcript_7147	127	1928	1	129	1042	2851	1	129
transcript_31307	gnl|BL_ORD_ID|41259 transcript_10102	1	1517	1512	2023	1	1519	1831	2319
transcript_54028	gnl|BL_ORD_ID|32428 transcript_66297	1	1977	1978	3136	1	1995	2759	3922
transcript_56629	gnl|BL_ORD_ID|483 transcript_853	1057	4175	1	1058	2505	5624	1	1078
transcript_29611	gnl|BL_ORD_ID|20639 transcript_45106	1709	4557	1	1712	2801	5658	1	1714
transcript_3118	gnl|BL_ORD_ID|13719 transcript_33348	241	4070	16	243	484	4315	2	229
transcript_1297	gnl|BL_ORD_ID|16677 transcript_37702	1	3487	3487	5258	1	3485	3742	5516
transcript_46816	gnl|BL_ORD_ID|30242 transcript_62198	16	3792	3795	5528	1	3782	3903	5613
transcript_10747	gnl|BL_ORD_ID|10015 transcript_26473	1	1345	1344	2266	6255	7600	7731	8653
transcript_51105	gnl|BL_ORD_ID|12277 transcript_30739	370	3503	7	372	1247	4378	2	366
transcript_49334	gnl|BL_ORD_ID|273 transcript_457	1344	5150	1	1348	1925	6028	2	1439
transcript_52712	gnl|BL_ORD_ID|6537 transcript_1388	240	5043	18	242	417	5228	2	228
transcript_4972	gnl|BL_ORD_ID|38006 transcript_4500	16	2896	2894	3389	2	2885	3028	3523
transcript_29271	gnl|BL_ORD_ID|32690 transcript_66798	1109	4610	1	1109	3098	6602	1	1107
transcript_70472	gnl|BL_ORD_ID|260 transcript_436	1	3446	3444	5202	1050	4494	4623	6379
transcript_43451	gnl|BL_ORD_ID|37810 transcript_4111	1	2288	2284	3112	350	2637	2830	3658
transcript_900	gnl|BL_ORD_ID|440 transcript_744	1	4416	4413	5625	1	4396	4514	5723
transcript_56629	gnl|BL_ORD_ID|18904 transcript_41836	1057	4174	1	1058	1651	4768	1	1057
transcript_58663	gnl|BL_ORD_ID|6543 transcript_1397	1	1654	1656	2420	2	1657	4492	5256
transcript_18199	gnl|BL_ORD_ID|14240 transcript_34326	190	1201	2	191	349	1358	59	248
transcript_38734	gnl|BL_ORD_ID|3899 transcript_16281	129	1236	2	132	390	1497	14	144
transcript_57580	gnl|BL_ORD_ID|26763 transcript_3253	1247	3557	1	1252	1670	3979	2	1253
transcript_1713	gnl|BL_ORD_ID|275 transcript_460	1	4642	4639	4908	10	4863	5606	5889
transcript_53689	gnl|BL_ORD_ID|11994 transcript_30227	2	2120	2118	3884	4	2121	3817	5582
transcript_2018	gnl|BL_ORD_ID|287 transcript_476	2	3592	3587	4665	4	3969	4997	6174
transcript_64513	gnl|BL_ORD_ID|37582 transcript_76011	2	2254	2252	3602	132	2385	2506	3857
transcript_8103	gnl|BL_ORD_ID|15207 transcript_36051	14	2127	2124	2638	2	2114	4655	5169
transcript_48402	gnl|BL_ORD_ID|22030 transcript_47713	553	2363	70	555	1368	3178	758	1243
transcript_1104	gnl|BL_ORD_ID|28268 transcript_58422	1	3092	3096	5532	2	3092	3396	5832
transcript_26547	gnl|BL_ORD_ID|30106 transcript_61943	144	2849	2848	4462	2	2699	4119	5728
transcript_5000	gnl|BL_ORD_ID|38013 transcript_4515	198	3344	1	197	372	3518	1	197
transcript_2706	gnl|BL_ORD_ID|29051 transcript_59956	1	2964	2964	4233	1	2969	3750	5019
transcript_40317	gnl|BL_ORD_ID|6383 transcript_1104	1497	4742	1	1501	2317	5532	2	1502
transcript_56050	gnl|BL_ORD_ID|307 transcript_504	1700	4549	1	1703	3403	6251	105	1806
transcript_38182	gnl|BL_ORD_ID|37397 transcript_75683	1	1630	1626	2328	17	1646	2772	3476
transcript_74962	gnl|BL_ORD_ID|17579 transcript_39428	1522	4424	1	1527	2696	5606	1	1539
transcript_35190	gnl|BL_ORD_ID|19046 transcript_42078	1	2801	2804	3624	5942	8741	8873	9693
transcript_66886	gnl|BL_ORD_ID|15855 transcript_2861	1671	3809	1	1676	1947	4085	1	1666
transcript_56548	gnl|BL_ORD_ID|9234 transcript_24988	1331	2685	1	1331	2632	3984	29	1360
transcript_60900	gnl|BL_ORD_ID|275 transcript_460	3	3051	3050	5390	14	3194	3417	5889
transcript_53240	gnl|BL_ORD_ID|33560 transcript_68470	170	7436	7438	7801	508	7761	7914	8278
transcript_52743	gnl|BL_ORD_ID|33142 transcript_67685	1196	2857	1	1196	2566	4220	746	1936
transcript_64880	gnl|BL_ORD_ID|9285 transcript_25075	151	3157	3152	4820	1445	4452	5131	6799
transcript_43204	gnl|BL_ORD_ID|6475 transcript_1270	1	2580	2576	4404	1	2581	3548	5376
transcript_38460	gnl|BL_ORD_ID|38840 transcript_5449	1	1633	1630	2950	2	1634	1883	3201
transcript_74017	gnl|BL_ORD_ID|34593 transcript_70417	139	5054	1	140	261	5183	2	141
transcript_45086	gnl|BL_ORD_ID|39967 transcript_7609	508	2463	79	506	783	2753	91	518
transcript_36202	gnl|BL_ORD_ID|365 transcript_615	1	4945	4940	5376	1	4982	5106	5549
transcript_38182	gnl|BL_ORD_ID|38687 transcript_5144	1	1630	1626	2333	30	1659	2601	3308
transcript_4372	gnl|BL_ORD_ID|33601 transcript_68531	268	3508	2	268	6880	10122	3287	3553
transcript_41836	gnl|BL_ORD_ID|6425 transcript_1186	1328	4767	1	1331	2014	5454	1	1332
transcript_44637	gnl|BL_ORD_ID|6895 transcript_2018	1	3343	3344	3946	2	3347	4063	4665
transcript_27345	gnl|BL_ORD_ID|30252 transcript_62216	387	4358	1	389	2889	6863	25	413
transcript_57455	gnl|BL_ORD_ID|23833 transcript_51125	325	1914	44	324	1236	2824	1	281
transcript_37702	gnl|BL_ORD_ID|23897 transcript_51237	1	5333	5332	5516	1	5334	5657	5841
transcript_42585	gnl|BL_ORD_ID|29560 transcript_60917	373	4115	2	375	6502	10258	4	377
transcript_41709	gnl|BL_ORD_ID|35217 transcript_71582	222	3922	2	223	638	4337	35	256
transcript_66582	gnl|BL_ORD_ID|17579 transcript_39428	213	5003	1	214	815	5606	1	214
transcript_4972	gnl|BL_ORD_ID|14367 transcript_34564	121	2896	2894	3387	2	2755	2897	3390
transcript_35337	gnl|BL_ORD_ID|13781 transcript_33453	1	1161	1156	2081	1	1161	1879	2806
transcript_4918	gnl|BL_ORD_ID|485 transcript_855	1	2143	2140	3369	1	2143	4502	5734
transcript_37012	gnl|BL_ORD_ID|20003 transcript_43857	1	3913	3918	5037	18	3933	4075	5194
transcript_42175	gnl|BL_ORD_ID|22300 transcript_48261	312	4165	2	315	1035	4888	82	395
transcript_44337	gnl|BL_ORD_ID|15664 transcript_2510	266	2027	28	270	832	2591	2	244
transcript_48019	gnl|BL_ORD_ID|15458 transcript_2153	290	4127	184	294	589	4426	372	482
transcript_1358	gnl|BL_ORD_ID|24860 transcript_53035	307	5303	1	309	508	5477	2	313
transcript_34609	gnl|BL_ORD_ID|445 transcript_751	1	2022	2017	2403	2	2023	2612	2998
transcript_26562	gnl|BL_ORD_ID|31281 transcript_64139	106	5040	1	107	667	5574	1	107
transcript_49460	gnl|BL_ORD_ID|16677 transcript_37702	1	3971	3969	4980	1	3969	4503	5516
transcript_39306	gnl|BL_ORD_ID|15414 transcript_2060	2	2724	2723	4312	1	2698	3058	4648
transcript_41880	gnl|BL_ORD_ID|327 transcript_548	1	5627	5627	5896	67	5693	5830	6099
transcript_1330	gnl|BL_ORD_ID|6419 transcript_1175	11	2641	2638	5323	2	2632	2760	5472
transcript_26251	gnl|BL_ORD_ID|904 transcript_10870	1	1225	1222	1906	70	1294	1551	2235
transcript_1397	gnl|BL_ORD_ID|483 transcript_853	2607	5256	1	2605	2974	5623	1	2624
transcript_52469	gnl|BL_ORD_ID|30170 transcript_62063	272	3610	1	271	1950	5284	763	1035
transcript_7073	gnl|BL_ORD_ID|29884 transcript_61521	111	1584	1584	2861	1	1474	1587	2863
transcript_5265	gnl|BL_ORD_ID|31806 transcript_65109	667	3277	84	668	2148	4756	726	1311
transcript_44637	gnl|BL_ORD_ID|275 transcript_460	3	3341	3344	3946	14	3501	5255	5889
transcript_66084	gnl|BL_ORD_ID|500 transcript_892	1	3150	3145	4114	869	4018	4740	5709
transcript_1312	gnl|BL_ORD_ID|6368 transcript_1063	1	3622	3618	5326	1	3634	3809	5518
transcript_53969	gnl|BL_ORD_ID|16934 transcript_38173	1	2201	2196	2464	2845	5047	5219	5487
transcript_65008	gnl|BL_ORD_ID|13013 transcript_32067	118	5259	1	123	609	5774	350	472
transcript_44388	gnl|BL_ORD_ID|9590 transcript_25640	1	1360	1355	1720	2022	3365	3495	3867
transcript_8649	gnl|BL_ORD_ID|16278 transcript_36993	214	2578	2	219	333	2700	1	218
transcript_33116	gnl|BL_ORD_ID|15821 transcript_2801	1367	3509	1	1364	2042	4186	2	1359
transcript_64880	gnl|BL_ORD_ID|520 transcript_961	1	3157	3152	4819	1	3159	3838	5532
transcript_45945	gnl|BL_ORD_ID|6709 transcript_1704	140	2318	1	145	2716	4893	11	155
transcript_42066	gnl|BL_ORD_ID|13989 transcript_33831	2213	4706	1	2215	3045	5540	1	2215
transcript_69193	gnl|BL_ORD_ID|14828 transcript_35384	182	4822	10	184	305	4921	1	175
transcript_1146	gnl|BL_ORD_ID|31281 transcript_64139	280	5493	14	284	390	5574	1	271
transcript_36297	gnl|BL_ORD_ID|39255 transcript_6259	360	2669	55	361	707	3017	262	568
transcript_27436	gnl|BL_ORD_ID|13831 transcript_33543	477	5021	1	482	897	5453	2	483
transcript_75825	gnl|BL_ORD_ID|1001 transcript_11053	1	1469	1468	1988	27	1495	1675	2194
transcript_63713	gnl|BL_ORD_ID|30712 transcript_63124	148	2786	1	150	797	3435	2	151
transcript_31622	gnl|BL_ORD_ID|23966 transcript_51357	1	2219	2216	4078	1	2195	5204	7062
transcript_37641	gnl|BL_ORD_ID|10015 transcript_26473	1	3208	3204	5516	3034	6240	6341	8654
transcript_54008	gnl|BL_ORD_ID|23497 transcript_50466	1	3902	3903	4866	1	3898	4625	5573
transcript_18831	gnl|BL_ORD_ID|13645 transcript_33203	112	1103	2	116	917	1904	3	117
transcript_61684	gnl|BL_ORD_ID|20673 transcript_45171	110	2186	2185	2484	3130	5207	5945	6240
transcript_10004	gnl|BL_ORD_ID|40426 transcript_8492	16	2222	2220	2367	8	2216	2448	2595
transcript_59723	gnl|BL_ORD_ID|32977 transcript_67366	1	5746	5744	6625	1743	7489	8088	8968
transcript_66084	gnl|BL_ORD_ID|15311 transcript_36250	1	3150	3145	4113	2114	5262	5984	6950
transcript_63211	gnl|BL_ORD_ID|28765 transcript_59370	1031	2335	1	1034	3970	5274	2665	3698
transcript_4115	gnl|BL_ORD_ID|10299 transcript_26986	103	2831	2827	3718	158	2894	3016	3907
transcript_53969	gnl|BL_ORD_ID|498 transcript_885	1	2201	2196	2464	2960	5164	5477	5744
transcript_66554	gnl|BL_ORD_ID|26052 transcript_55264	128	3879	1	128	255	4007	1	128
transcript_45564	gnl|BL_ORD_ID|475 transcript_828	1	4060	4058	5095	2	4062	4568	5605
transcript_13637	gnl|BL_ORD_ID|27457 transcript_56887	275	1850	74	276	1639	3214	1	204
transcript_27030	gnl|BL_ORD_ID|15624 transcript_2445	2	2097	2094	4085	1	2096	2399	4391
transcript_44169	gnl|BL_ORD_ID|36128 transcript_73313	266	1399	3	267	589	1724	2	266
transcript_27315	gnl|BL_ORD_ID|19836 transcript_43550	2720	5478	2	2722	3355	6111	1	2723
transcript_3519	gnl|BL_ORD_ID|19927 transcript_43730	2	3159	3157	3890	1	3157	3464	4197
transcript_62317	gnl|BL_ORD_ID|36340 transcript_73707	1	2450	2446	4438	1	2447	3481	5474
transcript_56700	gnl|BL_ORD_ID|25696 transcript_54582	3619	7018	235	3618	4152	7547	174	3564
transcript_36331	gnl|BL_ORD_ID|23497 transcript_50466	2563	5292	1	2565	2870	5572	1	2559
transcript_1956	gnl|BL_ORD_ID|6512 transcript_1339	358	4729	18	360	931	5302	2	344
transcript_31884	gnl|BL_ORD_ID|40339 transcript_8337	182	1598	2	186	642	2058	12	196
transcript_43196	gnl|BL_ORD_ID|11358 transcript_29019	999	4615	1	1003	1301	4920	18	1021
transcript_54815	gnl|BL_ORD_ID|6591 transcript_1504	1	1510	1508	2721	1	1510	3878	5091
transcript_40841	gnl|BL_ORD_ID|19743 transcript_43384	1629	3934	1	1630	3401	5704	1062	2690
transcript_30200	gnl|BL_ORD_ID|31281 transcript_64139	1471	4199	1	1472	2875	5574	2	1474
transcript_66582	gnl|BL_ORD_ID|273 transcript_457	213	5004	1	214	867	6028	2	223
transcript_54758	gnl|BL_ORD_ID|17124 transcript_38538	1064	2241	1	1065	1271	2448	1	1065
transcript_53969	gnl|BL_ORD_ID|6475 transcript_1270	1	2201	2196	2464	2733	4937	5109	5377
transcript_49460	gnl|BL_ORD_ID|475 transcript_828	1	3971	3969	5064	2	3973	4507	5602
transcript_41899	gnl|BL_ORD_ID|27722 transcript_57404	2	3356	3352	4229	229	3583	3923	4800
transcript_34232	gnl|BL_ORD_ID|11151 transcript_28611	10	1937	1936	2624	2	1922	2155	2831
transcript_61862	gnl|BL_ORD_ID|19391 transcript_42719	1	1233	1232	1777	270	1502	5145	5692
transcript_12079	gnl|BL_ORD_ID|40071 transcript_7806	155	2059	1	154	840	2717	170	323
transcript_1223	gnl|BL_ORD_ID|18141 transcript_40432	19	3809	3809	5419	1	3799	4074	5676
transcript_4841	gnl|BL_ORD_ID|29137 transcript_60122	112	1941	1938	3396	3	1831	3215	4674
transcript_53969	gnl|BL_ORD_ID|6380 transcript_1096	1	2201	2196	2464	2887	5091	5263	5531
transcript_42598	gnl|BL_ORD_ID|23997 transcript_51402	155	2412	1	157	1100	3357	44	200
transcript_38472	gnl|BL_ORD_ID|30795 transcript_63259	222	2694	2	227	1918	4382	4	227
transcript_44637	gnl|BL_ORD_ID|475 transcript_828	1	3343	3344	3946	2	3347	5002	5604
transcript_45564	gnl|BL_ORD_ID|440 transcript_744	1	4060	4058	5092	2	4062	4689	5723
transcript_40841	gnl|BL_ORD_ID|6419 transcript_1175	1629	3934	1	1630	3129	5459	790	2418
transcript_71117	gnl|BL_ORD_ID|6361 transcript_1053	2	4049	4050	5179	381	4428	4539	5667
transcript_33351	gnl|BL_ORD_ID|273 transcript_457	1737	5281	1	1735	2206	6029	2	1860
transcript_65572	gnl|BL_ORD_ID|36855 transcript_74644	1	4300	4300	4810	2	4298	6323	6833
transcript_8440	gnl|BL_ORD_ID|27494 transcript_56968	1	2463	2460	2599	1	2463	3004	3143
transcript_60015	gnl|BL_ORD_ID|9285 transcript_25075	151	3088	3083	5279	1445	4384	4604	6800
transcript_43204	gnl|BL_ORD_ID|11584 transcript_29462	1	2580	2576	4404	1	2557	3743	5548
transcript_41245	gnl|BL_ORD_ID|15426 transcript_2088	2	2966	2961	3784	25	2991	3285	4108
transcript_49419	gnl|BL_ORD_ID|21916 transcript_47493	1902	7416	189	1907	2693	8194	231	1948
transcript_140	gnl|BL_ORD_ID|36848 transcript_74636	1	6594	6589	7605	1	6594	8016	9032
transcript_37012	gnl|BL_ORD_ID|32174 transcript_65805	1	3927	3927	5040	1	3952	4474	5587
transcript_50107	gnl|BL_ORD_ID|19336 transcript_42610	1	5626	5627	6288	2102	7730	8085	8747
transcript_41039	gnl|BL_ORD_ID|6786 transcript_1826	2	2915	2910	4607	10	2923	3107	4807
transcript_30200	gnl|BL_ORD_ID|20639 transcript_45106	1471	4195	1	1472	2925	5658	2	1476
transcript_62673	gnl|BL_ORD_ID|27050 transcript_3785	2	2397	2392	2826	98	2492	2624	3058
transcript_66084	gnl|BL_ORD_ID|527 transcript_980	1	3150	3145	4114	665	3814	4654	5631
transcript_27452	gnl|BL_ORD_ID|19391 transcript_42719	1	1534	1531	2520	1	1534	4641	5630
transcript_48936	gnl|BL_ORD_ID|520 transcript_961	1	3941	3937	5061	1	3943	4401	5532
transcript_1270	gnl|BL_ORD_ID|475 transcript_828	2681	5377	1	2686	2908	5604	1	2685
transcript_61256	gnl|BL_ORD_ID|18312 transcript_40730	2	2706	2704	3275	1	2706	2970	3541
transcript_58663	gnl|BL_ORD_ID|6383 transcript_1104	1	1654	1656	2379	2	1656	4809	5532
transcript_58663	gnl|BL_ORD_ID|6550 transcript_1411	1	1654	1656	2420	2	1656	4443	5207
transcript_17531	gnl|BL_ORD_ID|39562 transcript_6864	1	1168	1165	1305	1	1189	2643	2789
transcript_4185	gnl|BL_ORD_ID|11781 transcript_29845	448	3645	61	451	569	3764	2	392
transcript_1454	gnl|BL_ORD_ID|421 transcript_714	2	4249	4247	5157	269	4516	4961	5871
transcript_49460	gnl|BL_ORD_ID|287 transcript_476	1	3968	3969	5064	4	4384	4975	6172
transcript_70143	gnl|BL_ORD_ID|23897 transcript_51237	1	3935	3934	4202	1371	5334	5657	5925
transcript_73195	gnl|BL_ORD_ID|6714 transcript_1710	2	3261	3256	4554	3	3252	4006	5295
transcript_54815	gnl|BL_ORD_ID|6577 transcript_1475	1	1510	1508	2721	1	1510	3903	5116
transcript_67118	gnl|BL_ORD_ID|24834 transcript_52986	2885	6651	250	2885	3025	6791	2	2644
transcript_45815	gnl|BL_ORD_ID|36678 transcript_74316	331	2068	34	333	803	2551	1	300
transcript_37800	gnl|BL_ORD_ID|40693 transcript_9003	141	1963	1	146	682	2505	5	151
transcript_35337	gnl|BL_ORD_ID|37950 transcript_4384	1	1161	1156	2080	10	1170	2625	3547
transcript_42147	gnl|BL_ORD_ID|37925 transcript_4341	133	2205	1	138	1504	3578	15	152
transcript_40927	gnl|BL_ORD_ID|24735 transcript_52800	1240	5667	1	1245	3915	8340	1639	2883
transcript_2385	gnl|BL_ORD_ID|104 transcript_176	322	4422	2	326	3348	7414	62	385
transcript_5353	gnl|BL_ORD_ID|37881 transcript_4251	2	2853	2852	3247	154	2982	3211	3606
transcript_49753	gnl|BL_ORD_ID|11584 transcript_29462	1	3866	3862	4583	2	3834	4839	5548
transcript_54008	gnl|BL_ORD_ID|12753 transcript_31578	151	3902	3903	4864	108	3817	4555	5516
transcript_41329	gnl|BL_ORD_ID|34017 transcript_69333	1146	4244	1	1150	1670	4774	1	1170
transcript_26380	gnl|BL_ORD_ID|315 transcript_521	2	5443	5442	5965	61	5509	5659	6182
transcript_69987	gnl|BL_ORD_ID|20800 transcript_45402	1524	3179	1	1526	4680	6336	1	1525
transcript_50752	gnl|BL_ORD_ID|320 transcript_539	228	4817	1	233	1374	5945	68	300
transcript_74962	gnl|BL_ORD_ID|275 transcript_460	1522	4425	1	1527	2818	5889	10	1613
transcript_1981	gnl|BL_ORD_ID|31401 transcript_64366	195	3694	3694	4687	3186	6684	6914	7907
transcript_30505	gnl|BL_ORD_ID|31728 transcript_64983	2832	6091	1	2833	3196	6453	8	2841
transcript_36911	gnl|BL_ORD_ID|6880 transcript_1993	1	2939	2937	4622	13	2951	3079	4739
transcript_41148	gnl|BL_ORD_ID|17579 transcript_39428	1489	3940	1	1489	3153	5605	1766	3253
transcript_44637	gnl|BL_ORD_ID|485 transcript_855	1	3343	3344	3946	2	3347	5132	5734
transcript_47404	gnl|BL_ORD_ID|315 transcript_521	2724	6029	1	2727	2876	6182	45	2768
transcript_44637	gnl|BL_ORD_ID|6432 transcript_1198	1	3343	3344	3943	2	3347	4865	5463
transcript_54008	gnl|BL_ORD_ID|475 transcript_828	1	3902	3903	4866	2	3903	4641	5604
transcript_56050	gnl|BL_ORD_ID|269 transcript_452	1700	4549	133	1703	3503	6350	335	1905
transcript_76601	gnl|BL_ORD_ID|26611 transcript_56322	342	3106	63	344	1221	3999	659	940
transcript_60015	gnl|BL_ORD_ID|19185 transcript_42341	3	3088	3083	5278	130	3214	3434	5631
transcript_73195	gnl|BL_ORD_ID|6364 transcript_1057	2	3261	3256	4554	11	3270	4027	5325
transcript_79	gnl|BL_ORD_ID|24865 transcript_53045	2	7818	7820	8180	23	7826	7978	8339
transcript_60015	gnl|BL_ORD_ID|321 transcript_540	1	3086	3085	5278	2	3352	3604	6022
transcript_3878	gnl|BL_ORD_ID|14778 transcript_35282	143	2877	2873	3764	137	2871	2995	3881
transcript_853	gnl|BL_ORD_ID|23897 transcript_51237	2	5355	5354	5624	1	5334	5657	5926
transcript_6272	gnl|BL_ORD_ID|18165 transcript_40469	813	3003	9	815	2750	4940	2	808
transcript_36331	gnl|BL_ORD_ID|10475 transcript_27315	2563	5292	1	2565	2748	5477	2	2562
transcript_82	gnl|BL_ORD_ID|34218 transcript_69703	246	5096	5096	8125	119	4970	5746	8774
transcript_64749	gnl|BL_ORD_ID|6833 transcript_1904	205	3238	3238	4581	244	3276	3442	4785
transcript_64620	gnl|BL_ORD_ID|15272 transcript_36172	1	5147	5148	6334	1	5153	7073	8259
transcript_58663	gnl|BL_ORD_ID|485 transcript_855	1	1654	1656	2420	2	1656	4969	5733
transcript_50176	gnl|BL_ORD_ID|63 transcript_106	2	3800	3795	4619	4	3805	7025	7849
transcript_59501	gnl|BL_ORD_ID|20612 transcript_45059	1	3452	3449	4214	462	3911	5141	5906
transcript_45194	gnl|BL_ORD_ID|6786 transcript_1826	12	2793	2792	4614	2	2783	2989	4810
transcript_2155	gnl|BL_ORD_ID|30542 transcript_62792	1470	4318	1	1472	2128	4977	1	1474
transcript_69041	gnl|BL_ORD_ID|9584 transcript_25626	1	6741	6736	8639	12	6756	8365	10267
transcript_1504	gnl|BL_ORD_ID|273 transcript_457	1	2525	2526	5085	2	2693	3246	6022
transcript_54815	gnl|BL_ORD_ID|440 transcript_744	1	1510	1512	2722	1	1510	4514	5724
transcript_76653	gnl|BL_ORD_ID|13571 transcript_33075	124	2736	2736	5316	697	3308	3473	6053
transcript_60812	gnl|BL_ORD_ID|19550 transcript_43028	21	4766	4761	6693	2	4719	4851	6784
transcript_60015	gnl|BL_ORD_ID|24297 transcript_51963	1	3088	3083	5278	1	3115	3337	5544
transcript_65195	gnl|BL_ORD_ID|10260 transcript_26918	1745	5456	1	1746	1967	5701	67	1813
transcript_1475	gnl|BL_ORD_ID|8952 transcript_24418	2543	5116	1	2548	2945	5518	1	2548
transcript_494	gnl|BL_ORD_ID|23897 transcript_51237	5	5413	5412	5688	1	5334	5657	5926
transcript_26949	gnl|BL_ORD_ID|107 transcript_180	1	3841	3841	5634	44	3886	4019	5813
transcript_48073	gnl|BL_ORD_ID|15578 transcript_2354	178	2384	1	182	2265	4471	658	839
transcript_64139	gnl|BL_ORD_ID|31329 transcript_64224	1	3134	3134	5527	1	3145	3431	5847
transcript_32123	gnl|BL_ORD_ID|343 transcript_576	1	2813	2809	4270	8	2819	4652	6113
transcript_36630	gnl|BL_ORD_ID|26052 transcript_55264	128	1898	1	128	2237	4007	1	128
transcript_4918	gnl|BL_ORD_ID|31281 transcript_64139	1	2143	2140	3368	1	2143	4367	5574
transcript_40317	gnl|BL_ORD_ID|503 transcript_900	1497	4784	1	1501	2328	5627	2	1506
transcript_8857	gnl|BL_ORD_ID|25921 transcript_55008	204	2522	2	204	1129	3445	220	423
transcript_7492	gnl|BL_ORD_ID|38923 transcript_5607	1	1872	1870	2773	1	1871	2279	3182
transcript_33435	gnl|BL_ORD_ID|30160 transcript_62043	24	3104	3099	4446	1	3081	4468	5807
transcript_62317	gnl|BL_ORD_ID|19185 transcript_42341	2	2453	2448	4439	130	2579	3639	5631
transcript_5332	gnl|BL_ORD_ID|32721 transcript_66865	1	2125	2123	3175	179	2304	2420	3474
transcript_32614	gnl|BL_ORD_ID|172 transcript_282	267	4196	22	270	2954	6882	2	249
transcript_41148	gnl|BL_ORD_ID|12614 transcript_31317	1489	3892	102	1489	2968	5371	1681	3068
transcript_45564	gnl|BL_ORD_ID|11584 transcript_29462	1	4060	4058	5093	2	4027	4527	5548
transcript_70588	gnl|BL_ORD_ID|26776 transcript_3276	1744	3821	1	1745	1902	3979	1	1745
transcript_43694	gnl|BL_ORD_ID|431 transcript_725	1	5019	5014	5647	1	5018	5210	5843
transcript_57638	gnl|BL_ORD_ID|26320 transcript_55775	200	2325	1	204	1732	3881	346	551
transcript_39035	gnl|BL_ORD_ID|6681 transcript_1656	1	4452	4449	5320	1	4420	4601	5467
transcript_25360	gnl|BL_ORD_ID|24914 transcript_53125	106	2839	1	105	259	2995	1	105
transcript_37077	gnl|BL_ORD_ID|14252 transcript_34353	2041	4997	101	2041	2231	5182	194	2123
transcript_49753	gnl|BL_ORD_ID|31172 transcript_63947	1	3866	3862	4582	1	3864	4909	5627
transcript_26562	gnl|BL_ORD_ID|6375 transcript_1088	106	5041	1	107	607	5544	1	107
transcript_16723	gnl|BL_ORD_ID|13279 transcript_32551	1	1101	1100	1291	1	1101	2314	2505
transcript_73859	gnl|BL_ORD_ID|40209 transcript_8060	1	1360	1357	1996	1	1368	2032	2671
transcript_61092	gnl|BL_ORD_ID|22752 transcript_49097	3421	6685	219	3422	3491	6757	2	3210
transcript_38688	gnl|BL_ORD_ID|29401 transcript_60618	1	2543	2543	5006	116	2649	2830	5301
transcript_5866	gnl|BL_ORD_ID|18611 transcript_41268	106	2789	2788	3106	2	2674	3031	3354
transcript_75508	gnl|BL_ORD_ID|31329 transcript_64224	1	3133	3133	4306	2	3145	3431	4603
transcript_4096	gnl|BL_ORD_ID|27131 transcript_3932	12	3131	3129	3663	2	3120	3226	3758
transcript_67709	gnl|BL_ORD_ID|13213 transcript_32429	712	2224	77	717	4129	5641	42	681
transcript_54008	gnl|BL_ORD_ID|22951 transcript_49460	1	3902	3903	4864	1	3902	4103	5064
transcript_49053	gnl|BL_ORD_ID|14772 transcript_35275	2	3124	3121	3973	1	3129	3372	4242
transcript_1300	gnl|BL_ORD_ID|19185 transcript_42341	453	5373	3	457	711	5631	130	583
transcript_9694	gnl|BL_ORD_ID|40353 transcript_8361	1	1934	1934	2403	22	1955	2158	2627
transcript_41148	gnl|BL_ORD_ID|10231 transcript_26862	1489	3940	1	1489	2745	5196	1357	2845
transcript_54179	gnl|BL_ORD_ID|11295 transcript_28893	149	2747	2743	5177	260	2840	4291	6698
transcript_43606	gnl|BL_ORD_ID|8941 transcript_24404	200	3479	1	199	2429	5713	1837	2035
transcript_50140	gnl|BL_ORD_ID|15721 transcript_2613	1	2287	2286	2703	891	3201	3335	3753
transcript_5034	gnl|BL_ORD_ID|38173 transcript_4797	1300	3331	1	1299	1402	3434	1	1299
transcript_27770	gnl|BL_ORD_ID|41252 transcript_10084	1	1358	1353	1874	2	1359	1801	2324
transcript_60015	gnl|BL_ORD_ID|365 transcript_615	1	3088	3083	5279	1	3114	3337	5549
transcript_64880	gnl|BL_ORD_ID|6461 transcript_1244	1	3157	3152	4820	1	3157	3721	5389
transcript_53969	gnl|BL_ORD_ID|287 transcript_476	1	2201	2196	2464	3271	5688	5879	6174
transcript_45500	gnl|BL_ORD_ID|16954 transcript_38203	1	1524	1521	1755	1	1525	2479	2713
transcript_3453	gnl|BL_ORD_ID|15699 transcript_2572	1686	3913	16	1687	2104	4331	2	1673
transcript_72103	gnl|BL_ORD_ID|10937 transcript_28205	581	1681	67	584	1404	2503	632	1149
transcript_56028	gnl|BL_ORD_ID|27329 transcript_56637	186	2478	1	191	4809	7099	4471	4661
transcript_934	gnl|BL_ORD_ID|18646 transcript_41335	1071	5648	1	1072	1364	5941	99	1170
transcript_57870	gnl|BL_ORD_ID|231 transcript_385	324	4764	1	326	1647	6106	1	326
transcript_43204	gnl|BL_ORD_ID|23497 transcript_50466	2	2580	2576	4404	1	2577	3771	5572
transcript_60900	gnl|BL_ORD_ID|479 transcript_839	1	3051	3050	5390	2	3073	3285	5625
transcript_37164	gnl|BL_ORD_ID|520 transcript_961	1	3934	3930	5361	1	3936	4094	5532
transcript_74741	gnl|BL_ORD_ID|21442 transcript_46614	2	2265	2266	2973	268	2531	3414	4121
transcript_36961	gnl|BL_ORD_ID|20985 transcript_45742	241	2906	2	242	366	3052	1	241
transcript_34857	gnl|BL_ORD_ID|25331 transcript_53897	134	2850	1	135	4710	7425	4433	4567
transcript_43204	gnl|BL_ORD_ID|17579 transcript_39428	1	2580	2576	4404	1	2582	3776	5606
transcript_2851	gnl|BL_ORD_ID|15690 transcript_2553	1762	4187	1	1763	1908	4333	1	1763
transcript_1220	gnl|BL_ORD_ID|397 transcript_665	1	3108	3107	5440	2	3109	3588	5920
transcript_76469	gnl|BL_ORD_ID|26009 transcript_55180	242	1061	43	238	642	1461	292	487
transcript_41836	gnl|BL_ORD_ID|6360 transcript_1051	1328	4768	1	1331	2134	5575	1	1332
transcript_1504	gnl|BL_ORD_ID|475 transcript_828	2521	5091	1	2525	3031	5602	1	2525
transcript_41880	gnl|BL_ORD_ID|14736 transcript_35210	1	5627	5630	5896	67	5690	5858	6122
transcript_53969	gnl|BL_ORD_ID|12614 transcript_31317	1	2201	2196	2414	2777	4981	5153	5371
transcript_1397	gnl|BL_ORD_ID|479 transcript_839	2607	5256	1	2605	2975	5624	1	2625
transcript_56629	gnl|BL_ORD_ID|6357 transcript_1043	1057	4175	1	1058	2446	5565	1	1058
transcript_33351	gnl|BL_ORD_ID|17579 transcript_39428	1736	5279	1	1735	2063	5606	1	1738
transcript_30117	gnl|BL_ORD_ID|10875 transcript_28077	410	2802	67	411	3138	5529	1711	2055
transcript_70087	gnl|BL_ORD_ID|26225 transcript_55591	325	5174	5174	8202	315	5167	5783	8808
transcript_33351	gnl|BL_ORD_ID|483 transcript_853	1736	5281	1	1735	2080	5625	1	1755
transcript_33548	gnl|BL_ORD_ID|26540 transcript_56206	250	2593	1	250	401	2732	17	266
transcript_26896	gnl|BL_ORD_ID|321 transcript_540	1	2143	2138	4288	3	2325	3583	5954
transcript_1130	gnl|BL_ORD_ID|33313 transcript_68014	422	5506	2	427	563	5618	1	424
transcript_1182	gnl|BL_ORD_ID|17579 transcript_39428	1	4747	4743	5465	1	4751	4885	5606
transcript_1312	gnl|BL_ORD_ID|24297 transcript_51963	1	3622	3618	5325	1	3650	3825	5544
transcript_54519	gnl|BL_ORD_ID|23167 transcript_49865	1724	3574	15	1725	2142	3989	1	1711
transcript_43606	gnl|BL_ORD_ID|36 transcript_57	1	2966	2967	3482	4763	7733	8088	8603
transcript_53969	gnl|BL_ORD_ID|18079 transcript_40317	1	2201	2196	2464	2140	4344	4516	4784
transcript_4351	gnl|BL_ORD_ID|26890 transcript_3487	1	2051	2047	3580	17	2067	2405	3937
transcript_43204	gnl|BL_ORD_ID|37156 transcript_75236	2	2580	2576	4404	1	2577	3669	5500
transcript_46115	gnl|BL_ORD_ID|39774 transcript_7257	142	2617	1	141	342	2821	2	142
transcript_29920	gnl|BL_ORD_ID|39801 transcript_7311	448	2211	76	449	1039	2807	1	374
transcript_31155	gnl|BL_ORD_ID|23628 transcript_50716	144	4765	1	149	895	5515	507	655
transcript_68738	gnl|BL_ORD_ID|14789 transcript_35303	1	2152	2148	2861	9	2160	2393	3105
transcript_55997	gnl|BL_ORD_ID|30153 transcript_62025	493	6907	238	498	1220	7626	755	1015
transcript_45564	gnl|BL_ORD_ID|503 transcript_900	1	4060	4058	5094	2	4082	4589	5627
transcript_43806	gnl|BL_ORD_ID|41028 transcript_9657	188	1992	1	192	615	2412	1	192
transcript_49650	gnl|BL_ORD_ID|2526 transcript_13930	324	1477	37	325	557	1710	2	285
transcript_42771	gnl|BL_ORD_ID|6370 transcript_1073	500	4638	7	500	1417	5566	2	497
transcript_53969	gnl|BL_ORD_ID|37030 transcript_74962	1	2201	2199	2464	1789	3988	4161	4425
transcript_61465	gnl|BL_ORD_ID|449 transcript_761	1	1065	1060	2226	2	1069	1694	2842
transcript_71079	gnl|BL_ORD_ID|27155 transcript_3979	1	2738	2740	3095	26	2754	3359	3714
transcript_59384	gnl|BL_ORD_ID|26553 transcript_56223	1899	5568	1	1904	8885	12556	3	1906
transcript_35603	gnl|BL_ORD_ID|16750 transcript_37833	2	2147	2142	2527	1	2145	2344	2730
transcript_40317	gnl|BL_ORD_ID|483 transcript_853	1497	4784	1	1501	2337	5624	2	1522
transcript_33640	gnl|BL_ORD_ID|16681 transcript_37709	2049	4039	108	2050	2483	4461	302	2244
transcript_1061	gnl|BL_ORD_ID|18822 transcript_41680	1118	5553	1	1119	1314	5743	1	1118
transcript_1186	gnl|BL_ORD_ID|275 transcript_460	1394	5454	1	1398	1621	5887	10	1468
transcript_66084	gnl|BL_ORD_ID|6523 transcript_1358	1	3150	3145	4114	463	3612	4334	5303
transcript_1504	gnl|BL_ORD_ID|16677 transcript_37702	2	2525	2521	5007	1	2523	3027	5516
transcript_26562	gnl|BL_ORD_ID|273 transcript_457	106	5041	1	107	710	6028	2	111
transcript_49753	gnl|BL_ORD_ID|6388 transcript_1110	1	3866	3862	4583	2	3867	4805	5526
transcript_669	gnl|BL_ORD_ID|356 transcript_598	1	5375	5374	5894	1	5385	5535	6054
transcript_54815	gnl|BL_ORD_ID|37030 transcript_74962	1	1510	1509	2721	1	1501	3216	4423
transcript_74229	gnl|BL_ORD_ID|6383 transcript_1104	1	4971	4972	5454	1	4942	5050	5532
transcript_14190	gnl|BL_ORD_ID|23833 transcript_51125	196	1788	2	195	1236	2827	728	919
transcript_66582	gnl|BL_ORD_ID|301 transcript_494	213	5004	1	214	828	5688	4	219
transcript_26471	gnl|BL_ORD_ID|37897 transcript_4282	193	3266	1	198	515	3588	39	236
transcript_74229	gnl|BL_ORD_ID|275 transcript_460	1	4971	4972	5496	10	5223	5338	5889
transcript_49965	gnl|BL_ORD_ID|17609 transcript_39485	261	1247	4	264	404	1392	2	266
transcript_43322	gnl|BL_ORD_ID|16522 transcript_37430	328	3325	2	332	2370	5367	2	332
transcript_34435	gnl|BL_ORD_ID|33572 transcript_68487	1	2124	2120	2927	890	3021	3294	4100
transcript_53969	gnl|BL_ORD_ID|301 transcript_494	1	2201	2196	2464	3008	5239	5414	5688
transcript_65710	gnl|BL_ORD_ID|1020 transcript_11086	9	606	604	1137	74	672	1661	2217
transcript_354	gnl|BL_ORD_ID|13546 transcript_33028	2	5048	5045	6630	85	5128	5384	6966
transcript_53876	gnl|BL_ORD_ID|365 transcript_615	1	4090	4085	5005	1	4119	4617	5547
transcript_52155	gnl|BL_ORD_ID|34204 transcript_69678	1	1228	1225	1822	1	1229	1798	2395
transcript_798	gnl|BL_ORD_ID|23046 transcript_49629	143	4358	4355	5733	184	4402	4937	6307
transcript_4797	gnl|BL_ORD_ID|35575 transcript_72241	1298	3421	1	1299	2591	4713	1	1299
transcript_1713	gnl|BL_ORD_ID|273 transcript_457	1	4642	4639	4908	2	4980	5737	6028
transcript_58398	gnl|BL_ORD_ID|24711 transcript_52764	134	2644	2643	3257	1917	4441	4543	5158
transcript_35034	gnl|BL_ORD_ID|15559 transcript_2318	374	4066	3	375	785	4481	1	369
transcript_53583	gnl|BL_ORD_ID|29629 transcript_61031	262	4617	1	266	2012	6370	1	265
transcript_55817	gnl|BL_ORD_ID|6594 transcript_1508	1408	5016	121	1412	1594	5209	201	1491
transcript_7187	gnl|BL_ORD_ID|29733 transcript_61221	101	2352	2348	2757	102	2353	2672	3084
transcript_53969	gnl|BL_ORD_ID|6395 transcript_1134	1	2201	2196	2464	2858	5062	5234	5501
transcript_41522	gnl|BL_ORD_ID|17224 transcript_38752	2184	4726	2	2188	3110	5678	7	2191
transcript_26562	gnl|BL_ORD_ID|6399 transcript_1146	106	5041	1	107	557	5494	14	120
transcript_53106	gnl|BL_ORD_ID|34908 transcript_70999	141	2406	2401	3325	257	2525	3488	4413
transcript_54815	gnl|BL_ORD_ID|6476 transcript_1271	1	1510	1508	2721	1	1510	4140	5353
transcript_37164	gnl|BL_ORD_ID|19185 transcript_42341	3	3934	3930	5362	130	4060	4198	5631
transcript_7096	gnl|BL_ORD_ID|34177 transcript_69624	1	1594	1592	2906	1	1593	2128	3441
transcript_71926	gnl|BL_ORD_ID|6563 transcript_1441	1	1885	1882	3239	1323	3206	3796	5153
transcript_56629	gnl|BL_ORD_ID|17579 transcript_39428	1057	4174	1	1058	2487	5606	1	1059
transcript_51995	gnl|BL_ORD_ID|29433 transcript_60682	201	4591	1	201	330	4720	15	215
transcript_75417	gnl|BL_ORD_ID|744 transcript_10541	103	1498	1	108	879	2268	128	235
transcript_45326	gnl|BL_ORD_ID|434 transcript_730	1904	4794	1	1908	2948	5841	37	1944
transcript_53969	gnl|BL_ORD_ID|13191 transcript_32393	1	2201	2196	2462	1207	3410	3582	3848
transcript_49753	gnl|BL_ORD_ID|301 transcript_494	1	3866	3862	4584	5	3926	4955	5688
transcript_1454	gnl|BL_ORD_ID|16677 transcript_37702	2	4249	4247	5071	1	4245	4691	5516
transcript_68896	gnl|BL_ORD_ID|33876 transcript_69061	1662	5082	1	1666	2114	5540	1	1665
transcript_41148	gnl|BL_ORD_ID|6380 transcript_1096	1489	3940	1	1489	3078	5529	1690	3178
transcript_43204	gnl|BL_ORD_ID|6476 transcript_1271	1	2580	2576	4404	1	2580	3526	5354
transcript_60343	gnl|BL_ORD_ID|239 transcript_393	351	5237	1	356	815	5699	266	621
transcript_1800	gnl|BL_ORD_ID|6367 transcript_1061	1	4606	4607	4823	1	4605	5337	5553
transcript_7531	gnl|BL_ORD_ID|37623 transcript_76098	15	2016	2017	2787	3	2002	2168	2938
transcript_54911	gnl|BL_ORD_ID|6639 transcript_1583	107	2947	2942	4776	1	2841	3202	5036
transcript_41148	gnl|BL_ORD_ID|6383 transcript_1104	1489	3900	1	1489	3121	5532	1763	3221
transcript_3459	gnl|BL_ORD_ID|30966 transcript_63583	114	3908	1	114	286	4080	1	114
transcript_64167	gnl|BL_ORD_ID|30963 transcript_63574	129	2045	1	133	607	2537	242	374
transcript_39202	gnl|BL_ORD_ID|39032 transcript_5818	225	2436	2	220	925	3139	37	255
transcript_5942	gnl|BL_ORD_ID|38753 transcript_5283	157	3091	1	160	281	3215	21	181
transcript_36547	gnl|BL_ORD_ID|34612 transcript_70454	1	1443	1444	1891	106	1550	1671	2118
transcript_38182	gnl|BL_ORD_ID|29691 transcript_61143	1	1630	1626	2333	28	1657	2257	2963
transcript_36543	gnl|BL_ORD_ID|31329 transcript_64224	1	3108	3108	4588	2	3145	3431	4911
transcript_11241	gnl|BL_ORD_ID|39386 transcript_6522	381	2181	4	384	1174	2970	2	382
transcript_41836	gnl|BL_ORD_ID|22879 transcript_49334	1328	4768	1	1331	1709	5149	1	1332
transcript_74153	gnl|BL_ORD_ID|85 transcript_140	1	6325	6320	7419	1	6317	6504	7604
transcript_839	gnl|BL_ORD_ID|31329 transcript_64224	1	3155	3155	5575	1	3145	3431	5847
transcript_1271	gnl|BL_ORD_ID|37156 transcript_75236	2	2781	2780	5354	1	2778	2923	5500
transcript_2550	gnl|BL_ORD_ID|30351 transcript_62391	2	3638	3637	4297	1	3637	5267	5927
transcript_43857	gnl|BL_ORD_ID|6463 transcript_1247	18	3933	3928	5194	1	3916	4126	5393
transcript_4707	gnl|BL_ORD_ID|37674 transcript_76181	11	2128	2127	3439	2	2119	2226	3537
transcript_71758	gnl|BL_ORD_ID|37956 transcript_4401	2	2745	2746	3265	83	2826	2986	3504
transcript_50386	gnl|BL_ORD_ID|6529 transcript_1371	1240	4496	1	1242	2002	5260	54	1295
transcript_51221	gnl|BL_ORD_ID|26404 transcript_55936	2203	5260	1	2208	2448	5523	1	2208
transcript_1143	gnl|BL_ORD_ID|13712 transcript_33331	1	5252	5256	5450	1	5262	5617	5807
transcript_2061	gnl|BL_ORD_ID|6743 transcript_1766	1	4106	4102	4665	46	4151	4283	4846
transcript_52439	gnl|BL_ORD_ID|37913 transcript_4317	1	1713	1712	2553	1	1698	2722	3567
transcript_1146	gnl|BL_ORD_ID|6383 transcript_1104	280	5452	14	284	390	5532	1	271
transcript_34929	gnl|BL_ORD_ID|18531 transcript_41120	692	1986	78	697	1001	2294	61	682
transcript_38182	gnl|BL_ORD_ID|33403 transcript_68179	1	1630	1626	2333	10	1639	2160	2865
transcript_58839	gnl|BL_ORD_ID|17860 transcript_39918	235	8231	8232	9455	176	8172	8395	9618
transcript_55388	gnl|BL_ORD_ID|6533 transcript_1377	1145	2517	1	1148	3920	5293	1824	2971
transcript_44637	gnl|BL_ORD_ID|20884 transcript_45564	1	3343	3344	3946	1	3345	4492	5094
transcript_43857	gnl|BL_ORD_ID|365 transcript_615	18	3933	3928	5194	2	3946	4267	5546
transcript_48073	gnl|BL_ORD_ID|23575 transcript_50616	178	2384	1	183	1754	3962	632	814
transcript_58663	gnl|BL_ORD_ID|10756 transcript_27860	1	1654	1656	2420	2	1656	4641	5405
transcript_76469	gnl|BL_ORD_ID|25792 transcript_54758	242	1061	35	238	1422	2241	1064	1267
transcript_53969	gnl|BL_ORD_ID|33876 transcript_69061	1	2201	2196	2464	2897	5101	5272	5541
transcript_58663	gnl|BL_ORD_ID|19836 transcript_43550	1	1654	1656	2420	1	1656	5346	6110
transcript_1916	gnl|BL_ORD_ID|281 transcript_469	1898	4746	1	1901	3498	6346	1	1900
transcript_26395	gnl|BL_ORD_ID|33934 transcript_69175	326	1926	68	330	1542	3145	2	264
transcript_39743	gnl|BL_ORD_ID|29444 transcript_60701	1	1540	1537	3059	908	2442	2734	4254
transcript_25971	gnl|BL_ORD_ID|381 transcript_638	1	4735	4738	5025	832	5569	5706	5993
transcript_31852	gnl|BL_ORD_ID|33489 transcript_68346	463	998	18	462	1327	1862	21	449
transcript_70339	gnl|BL_ORD_ID|31329 transcript_64224	1387	3803	1	1387	3431	5847	1738	3145
transcript_33724	gnl|BL_ORD_ID|15286 transcript_36202	1	4377	4375	4811	2	4377	4940	5376
transcript_28546	gnl|BL_ORD_ID|36340 transcript_73707	2558	5273	1	2563	2780	5474	1	2560
transcript_45500	gnl|BL_ORD_ID|1293 transcript_11587	1	1524	1521	1755	1	1525	1894	2128
transcript_64983	gnl|BL_ORD_ID|15976 transcript_36423	2918	6455	127	2922	3724	7262	40	2836
transcript_47742	gnl|BL_ORD_ID|909 transcript_10881	191	1819	2	193	591	2220	24	215
transcript_35841	gnl|BL_ORD_ID|1918 transcript_12805	1	1197	1194	1748	2	1198	1400	1954
transcript_57862	gnl|BL_ORD_ID|6654 transcript_1610	1	2103	2101	3882	396	2499	3275	5057
transcript_42147	gnl|BL_ORD_ID|26622 transcript_56341	133	2205	1	138	1709	3785	15	152
transcript_42585	gnl|BL_ORD_ID|9584 transcript_25626	373	4115	2	375	6526	10267	12	386
transcript_1397	gnl|BL_ORD_ID|10475 transcript_27315	2607	5256	1	2605	2829	5477	1	2604
transcript_7254	gnl|BL_ORD_ID|37913 transcript_4317	1	1727	1724	2564	1	1728	2720	3569
transcript_58663	gnl|BL_ORD_ID|6396 transcript_1136	1	1654	1656	2420	2	1656	4749	5513
transcript_27003	gnl|BL_ORD_ID|23046 transcript_49629	201	4599	4596	5594	2	4402	4937	5933
transcript_48952	gnl|BL_ORD_ID|9027 transcript_24576	2038	4207	2	2038	2472	4651	19	2054
transcript_66706	gnl|BL_ORD_ID|33430 transcript_68227	1	1621	1620	2117	1	1645	2351	2848
transcript_72823	gnl|BL_ORD_ID|37374 transcript_75644	1	1825	1826	1943	287	2113	2516	2633
transcript_225	gnl|BL_ORD_ID|25897 transcript_54949	1	4253	4254	7119	1	4253	4632	7497
transcript_27773	gnl|BL_ORD_ID|11740 transcript_29764	1	1102	1101	1682	6	1112	1467	2049
transcript_281	gnl|BL_ORD_ID|25696 transcript_54582	3527	6926	161	3526	4152	7548	174	3564
transcript_75290	gnl|BL_ORD_ID|32596 transcript_66623	1	4188	4187	5312	28	4215	4493	5618
transcript_41836	gnl|BL_ORD_ID|6357 transcript_1043	1328	4768	1	1331	2123	5564	1	1332
transcript_37193	gnl|BL_ORD_ID|6364 transcript_1057	2	4833	4832	5446	11	4842	4718	5333
transcript_71166	gnl|BL_ORD_ID|37862 transcript_4218	1340	3435	1	1342	1498	3593	1	1342
transcript_36953	gnl|BL_ORD_ID|282 transcript_470	1	2849	2845	4078	568	3418	5087	6321
transcript_38182	gnl|BL_ORD_ID|30196 transcript_62114	1	1630	1626	2333	27	1656	2616	3321
transcript_24433	gnl|BL_ORD_ID|38196 transcript_4837	227	3172	1	232	436	3409	1	231
transcript_1397	gnl|BL_ORD_ID|38653 transcript_76992	2607	5255	2	2605	2993	5640	1	2600
transcript_53969	gnl|BL_ORD_ID|32405 transcript_66246	1	2201	2196	2464	1978	4182	4354	4622
transcript_41148	gnl|BL_ORD_ID|12284 transcript_30750	1489	3941	1	1489	2897	5350	1509	2997
transcript_62422	gnl|BL_ORD_ID|36251 transcript_73548	376	2235	46	378	778	2637	2	331
transcript_74236	gnl|BL_ORD_ID|15400 transcript_2038	1	2496	2497	4330	1	2498	2825	4661
transcript_44637	gnl|BL_ORD_ID|479 transcript_839	1	3343	3344	3946	2	3368	5023	5625
transcript_66084	gnl|BL_ORD_ID|24724 transcript_52783	1	3150	3145	4114	298	3447	4169	5138
transcript_4343	gnl|BL_ORD_ID|6765 transcript_1800	12	3257	3256	3580	2	3251	4499	4823
transcript_60952	gnl|BL_ORD_ID|35785 transcript_72626	2	2054	2051	3592	8	2031	2425	3971
transcript_72008	gnl|BL_ORD_ID|23764 transcript_50979	2039	5573	1	2042	2538	6077	343	2395
transcript_36331	gnl|BL_ORD_ID|273 transcript_457	1	2563	2563	5285	3	2729	3062	6022
transcript_31342	gnl|BL_ORD_ID|21052 transcript_45858	701	8893	1	703	6199	14419	5362	6066
transcript_28034	gnl|BL_ORD_ID|744 transcript_10541	1	1017	1015	1930	65	1081	1301	2222
transcript_42066	gnl|BL_ORD_ID|38653 transcript_76992	2213	4704	2	2215	3149	5640	1	2212
transcript_27423	gnl|BL_ORD_ID|19527 transcript_42985	474	1527	5	476	577	1631	2	473
transcript_46064	gnl|BL_ORD_ID|31684 transcript_64887	1999	4978	1	2001	2349	5335	2	2004
transcript_30200	gnl|BL_ORD_ID|287 transcript_476	1471	4200	1	1467	3178	6174	4	1642
transcript_42066	gnl|BL_ORD_ID|8952 transcript_24418	2213	4704	1	2215	3026	5518	1	2215
transcript_56219	gnl|BL_ORD_ID|10227 transcript_26852	2636	5511	1	2640	3458	6331	703	3342
transcript_38776	gnl|BL_ORD_ID|12702 transcript_31495	110	1609	1	114	4039	5539	3680	3793
transcript_55143	gnl|BL_ORD_ID|37563 transcript_75984	117	1906	1	117	298	2092	1	117
transcript_44637	gnl|BL_ORD_ID|6488 transcript_1297	1	3343	3344	3945	1	3345	4742	5343
transcript_36859	gnl|BL_ORD_ID|37397 transcript_75683	2	2114	2109	2612	8	2120	2974	3476
transcript_18200	gnl|BL_ORD_ID|12531 transcript_31182	244	1201	56	249	548	1504	2	195
transcript_45564	gnl|BL_ORD_ID|12753 transcript_31578	151	4060	4058	5092	108	3976	4482	5516
transcript_30200	gnl|BL_ORD_ID|421 transcript_714	1471	4200	1	1472	3142	5871	269	1741
transcript_33724	gnl|BL_ORD_ID|393 transcript_657	1	4377	4372	4811	2	4378	5066	5505
transcript_30788	gnl|BL_ORD_ID|39081 transcript_5917	2	2358	2359	2880	113	2470	2602	3113
transcript_46064	gnl|BL_ORD_ID|6456 transcript_1238	1999	4978	1	2001	2349	5331	2	2003
transcript_13372	gnl|BL_ORD_ID|23833 transcript_51125	306	1900	90	305	1236	2829	66	281
transcript_27261	gnl|BL_ORD_ID|6712 transcript_1708	1323	3197	1	1328	2452	4326	14	1341
transcript_30151	gnl|BL_ORD_ID|12874 transcript_31813	857	4044	96	860	2081	5266	1193	1957
transcript_74644	gnl|BL_ORD_ID|162 transcript_269	2	6366	6363	6834	1	6364	6482	6953
transcript_45500	gnl|BL_ORD_ID|40059 transcript_7778	1	1524	1521	1748	1	1524	2502	2729
transcript_63629	gnl|BL_ORD_ID|25663 transcript_54528	2377	6762	1	2372	2508	6884	2	2374
transcript_494	gnl|BL_ORD_ID|23777 transcript_51012	412	5688	4	410	781	5987	1	401
transcript_54815	gnl|BL_ORD_ID|12614 transcript_31317	1	1510	1508	2673	1	1510	4206	5371
transcript_11227	gnl|BL_ORD_ID|39990 transcript_7664	2	2079	2076	2181	113	2191	2414	2519
transcript_40770	gnl|BL_ORD_ID|10874 transcript_28075	529	6199	2	529	1948	7588	1	529
transcript_56629	gnl|BL_ORD_ID|6493 transcript_1311	1057	4175	1	1058	2217	5336	1	1058
transcript_4918	gnl|BL_ORD_ID|287 transcript_476	2	2143	2140	3369	4	2379	4828	6174
transcript_2559	gnl|BL_ORD_ID|15693 transcript_2561	1744	3981	174	1746	2092	4327	259	1829
transcript_58	gnl|BL_ORD_ID|26289 transcript_55720	4153	8573	26	4158	4262	8670	2	4135
transcript_30547	gnl|BL_ORD_ID|21038 transcript_45832	1214	2490	104	1215	1558	2828	83	1194
transcript_36331	gnl|BL_ORD_ID|31281 transcript_64139	2563	5292	1	2565	2873	5574	2	2562
transcript_29019	gnl|BL_ORD_ID|9285 transcript_25075	1176	4920	1	1180	3057	6800	268	1447
transcript_17299	gnl|BL_ORD_ID|34786 transcript_70751	1	1100	1100	1323	1	1100	4860	5083
transcript_18741	gnl|BL_ORD_ID|13291 transcript_32573	360	1117	4	363	1245	2006	2	364
transcript_40841	gnl|BL_ORD_ID|6508 transcript_1330	1629	3934	1	1630	3007	5310	799	2427
transcript_41148	gnl|BL_ORD_ID|34199 transcript_69670	1489	3942	1	1489	2029	4482	641	2129
transcript_4918	gnl|BL_ORD_ID|6591 transcript_1504	1	2143	2140	3367	1	2143	3864	5091
transcript_11897	gnl|BL_ORD_ID|15372 transcript_36363	118	2088	10	119	246	2215	3	112
transcript_45112	gnl|BL_ORD_ID|26622 transcript_56341	1585	3333	1	1589	2039	3789	15	1604
transcript_53969	gnl|BL_ORD_ID|32576 transcript_66582	1	2201	2196	2464	2359	4564	4736	5004
transcript_66582	gnl|BL_ORD_ID|475 transcript_828	213	5004	1	214	814	5604	1	214
transcript_29462	gnl|BL_ORD_ID|440 transcript_744	1	4357	4354	5547	1	4396	4514	5723
transcript_37164	gnl|BL_ORD_ID|36340 transcript_73707	2	3934	3930	5361	1	3904	4042	5474
transcript_31578	gnl|BL_ORD_ID|23777 transcript_51012	329	5516	108	327	781	5985	154	401
transcript_41148	gnl|BL_ORD_ID|33876 transcript_69061	1489	3940	1	1489	3089	5539	1700	3189
transcript_29894	gnl|BL_ORD_ID|158 transcript_261	331	5821	2	334	444	5884	1	333
transcript_31622	gnl|BL_ORD_ID|97 transcript_167	1	2219	2216	4078	1	2216	5226	7084
transcript_59548	gnl|BL_ORD_ID|6394 transcript_1130	103	5106	1	107	505	5506	1	107
transcript_40317	gnl|BL_ORD_ID|23497 transcript_50466	1497	4784	1	1501	2314	5573	1	1499
transcript_74904	gnl|BL_ORD_ID|28154 transcript_58203	1	1368	1368	1874	2041	3408	3909	4415
transcript_42066	gnl|BL_ORD_ID|287 transcript_476	2213	4706	2	2215	3436	6174	4	2459
transcript_18199	gnl|BL_ORD_ID|14042 transcript_33937	190	1201	2	191	2693	3723	80	269
transcript_76141	gnl|BL_ORD_ID|9680 transcript_25840	12	2399	2398	3259	1	2403	2662	3521
transcript_43204	gnl|BL_ORD_ID|503 transcript_900	1	2580	2576	4404	1	2593	3795	5626
transcript_1993	gnl|BL_ORD_ID|27482 transcript_56933	17	3080	3078	4738	3	3063	3329	4988
transcript_1146	gnl|BL_ORD_ID|421 transcript_714	280	5494	15	284	657	5871	269	538
transcript_62053	gnl|BL_ORD_ID|18822 transcript_41680	1140	3022	1	1141	1314	3191	2	1118
transcript_37164	gnl|BL_ORD_ID|321 transcript_540	1	3934	3930	5362	2	4282	4433	6022
transcript_60048	gnl|BL_ORD_ID|23548 transcript_50565	1416	3860	1	1420	2216	4670	1	1420
transcript_7474	gnl|BL_ORD_ID|38802 transcript_5370	1	1908	1908	2770	1	1908	2409	3271
transcript_70790	gnl|BL_ORD_ID|21208 transcript_46164	1	3133	3129	4379	1	3149	3660	4920
transcript_63319	gnl|BL_ORD_ID|37909 transcript_4311	1	2177	2179	3334	2	2180	2418	3574
transcript_28546	gnl|BL_ORD_ID|365 transcript_615	2558	5274	1	2563	2809	5548	2	2584
transcript_66582	gnl|BL_ORD_ID|16205 transcript_36873	213	5002	1	214	863	5646	1	214
transcript_27238	gnl|BL_ORD_ID|36401 transcript_73835	459	1952	49	460	550	2043	2	415
transcript_53689	gnl|BL_ORD_ID|446 transcript_752	2	2120	2118	3893	3	2121	4030	5805
transcript_7372	gnl|BL_ORD_ID|287 transcript_476	2	2529	2526	2792	4	2799	5881	6174
transcript_48030	gnl|BL_ORD_ID|19667 transcript_43253	1	1745	1746	2244	8	1752	1914	2415
transcript_39328	gnl|BL_ORD_ID|31249 transcript_64086	189	3885	1	193	2371	6068	1893	2085
transcript_1475	gnl|BL_ORD_ID|37156 transcript_75236	2543	5117	2	2548	2923	5500	1	2545
transcript_9260	gnl|BL_ORD_ID|39903 transcript_7495	121	2473	1	123	423	2773	181	297
transcript_60174	gnl|BL_ORD_ID|30170 transcript_62063	123	3468	1	122	1950	5284	914	1035
transcript_74962	gnl|BL_ORD_ID|483 transcript_853	1522	4425	1	1527	2714	5624	1	1556
transcript_1186	gnl|BL_ORD_ID|17579 transcript_39428	1394	5454	1	1398	1547	5605	1	1400
transcript_26079	gnl|BL_ORD_ID|17001 transcript_38300	1	1712	1708	3357	1680	3391	5116	6766
transcript_51221	gnl|BL_ORD_ID|24297 transcript_51963	2203	5261	1	2208	2472	5545	1	2233
transcript_64567	gnl|BL_ORD_ID|21267 transcript_46291	13	5988	5987	6162	1	6014	6293	6467
transcript_1397	gnl|BL_ORD_ID|275 transcript_460	1	2605	2606	5256	10	2723	3089	5888
transcript_64880	gnl|BL_ORD_ID|19185 transcript_42341	3	3157	3152	4821	130	3282	3962	5632
transcript_42320	gnl|BL_ORD_ID|14460 transcript_34728	1	1492	1488	2877	1714	3206	3763	5176
transcript_1636	gnl|BL_ORD_ID|14252 transcript_34353	2105	5012	175	2105	2231	5137	194	2123
transcript_37612	gnl|BL_ORD_ID|39214 transcript_6194	1	1655	1652	2191	2	1699	2488	3030
transcript_49731	gnl|BL_ORD_ID|6607 transcript_1531	125	4764	1	125	443	5081	29	153
transcript_37232	gnl|BL_ORD_ID|37913 transcript_4317	1	1665	1664	2057	12	1698	2722	3124
transcript_70599	gnl|BL_ORD_ID|41142 transcript_9881	1	1383	1379	1885	332	1712	1869	2375
transcript_72607	gnl|BL_ORD_ID|25699 transcript_54591	1	3949	3945	6204	856	4806	4907	7171
transcript_49965	gnl|BL_ORD_ID|9247 transcript_25007	261	1247	4	265	1019	1987	2	266
transcript_1810	gnl|BL_ORD_ID|36855 transcript_74644	1	4317	4317	4828	1	4298	6323	6834
transcript_41148	gnl|BL_ORD_ID|16205 transcript_36873	1489	3940	1	1489	3198	5646	1812	3298
transcript_46057	gnl|BL_ORD_ID|27034 transcript_3753	356	3615	106	359	433	3691	76	329
transcript_53969	gnl|BL_ORD_ID|23497 transcript_50466	1	2201	2197	2464	2957	5137	5308	5573
transcript_48100	gnl|BL_ORD_ID|2627 transcript_14092	1	1043	1040	1409	2	1051	1357	1728
transcript_34833	gnl|BL_ORD_ID|33169 transcript_67738	1231	3603	1	1234	7246	9613	5254	6487
transcript_879	gnl|BL_ORD_ID|475 transcript_828	1	4232	4233	5703	1	4232	4131	5603
transcript_1344	gnl|BL_ORD_ID|6368 transcript_1063	1	4204	4201	5299	2	4218	4419	5518
transcript_4115	gnl|BL_ORD_ID|31524 transcript_64593	103	2831	2827	3718	110	2861	2984	3873
transcript_1504	gnl|BL_ORD_ID|19836 transcript_43550	2521	5091	2	2525	3541	6109	1	2526
transcript_73106	gnl|BL_ORD_ID|32579 transcript_66592	306	2263	36	309	2750	4706	809	1082
transcript_8162	gnl|BL_ORD_ID|39903 transcript_7495	299	2649	4	301	423	2773	3	297
transcript_27925	gnl|BL_ORD_ID|32734 transcript_66895	24	4076	4075	4398	1	4036	5328	5653
transcript_60231	gnl|BL_ORD_ID|22037 transcript_47739	268	6084	1	270	1489	7296	799	1068
transcript_37567	gnl|BL_ORD_ID|2084 transcript_13119	253	1834	27	258	444	2025	20	251
transcript_73106	gnl|BL_ORD_ID|18548 transcript_41148	306	2262	93	309	1984	3940	1	217
transcript_70935	gnl|BL_ORD_ID|6893 transcript_2015	146	3771	3770	4053	170	3798	4383	4665
transcript_49775	gnl|BL_ORD_ID|39157 transcript_6079	133	2514	1	132	684	3066	26	157
transcript_598	gnl|BL_ORD_ID|319 transcript_534	16	5120	5124	6054	2	5109	5224	6156
transcript_56629	gnl|BL_ORD_ID|13722 transcript_33351	1057	4175	1	1058	2161	5280	1	1058
transcript_64017	gnl|BL_ORD_ID|39427 transcript_6596	221	2708	2	226	486	2973	71	295
transcript_30729	gnl|BL_ORD_ID|15721 transcript_2613	1	3043	3044	4012	51	3093	3335	4301
transcript_39035	gnl|BL_ORD_ID|24297 transcript_51963	1	4452	4449	5319	1	4484	4668	5544
transcript_42041	gnl|BL_ORD_ID|72 transcript_123	205	7479	1	210	439	7716	35	244
transcript_55669	gnl|BL_ORD_ID|23221 transcript_49947	256	2974	21	256	450	3167	2	237
transcript_50171	gnl|BL_ORD_ID|19055 transcript_42095	1	1012	1012	1654	1	1013	1966	2608
transcript_66084	gnl|BL_ORD_ID|24297 transcript_51963	1	3150	3145	4113	677	3842	4570	5544
transcript_33882	gnl|BL_ORD_ID|16032 transcript_36521	493	4998	1	495	1140	5656	4	498
transcript_49460	gnl|BL_ORD_ID|479 transcript_839	1	3971	3969	5064	2	3994	4528	5623
transcript_53969	gnl|BL_ORD_ID|34435 transcript_70143	1	2201	2196	2463	1582	3767	3936	4202
transcript_30200	gnl|BL_ORD_ID|33796 transcript_68896	1471	4199	1	1472	2357	5082	2	1474
transcript_26562	gnl|BL_ORD_ID|23777 transcript_51012	106	5041	1	107	1046	5987	1	107
transcript_64880	gnl|BL_ORD_ID|393 transcript_657	1	3157	3152	4820	1	3157	3836	5504
transcript_49965	gnl|BL_ORD_ID|36128 transcript_73313	261	1241	5	266	745	1724	2	263
transcript_74028	gnl|BL_ORD_ID|13712 transcript_33331	1	1655	1659	1850	3607	5262	5617	5807
transcript_37743	gnl|BL_ORD_ID|29736 transcript_61227	2	2954	2955	3724	122	3089	3252	4021
transcript_3710	gnl|BL_ORD_ID|31524 transcript_64593	137	2932	2928	3818	50	2861	2984	3873
transcript_28721	gnl|BL_ORD_ID|463 transcript_794	1127	3373	1	1132	3460	5706	82	1211
transcript_50268	gnl|BL_ORD_ID|34628 transcript_70484	245	6184	6179	7786	258	6198	6529	8137
transcript_3913	gnl|BL_ORD_ID|26791 transcript_3310	1	3013	3012	3787	1	3017	3186	3963
transcript_42066	gnl|BL_ORD_ID|19836 transcript_43550	2213	4706	2	2215	3619	6111	1	2216
transcript_5473	gnl|BL_ORD_ID|25226 transcript_53714	2	2755	2751	3205	6	2752	2863	3317
transcript_44386	gnl|BL_ORD_ID|35785 transcript_72626	1	2145	2146	3688	3	2099	2425	3971
transcript_72623	gnl|BL_ORD_ID|17762 transcript_39742	1	1447	1446	1638	1	1450	1565	1757
transcript_71255	gnl|BL_ORD_ID|25704 transcript_54599	2	3438	3438	5345	5	3442	3802	5709
transcript_60588	gnl|BL_ORD_ID|6674 transcript_1641	483	5007	146	484	513	5034	513	849
transcript_39747	gnl|BL_ORD_ID|22703 transcript_49000	121	4314	1	124	5267	9458	4758	4881
transcript_12081	gnl|BL_ORD_ID|1141 transcript_11308	333	2063	8	334	451	2182	1	327
transcript_55940	gnl|BL_ORD_ID|40981 transcript_9573	1	1730	1731	2114	1	1729	1891	2274
transcript_73517	gnl|BL_ORD_ID|15461 transcript_2156	1	3338	3333	3971	1	3338	3910	4549
transcript_59543	gnl|BL_ORD_ID|189 transcript_315	2074	4839	1	2078	4033	6807	21	2102
transcript_7397	gnl|BL_ORD_ID|38207 transcript_4858	2	2406	2401	2805	22	2425	2988	3396
transcript_31119	gnl|BL_ORD_ID|15600 transcript_2401	1	1397	1394	1974	82	1478	2701	3284
transcript_54008	gnl|BL_ORD_ID|17579 transcript_39428	1	3902	3903	4865	2	3905	4645	5606
transcript_74962	gnl|BL_ORD_ID|12614 transcript_31317	1522	4375	1	1527	2511	5371	1	1536
transcript_48073	gnl|BL_ORD_ID|15663 transcript_2508	178	2382	1	183	2160	4365	666	848
transcript_74259	gnl|BL_ORD_ID|41085 transcript_9772	1055	2196	1	1060	1240	2380	2	1061
transcript_1198	gnl|BL_ORD_ID|287 transcript_476	2	4380	4380	5463	4	4816	4986	6171
transcript_26129	gnl|BL_ORD_ID|38716 transcript_5210	266	3038	2	267	475	3247	39	307
transcript_52787	gnl|BL_ORD_ID|37080 transcript_75070	1	1059	1058	1226	85	1146	1490	1658
transcript_56028	gnl|BL_ORD_ID|83 transcript_136	186	2478	1	191	5129	7421	4791	4981
transcript_59548	gnl|BL_ORD_ID|6375 transcript_1088	103	5106	1	107	542	5543	1	107
transcript_59723	gnl|BL_ORD_ID|29972 transcript_61688	1	5746	5744	6626	2360	8108	8709	9592
transcript_55936	gnl|BL_ORD_ID|30024 transcript_61783	1	5212	5212	5524	1	5192	5417	5728
transcript_839	gnl|BL_ORD_ID|23777 transcript_51012	402	5625	1	400	781	5987	1	401
transcript_66084	gnl|BL_ORD_ID|22667 transcript_48936	1	3150	3145	4114	665	3814	4095	5063
transcript_41559	gnl|BL_ORD_ID|23491 transcript_50452	1	1983	1979	3642	289	2271	2662	4340
transcript_54471	gnl|BL_ORD_ID|322 transcript_541	437	5938	43	441	583	6101	3	401
transcript_59501	gnl|BL_ORD_ID|283 transcript_471	1	3452	3449	4214	386	3833	5516	6281
transcript_30702	gnl|BL_ORD_ID|15503 transcript_2229	1229	3553	1	1228	2220	4543	731	1958
transcript_68095	gnl|BL_ORD_ID|18213 transcript_40543	124	1171	5	126	410	1454	2	123
transcript_53208	gnl|BL_ORD_ID|14377 transcript_34585	1	1494	1489	2628	5	1498	4714	5854
transcript_53817	gnl|BL_ORD_ID|31284 transcript_64144	1207	2973	1	1212	1449	3236	1	1206
transcript_34707	gnl|BL_ORD_ID|38970 transcript_5699	2	2847	2848	2950	63	2907	3034	3136
transcript_54841	gnl|BL_ORD_ID|12998 transcript_32037	11	2265	2261	2910	1	2239	2478	3128
transcript_54008	gnl|BL_ORD_ID|275 transcript_460	3	3902	3903	4866	14	4087	4863	5889
transcript_5334	gnl|BL_ORD_ID|14697 transcript_35144	17	2633	2630	3230	2	2614	2880	3479
transcript_41148	gnl|BL_ORD_ID|475 transcript_828	1489	3940	1	1489	3151	5602	1763	3251
transcript_33351	gnl|BL_ORD_ID|6360 transcript_1051	1736	5280	1	1735	2032	5576	1	1735
transcript_1146	gnl|BL_ORD_ID|275 transcript_460	280	5494	12	284	417	5889	8	293
transcript_34585	gnl|BL_ORD_ID|367 transcript_619	2847	5854	2	2846	2995	5999	22	2867
transcript_52979	gnl|BL_ORD_ID|19910 transcript_43688	1423	3348	1	1426	2158	4081	1	1426
transcript_50619	gnl|BL_ORD_ID|39430 transcript_6601	1	1915	1914	2609	20	1934	2258	2953
transcript_53799	gnl|BL_ORD_ID|27 transcript_39	331	6135	1	336	3088	8893	2650	2985
transcript_8829	gnl|BL_ORD_ID|35762 transcript_72591	1137	2523	1	1139	1355	2741	1	1130
transcript_71558	gnl|BL_ORD_ID|1493 transcript_11979	197	1867	7	202	366	2036	5	200
transcript_47399	gnl|BL_ORD_ID|40755 transcript_9128	1	1245	1244	1893	31	1277	1824	2473
transcript_1230	gnl|BL_ORD_ID|479 transcript_839	1297	5407	1	1302	1493	5625	1	1302
transcript_76687	gnl|BL_ORD_ID|39408 transcript_6560	1	1193	1192	1771	21	1213	2379	2959
transcript_15726	gnl|BL_ORD_ID|13291 transcript_32573	262	1576	5	262	692	2012	2	259
transcript_34469	gnl|BL_ORD_ID|72 transcript_123	584	6776	1	587	1521	7716	753	1339
transcript_1312	gnl|BL_ORD_ID|321 transcript_540	1	3622	3618	5325	2	3943	4129	6022
transcript_29572	gnl|BL_ORD_ID|38163 transcript_4775	101	2295	2291	2398	354	2548	3006	3113
transcript_55776	gnl|BL_ORD_ID|16915 transcript_38138	2857	8982	2	2857	3037	9174	80	2937
transcript_70588	gnl|BL_ORD_ID|15916 transcript_2961	1744	3821	1	1749	2062	4139	1	1749
transcript_37062	gnl|BL_ORD_ID|142 transcript_241	1	4347	4343	5467	4	4350	5912	7036
transcript_1230	gnl|BL_ORD_ID|6383 transcript_1104	1297	5365	1	1302	1492	5532	1	1301
transcript_26697	gnl|BL_ORD_ID|6513 transcript_1340	2509	5159	2	2514	2637	5289	13	2537
transcript_671	gnl|BL_ORD_ID|348 transcript_583	1	4499	4497	5926	1	4498	4623	6052
transcript_6769	gnl|BL_ORD_ID|16750 transcript_37833	2	2147	2142	2894	1	2145	2344	3097
transcript_67349	gnl|BL_ORD_ID|25435 transcript_54075	1	3238	3234	5482	2719	5951	6052	8295
transcript_61143	gnl|BL_ORD_ID|12854 transcript_31777	1	2060	2055	2965	1	2060	2352	3263
transcript_62644	gnl|BL_ORD_ID|6717 transcript_1714	17	2658	2653	3647	2	2667	2788	3787
transcript_54255	gnl|BL_ORD_ID|181 transcript_295	1215	6620	1	1217	1465	6879	5	1220
transcript_33351	gnl|BL_ORD_ID|301 transcript_494	1737	5280	1	1735	2102	5688	4	1768
transcript_2733	gnl|BL_ORD_ID|37101 transcript_75122	1	2698	2697	4189	6	2705	2833	4324
transcript_4918	gnl|BL_ORD_ID|20786 transcript_45376	2	2143	2140	3370	1	2142	3897	5127
transcript_45815	gnl|BL_ORD_ID|1101 transcript_11241	331	2068	7	333	437	2182	2	328
transcript_4797	gnl|BL_ORD_ID|19919 transcript_43707	1298	3421	119	1299	1351	3473	1	1181
transcript_41953	gnl|BL_ORD_ID|27186 transcript_4026	2	2818	2814	3485	39	2850	3029	3690
transcript_56629	gnl|BL_ORD_ID|396 transcript_664	1057	4175	1	1058	2571	5690	1	1058
transcript_53487	gnl|BL_ORD_ID|27990 transcript_57887	1	1236	1233	2167	331	1565	2219	3157
transcript_36476	gnl|BL_ORD_ID|6639 transcript_1583	2	2075	2075	2742	1887	3960	4256	4923
transcript_43204	gnl|BL_ORD_ID|16677 transcript_37702	2	2580	2576	4319	1	2578	3771	5516
transcript_27079	gnl|BL_ORD_ID|15625 transcript_2446	1620	3302	1	1621	1827	3508	1	1621
transcript_58663	gnl|BL_ORD_ID|33796 transcript_68896	1	1654	1656	2420	2	1656	4320	5082
transcript_1270	gnl|BL_ORD_ID|275 transcript_460	1	2686	2681	5377	10	2808	3041	5889
transcript_29615	gnl|BL_ORD_ID|36613 transcript_74222	134	3549	3544	3780	958	4361	4534	4769
transcript_69139	gnl|BL_ORD_ID|40931 transcript_9485	1	1122	1122	2097	1	1122	1408	2383
transcript_56458	gnl|BL_ORD_ID|6652 transcript_1603	1	1814	1810	2802	575	2387	4022	5014
transcript_26862	gnl|BL_ORD_ID|11584 transcript_29462	1082	5197	1	1085	1475	5548	2	1076
transcript_65822	gnl|BL_ORD_ID|262 transcript_440	1	3107	3104	5611	2	3113	3865	6368
transcript_27415	gnl|BL_ORD_ID|10280 transcript_26957	2228	6861	2	2227	2440	7074	1	2229
transcript_28546	gnl|BL_ORD_ID|6681 transcript_1656	2558	5274	1	2563	2770	5466	2	2551
transcript_1186	gnl|BL_ORD_ID|301 transcript_494	1394	5454	1	1398	1572	5686	4	1422
transcript_15228	gnl|BL_ORD_ID|671 transcript_10398	229	1673	57	230	853	2297	2	175
transcript_56629	gnl|BL_ORD_ID|12614 transcript_31317	1057	4125	1	1058	2302	5371	1	1058
transcript_56111	gnl|BL_ORD_ID|6788 transcript_1828	3	3914	3910	4663	2	3914	4050	4803
transcript_25739	gnl|BL_ORD_ID|40272 transcript_8189	1	1720	1720	2507	13	1732	1865	2652
transcript_32852	gnl|BL_ORD_ID|127 transcript_216	443	6000	1	448	1610	7173	31	478
transcript_73707	gnl|BL_ORD_ID|20673 transcript_45171	1	5177	5176	5474	2	5207	5945	6239
transcript_3320	gnl|BL_ORD_ID|23644 transcript_50744	313	3990	1	314	682	4353	1	313
transcript_49753	gnl|BL_ORD_ID|23497 transcript_50466	1	3866	3862	4584	1	3862	4859	5573
transcript_38477	gnl|BL_ORD_ID|29791 transcript_61337	16	3816	3812	5263	2	3806	3910	5388
transcript_66084	gnl|BL_ORD_ID|6516 transcript_1344	1	3150	3145	4114	664	3813	4330	5299
transcript_63211	gnl|BL_ORD_ID|6389 transcript_1117	1031	2333	1	1034	4215	5517	2910	3943
transcript_3656	gnl|BL_ORD_ID|26791 transcript_3310	1	3055	3055	3828	1	3061	3188	3963
transcript_58663	gnl|BL_ORD_ID|440 transcript_744	1	1654	1656	2419	2	1656	4960	5723
transcript_53969	gnl|BL_ORD_ID|11668 transcript_29611	1	2201	2196	2464	1918	4122	4294	4562
transcript_50176	gnl|BL_ORD_ID|17924 transcript_40031	137	3800	3795	4618	81	3739	6167	6990
transcript_1331	gnl|BL_ORD_ID|24297 transcript_51963	1	4827	4826	5319	1	4861	4988	5484
transcript_53969	gnl|BL_ORD_ID|15520 transcript_2261	1	2201	2196	2464	1874	4078	4250	4518
transcript_18831	gnl|BL_ORD_ID|17394 transcript_39075	112	1104	2	116	859	1847	1	115
transcript_50140	gnl|BL_ORD_ID|27414 transcript_56804	1	2287	2286	2703	1052	3362	3496	3916
transcript_65513	gnl|BL_ORD_ID|39894 transcript_7484	883	2219	9	885	1401	2738	2	878
transcript_39035	gnl|BL_ORD_ID|365 transcript_615	1	4452	4449	5320	1	4486	4668	5549
transcript_41786	gnl|BL_ORD_ID|12227 transcript_30656	177	2319	14	181	523	2668	2	169
transcript_36630	gnl|BL_ORD_ID|32559 transcript_66554	128	1898	1	128	2109	3879	1	128
transcript_52680	gnl|BL_ORD_ID|38147 transcript_4740	1	2773	2770	3054	2	2768	3148	3433
transcript_49965	gnl|BL_ORD_ID|20156 transcript_44169	261	1247	4	265	422	1405	2	263
transcript_71665	gnl|BL_ORD_ID|29243 transcript_60324	108	2413	1	109	282	2587	1	109
transcript_59926	gnl|BL_ORD_ID|15783 transcript_2731	263	3752	100	267	729	4242	1	168
transcript_59354	gnl|BL_ORD_ID|19185 transcript_42341	3	5140	5141	5613	130	5253	5140	5631
transcript_4918	gnl|BL_ORD_ID|301 transcript_494	1	2143	2140	3369	4	2184	4442	5688
transcript_1045	gnl|BL_ORD_ID|20061 transcript_43976	1	4779	4775	5593	193	4967	5240	6057
transcript_68337	gnl|BL_ORD_ID|38637 transcript_76969	105	2810	2811	4610	64	2768	2937	4743
transcript_55446	gnl|BL_ORD_ID|38191 transcript_4826	2	2846	2842	3210	17	2858	2969	3337
transcript_58663	gnl|BL_ORD_ID|6591 transcript_1504	1	1654	1656	2419	2	1656	4328	5091
transcript_56272	gnl|BL_ORD_ID|26697 transcript_3131	1137	3512	1	1142	1678	4053	428	1569
transcript_1376	gnl|BL_ORD_ID|6409 transcript_1161	1	2751	2751	5271	66	2813	2993	5510
transcript_4804	gnl|BL_ORD_ID|15311 transcript_36250	1233	3438	1	1236	4748	6951	1	1233
transcript_4918	gnl|BL_ORD_ID|29387 transcript_60589	1	2143	2140	3366	1	2143	4428	5652
transcript_1454	gnl|BL_ORD_ID|273 transcript_457	1	4249	4247	5157	2	4552	5036	6028
transcript_1146	gnl|BL_ORD_ID|23497 transcript_50466	280	5494	15	284	388	5573	1	270
transcript_4815	gnl|BL_ORD_ID|28103 transcript_58109	239	3409	1	242	1041	4212	1	242
transcript_55120	gnl|BL_ORD_ID|2389 transcript_13667	167	1183	2	172	815	1831	4	174
transcript_32037	gnl|BL_ORD_ID|13603 transcript_33129	1	2483	2478	3085	11	2492	2909	3516
transcript_1230	gnl|BL_ORD_ID|24244 transcript_51870	1297	5407	1	1302	1509	5648	1	1317
transcript_74240	gnl|BL_ORD_ID|38864 transcript_5493	1	2084	2084	2382	707	2810	2911	3210
transcript_168	gnl|BL_ORD_ID|90 transcript_154	20	4023	4023	7467	2	4002	4103	7548
transcript_30200	gnl|BL_ORD_ID|13722 transcript_33351	1471	4200	1	1472	2551	5280	2	1474
transcript_1549	gnl|BL_ORD_ID|8953 transcript_24420	18	3751	3752	5057	3	3730	3831	5139
transcript_49454	gnl|BL_ORD_ID|31495 transcript_64537	1	2205	2204	2504	14	2218	2328	2629
transcript_47562	gnl|BL_ORD_ID|1173 transcript_11369	217	1774	41	222	528	2085	2	183
transcript_52787	gnl|BL_ORD_ID|27560 transcript_57084	1	1059	1058	1220	200	1247	1858	2020
transcript_29813	gnl|BL_ORD_ID|9843 transcript_26148	211	1313	5	212	991	2102	1	208
transcript_74229	gnl|BL_ORD_ID|301 transcript_494	1	4971	4972	5496	4	5045	5154	5688
transcript_74229	gnl|BL_ORD_ID|12753 transcript_31578	152	4971	4972	5494	108	4886	4994	5516
transcript_1397	gnl|BL_ORD_ID|31281 transcript_64139	1	2605	2607	5256	1	2604	2954	5574
transcript_64321	gnl|BL_ORD_ID|10094 transcript_26616	1448	4696	1	1453	1840	5089	1	1453
transcript_37164	gnl|BL_ORD_ID|6681 transcript_1656	1	3934	3930	5363	1	3906	4043	5467
transcript_53969	gnl|BL_ORD_ID|28270 transcript_58425	1	2201	2196	2461	2644	4848	5020	5285
transcript_64593	gnl|BL_ORD_ID|36924 transcript_74775	111	2860	2861	3871	125	2858	3031	4043
transcript_18831	gnl|BL_ORD_ID|13291 transcript_32573	112	1104	4	116	1014	2006	2	114
transcript_75029	gnl|BL_ORD_ID|31329 transcript_64224	1138	3590	1	1138	3431	5847	2012	3145
transcript_37774	gnl|BL_ORD_ID|26879 transcript_3467	1695	3343	116	1695	2279	3927	56	1635
transcript_9049	gnl|BL_ORD_ID|33299 transcript_67981	287	2490	31	289	731	2926	2	267
transcript_47263	gnl|BL_ORD_ID|6654 transcript_1610	123	2783	2780	3443	200	2861	4173	4836
transcript_66582	gnl|BL_ORD_ID|33313 transcript_68014	213	5003	2	214	857	5618	1	212
transcript_74962	gnl|BL_ORD_ID|396 transcript_664	1522	4425	1	1527	2780	5690	1	1536
transcript_58663	gnl|BL_ORD_ID|475 transcript_828	1	1654	1656	2420	2	1656	4839	5603
transcript_4918	gnl|BL_ORD_ID|6550 transcript_1411	1	2143	2140	3371	1	2143	3978	5210
transcript_41148	gnl|BL_ORD_ID|13201 transcript_32413	1489	3940	1	1489	3254	5705	1866	3354
transcript_31155	gnl|BL_ORD_ID|12500 transcript_31125	144	4765	1	149	849	5470	461	609
transcript_56629	gnl|BL_ORD_ID|503 transcript_900	1057	4175	1	1058	2497	5627	1	1059
transcript_47404	gnl|BL_ORD_ID|319 transcript_534	1	5094	5095	6027	18	5112	5224	6157
transcript_28209	gnl|BL_ORD_ID|29790 transcript_61331	2	2318	2318	3412	18	2333	2516	3613
transcript_71255	gnl|BL_ORD_ID|441 transcript_746	2	3438	3438	5348	68	3504	3864	5773
transcript_9714	gnl|BL_ORD_ID|40570 transcript_8764	561	2403	9	562	683	2548	2	555
transcript_49508	gnl|BL_ORD_ID|19591 transcript_43105	99	2739	1	103	299	2939	36	138
transcript_54008	gnl|BL_ORD_ID|31281 transcript_64139	1	3902	3903	4865	2	3903	4631	5574
transcript_54815	gnl|BL_ORD_ID|6396 transcript_1136	1	1510	1508	2721	1	1510	4299	5512
transcript_45195	gnl|BL_ORD_ID|33169 transcript_67738	1	1890	1887	3554	1	1906	7953	9615
transcript_44637	gnl|BL_ORD_ID|503 transcript_900	1	3343	3344	3946	2	3366	5024	5627
transcript_37490	gnl|BL_ORD_ID|29994 transcript_61729	1	1392	1387	1693	76	1460	2204	2510
transcript_54815	gnl|BL_ORD_ID|23027 transcript_49596	1	1510	1508	2721	1	1510	3051	4264
transcript_29611	gnl|BL_ORD_ID|6383 transcript_1104	1709	4520	1	1712	2751	5532	1	1712
transcript_64307	gnl|BL_ORD_ID|6751 transcript_1779	2210	4546	1	2206	2380	4715	1	2209
transcript_1146	gnl|BL_ORD_ID|508 transcript_918	280	5492	15	284	474	5686	1	272
transcript_1804	gnl|BL_ORD_ID|6601 transcript_1522	1	3414	3412	4774	1	3413	3699	5060
transcript_43196	gnl|BL_ORD_ID|19145 transcript_42279	999	4615	134	1003	1766	5384	1	871
transcript_3007	gnl|BL_ORD_ID|433 transcript_727	1	3717	3718	4106	1	3717	5460	5848
transcript_63545	gnl|BL_ORD_ID|38082 transcript_4628	1	2513	2509	3299	2	2514	2691	3481
transcript_52716	gnl|BL_ORD_ID|26662 transcript_3064	1474	3980	1	1475	1591	4075	1	1478
transcript_38688	gnl|BL_ORD_ID|33836 transcript_68979	2541	5060	115	2543	3397	5916	628	3054
transcript_63612	gnl|BL_ORD_ID|6883 transcript_1998	2	2248	2253	4453	14	2260	2478	4679
transcript_67718	gnl|BL_ORD_ID|15501 transcript_2227	222	2490	2	226	2237	4510	7	229
transcript_48865	gnl|BL_ORD_ID|6545 transcript_1401	1206	5038	1	1209	1425	5258	1	1210
transcript_1300	gnl|BL_ORD_ID|24860 transcript_53035	453	5374	1	457	584	5477	1	456
transcript_25108	gnl|BL_ORD_ID|6697 transcript_1684	1593	4762	1	1596	1812	4954	1	1596
transcript_54458	gnl|BL_ORD_ID|34177 transcript_69624	1	1593	1591	2925	1	1593	2128	3441
transcript_12483	gnl|BL_ORD_ID|15379 transcript_36372	167	2003	1	167	2110	257	2531	2365
transcript_10007	gnl|BL_ORD_ID|29852 transcript_61460	409	2352	9	412	945	2885	1	404
transcript_55388	gnl|BL_ORD_ID|28064 transcript_58035	1145	2517	1	1148	4056	5426	1960	3107
transcript_30200	gnl|BL_ORD_ID|15355 transcript_36331	1471	4199	1	1472	2565	5292	1	1477
transcript_1358	gnl|BL_ORD_ID|26404 transcript_55936	307	5303	1	309	508	5524	2	313
transcript_54815	gnl|BL_ORD_ID|21123 transcript_45986	1	1510	1508	2721	2	1511	2707	3920
transcript_37215	gnl|BL_ORD_ID|25130 transcript_53545	581	2856	75	585	776	3046	1	539
transcript_26131	gnl|BL_ORD_ID|38371 transcript_76488	1	3325	3327	4971	2	3324	3656	5301
transcript_1312	gnl|BL_ORD_ID|9285 transcript_25075	151	3622	3618	5326	1445	4917	5092	6800
transcript_49753	gnl|BL_ORD_ID|25391 transcript_54008	1	3866	3862	4584	1	3866	4144	4866
transcript_40841	gnl|BL_ORD_ID|17853 transcript_39905	1629	3934	1	1630	2983	5288	643	2272
transcript_52450	gnl|BL_ORD_ID|22092 transcript_47854	1	1150	1151	1825	21	1171	1272	1947
transcript_45500	gnl|BL_ORD_ID|39600 transcript_6931	1	1524	1521	1755	1	1524	2646	2880
transcript_14680	gnl|BL_ORD_ID|1692 transcript_12353	519	1721	73	518	807	2009	262	707
transcript_59926	gnl|BL_ORD_ID|18842 transcript_41718	263	3752	1	267	735	4224	2	268
transcript_51221	gnl|BL_ORD_ID|24860 transcript_53035	2203	5260	1	2208	2447	5476	1	2208
transcript_53870	gnl|BL_ORD_ID|37669 transcript_76174	237	2207	3	236	941	2912	3	236
transcript_53969	gnl|BL_ORD_ID|15355 transcript_36331	1	2201	2196	2463	2650	4853	5025	5292
transcript_69934	gnl|BL_ORD_ID|33250 transcript_67888	1	4325	4321	5972	7	4344	5028	6675
transcript_49454	gnl|BL_ORD_ID|38730 transcript_5235	1	1504	1505	2504	2	1512	1789	2779
transcript_17412	gnl|BL_ORD_ID|23929 transcript_51298	324	1364	51	324	1535	2575	9	282
transcript_53969	gnl|BL_ORD_ID|11291 transcript_28885	1	2201	2196	2464	1519	3716	3888	4156
transcript_49753	gnl|BL_ORD_ID|17579 transcript_39428	1	3866	3862	4583	2	3868	4886	5606
transcript_519	gnl|BL_ORD_ID|32881 transcript_67183	2	5034	5031	6199	5	5029	5158	6327
transcript_1311	gnl|BL_ORD_ID|31281 transcript_64139	1065	5335	1	1066	1332	5574	1	1066
transcript_2345	gnl|BL_ORD_ID|6832 transcript_1903	2	3961	3960	4397	56	4015	4379	4816
transcript_52843	gnl|BL_ORD_ID|411 transcript_696	1	3824	3819	5125	15	3837	4587	5893
transcript_615	gnl|BL_ORD_ID|20673 transcript_45171	1	5245	5244	5549	1	5207	5945	6241
transcript_72779	gnl|BL_ORD_ID|39711 transcript_7142	116	1274	1	118	1688	2845	683	800
transcript_34402	gnl|BL_ORD_ID|38941 transcript_5640	1	2208	2207	2788	1	2209	2595	3176
transcript_1397	gnl|BL_ORD_ID|6383 transcript_1104	1	2605	2607	5215	1	2604	2954	5532
transcript_37161	gnl|BL_ORD_ID|15714 transcript_2604	1	1152	1148	2251	1904	3055	3213	4316
transcript_24920	gnl|BL_ORD_ID|15801 transcript_2764	1	1341	1338	2051	1759	3099	3495	4209
transcript_64805	gnl|BL_ORD_ID|37582 transcript_76011	136	3604	1	136	389	3857	137	272
transcript_49460	gnl|BL_ORD_ID|440 transcript_744	1	3971	3969	5066	2	3973	4628	5725
transcript_15726	gnl|BL_ORD_ID|27500 transcript_56980	262	1570	3	262	761	2072	2	258
transcript_70403	gnl|BL_ORD_ID|25174 transcript_53628	304	1481	41	305	834	2009	3	267
transcript_53969	gnl|BL_ORD_ID|13989 transcript_33831	1	2201	2196	2464	2895	5100	5272	5540
transcript_68029	gnl|BL_ORD_ID|16967 transcript_38230	318	4002	112	319	971	4656	202	408
transcript_11402	gnl|BL_ORD_ID|14240 transcript_34326	123	2162	1	122	249	2291	22	143
transcript_1312	gnl|BL_ORD_ID|6681 transcript_1656	1	3620	3618	5326	1	3595	3771	5467
transcript_2180	gnl|BL_ORD_ID|18881 transcript_41800	451	4544	2	454	1479	5573	1	453
transcript_32413	gnl|BL_ORD_ID|31329 transcript_64224	168	3237	3237	5657	65	3145	3431	5847
transcript_43876	gnl|BL_ORD_ID|35680 transcript_72427	1	2331	2329	3215	2475	4805	7408	8294
transcript_29332	gnl|BL_ORD_ID|37101 transcript_75122	1	2702	2703	4081	1	2704	2944	4322
transcript_53969	gnl|BL_ORD_ID|273 transcript_457	1	2199	2196	2464	3155	5546	5737	6028
transcript_56765	gnl|BL_ORD_ID|6737 transcript_1750	1388	4755	1	1392	1507	4872	1	1392
transcript_60430	gnl|BL_ORD_ID|22564 transcript_48747	1472	3633	107	1471	2440	4619	293	1655
transcript_58663	gnl|BL_ORD_ID|6475 transcript_1270	1	1654	1656	2420	2	1657	4612	5376
transcript_48019	gnl|BL_ORD_ID|16695 transcript_37733	290	4127	186	294	329	4166	114	222
transcript_24756	gnl|BL_ORD_ID|415 transcript_704	1775	5463	17	1780	2052	5743	2	1765
transcript_67718	gnl|BL_ORD_ID|16479 transcript_37353	222	2491	2	226	2608	4876	6	227
transcript_35869	gnl|BL_ORD_ID|23100 transcript_49736	1	1490	1489	2064	693	2167	4094	4666
transcript_49561	gnl|BL_ORD_ID|32294 transcript_66042	248	2465	76	253	369	2573	78	254
transcript_2041	gnl|BL_ORD_ID|9981 transcript_26411	342	4696	2	342	487	4814	27	367
transcript_70484	gnl|BL_ORD_ID|33560 transcript_68470	1	7774	7776	8139	1	7761	7914	8278
transcript_1454	gnl|BL_ORD_ID|503 transcript_900	1	4249	4247	5157	1	4269	4715	5627
transcript_58663	gnl|BL_ORD_ID|6895 transcript_2018	1	1654	1656	2420	2	1656	3900	4664
transcript_30505	gnl|BL_ORD_ID|29887 transcript_61526	2832	6091	135	2833	3827	7085	1	2699
transcript_4918	gnl|BL_ORD_ID|29550 transcript_60900	2	2143	2140	3369	1	2142	4161	5390
transcript_60015	gnl|BL_ORD_ID|6681 transcript_1656	1	3088	3083	5279	1	3069	3286	5467
transcript_74457	gnl|BL_ORD_ID|20192 transcript_44241	1	1318	1315	1704	6	1351	1524	1915
transcript_40317	gnl|BL_ORD_ID|12614 transcript_31317	1497	4734	1	1501	2134	5371	2	1502
transcript_33724	gnl|BL_ORD_ID|6681 transcript_1656	1	4377	4372	4811	2	4346	5031	5467
transcript_14886	gnl|BL_ORD_ID|18574 transcript_41191	212	1715	56	213	632	2135	2	159
transcript_60999	gnl|BL_ORD_ID|21985 transcript_47620	161	3395	3396	3774	329	3563	5647	6025
transcript_41836	gnl|BL_ORD_ID|6383 transcript_1104	1328	4727	1	1331	2162	5532	1	1332
transcript_58663	gnl|BL_ORD_ID|22951 transcript_49460	1	1654	1656	2419	1	1655	4301	5064
transcript_18831	gnl|BL_ORD_ID|18941 transcript_41905	112	1104	2	116	974	1961	3	118
transcript_31884	gnl|BL_ORD_ID|40492 transcript_8621	182	1598	2	186	640	2034	11	194
transcript_6554	gnl|BL_ORD_ID|38886 transcript_5540	1229	3037	1	1231	1394	3201	37	1267
transcript_39747	gnl|BL_ORD_ID|490 transcript_870	121	4313	1	124	1516	5707	1007	1130
transcript_30200	gnl|BL_ORD_ID|11668 transcript_29611	1471	4200	1	1472	1833	4562	2	1474
transcript_48046	gnl|BL_ORD_ID|13546 transcript_33028	3	5046	5043	5981	87	5128	5384	6322
transcript_5917	gnl|BL_ORD_ID|28805 transcript_59448	15	1790	1787	3111	1	1779	2136	3458
transcript_25384	gnl|BL_ORD_ID|32072 transcript_65605	1556	4603	1	1561	2517	5559	1	1558
transcript_55143	gnl|BL_ORD_ID|10974 transcript_28266	117	1906	1	117	298	2093	1	117
transcript_34469	gnl|BL_ORD_ID|35278 transcript_71695	584	6771	1	587	1871	8058	1104	1689
transcript_15896	gnl|BL_ORD_ID|36581 transcript_74172	146	1547	11	145	314	1715	2	136
transcript_53487	gnl|BL_ORD_ID|31428 transcript_64401	1	1236	1233	2167	333	1568	2313	3249
transcript_30825	gnl|BL_ORD_ID|30600 transcript_62900	306	2837	74	307	561	3083	2	235
transcript_38688	gnl|BL_ORD_ID|14767 transcript_35261	2541	5060	115	2543	3558	6077	785	3215
transcript_63646	gnl|BL_ORD_ID|19924 transcript_43721	463	5286	201	462	762	5602	279	540
transcript_29693	gnl|BL_ORD_ID|23119 transcript_49769	1479	3862	1	1481	2598	4979	175	1656
transcript_900	gnl|BL_ORD_ID|31329 transcript_64224	1	3151	3151	5576	1	3145	3431	5847
transcript_49334	gnl|BL_ORD_ID|16508 transcript_37405	1342	5100	1	1343	1824	5585	1	1344
transcript_4918	gnl|BL_ORD_ID|16677 transcript_37702	2	2143	2140	3283	1	2141	4371	5516
transcript_42147	gnl|BL_ORD_ID|15106 transcript_35886	133	2205	1	138	1579	3652	15	152
transcript_69202	gnl|BL_ORD_ID|21160 transcript_46074	268	4527	159	270	531	4784	217	328
transcript_42506	gnl|BL_ORD_ID|40136 transcript_7939	14	1703	1703	2206	2	1691	2192	2695
transcript_50958	gnl|BL_ORD_ID|25679 transcript_54553	3	3863	3862	4405	2	3863	4051	4594
transcript_7372	gnl|BL_ORD_ID|273 transcript_457	1	2529	2526	2792	2	2697	5739	6028
transcript_32961	gnl|BL_ORD_ID|39766 transcript_7239	169	2677	1	169	332	2835	7	175
transcript_34478	gnl|BL_ORD_ID|10299 transcript_26986	28	2864	2860	3744	97	2894	3016	3900
transcript_61327	gnl|BL_ORD_ID|26903 transcript_3510	13	3197	3194	3360	2	3181	3718	3883
transcript_39428	gnl|BL_ORD_ID|31329 transcript_64224	1	3136	3136	5557	1	3145	3431	5847
transcript_45564	gnl|BL_ORD_ID|17579 transcript_39428	1	4060	4058	5093	2	4064	4572	5606
transcript_41148	gnl|BL_ORD_ID|6670 transcript_1634	1489	3940	1	1489	2538	4988	1150	2638
transcript_50466	gnl|BL_ORD_ID|440 transcript_744	1	4386	4383	5571	2	4396	4514	5723
transcript_47918	gnl|BL_ORD_ID|6478 transcript_1273	1	1566	1562	2922	2340	3905	4039	5400
transcript_62673	gnl|BL_ORD_ID|12919 transcript_31892	137	2397	2392	2826	167	2431	2563	2997
transcript_57312	gnl|BL_ORD_ID|273 transcript_457	1	4438	4433	4571	2	4759	5880	6028
transcript_67661	gnl|BL_ORD_ID|22459 transcript_48556	39	3969	3970	5344	2	3939	4514	5888
transcript_24867	gnl|BL_ORD_ID|39965 transcript_7604	1	1589	1588	1857	1	1589	2445	2714
transcript_43918	gnl|BL_ORD_ID|23 transcript_31	2	7293	7289	8835	24	7288	7626	9147
transcript_71935	gnl|BL_ORD_ID|6440 transcript_1213	1719	3761	1	1723	3384	5418	1	1705
transcript_63894	gnl|BL_ORD_ID|37806 transcript_4101	1	1670	1667	2444	39	1708	2570	3347
transcript_58229	gnl|BL_ORD_ID|16500 transcript_37389	14	2340	2337	3006	3	2330	2452	3124
transcript_29981	gnl|BL_ORD_ID|12885 transcript_31834	156	2493	1	159	602	2948	1	158
transcript_1146	gnl|BL_ORD_ID|503 transcript_900	280	5494	14	284	391	5627	1	272
transcript_1297	gnl|BL_ORD_ID|24244 transcript_51870	1	3487	3487	5343	2	3522	3780	5647
transcript_3740	gnl|BL_ORD_ID|37659 transcript_76157	3	3304	3303	3803	1	3293	3650	4149
transcript_56629	gnl|BL_ORD_ID|16508 transcript_37405	1057	4125	1	1058	2516	5585	1	1058
transcript_44637	gnl|BL_ORD_ID|287 transcript_476	1	3341	3344	3946	4	3697	5516	6174
transcript_1182	gnl|BL_ORD_ID|301 transcript_494	1	4747	4743	5466	4	4818	4954	5688
transcript_53969	gnl|BL_ORD_ID|275 transcript_460	1	2199	2196	2464	3096	5424	5606	5889
transcript_1182	gnl|BL_ORD_ID|475 transcript_828	1	4747	4743	5466	1	4747	4881	5604
transcript_68152	gnl|BL_ORD_ID|30597 transcript_62895	139	3576	1	139	875	4280	173	311
transcript_1220	gnl|BL_ORD_ID|9864 transcript_26195	137	3108	3107	5440	2	2973	3451	5814
transcript_34263	gnl|BL_ORD_ID|23897 transcript_51237	1	1917	1916	2109	3414	5334	5657	5852
transcript_276	gnl|BL_ORD_ID|25696 transcript_54582	161	3544	3545	6938	174	3564	4152	7547
transcript_3206	gnl|BL_ORD_ID|15626 transcript_2447	153	3160	3159	3972	220	3231	3575	4387
transcript_27770	gnl|BL_ORD_ID|13711 transcript_33328	1	1358	1353	1876	2	1359	1695	2219
transcript_53799	gnl|BL_ORD_ID|8 transcript_9	331	6135	1	336	4616	10420	4178	4513
transcript_51221	gnl|BL_ORD_ID|6681 transcript_1656	2203	5260	1	2208	2434	5466	1	2197
transcript_4918	gnl|BL_ORD_ID|6383 transcript_1104	1	2143	2140	3327	1	2143	4345	5532
transcript_1247	gnl|BL_ORD_ID|36340 transcript_73707	1	4089	4084	5394	1	4060	4163	5474
transcript_29611	gnl|BL_ORD_ID|31281 transcript_64139	1709	4561	1	1712	2751	5574	1	1712
transcript_40293	gnl|BL_ORD_ID|28892 transcript_59626	1	3147	3151	5873	31	3150	3389	6103
transcript_69486	gnl|BL_ORD_ID|20539 transcript_44905	276	2969	1	275	1659	4348	14	288
transcript_39035	gnl|BL_ORD_ID|36340 transcript_73707	2	4452	4449	5318	1	4422	4605	5474
transcript_8329	gnl|BL_ORD_ID|39570 transcript_6874	253	2645	1	253	491	2884	11	263
transcript_41836	gnl|BL_ORD_ID|33876 transcript_69061	1328	4768	1	1331	2096	5540	1	1332
transcript_58398	gnl|BL_ORD_ID|10413 transcript_27210	134	2644	2643	3254	1949	4457	4559	5169
transcript_38472	gnl|BL_ORD_ID|15508 transcript_2236	222	2694	2	227	2031	4498	21	246
transcript_76556	gnl|BL_ORD_ID|14193 transcript_34232	12	2243	2240	2416	1	2236	2446	2624
transcript_59750	gnl|BL_ORD_ID|34576 transcript_70391	354	4622	185	358	721	4989	1	174
transcript_49472	gnl|BL_ORD_ID|11082 transcript_28468	102	1976	1974	2792	212	2085	3290	4108
transcript_44637	gnl|BL_ORD_ID|6568 transcript_1454	1	3343	3344	3946	2	3347	4555	5157
transcript_53969	gnl|BL_ORD_ID|27515 transcript_56999	1	2201	2196	2464	2059	4263	4435	4703
transcript_4611	gnl|BL_ORD_ID|9958 transcript_26369	284	3492	2	287	556	3762	160	445
transcript_58064	gnl|BL_ORD_ID|795 transcript_10661	127	1928	1	129	455	2254	1	129
transcript_41148	gnl|BL_ORD_ID|512 transcript_924	1489	3940	1	1489	3185	5636	1797	3285
transcript_47306	gnl|BL_ORD_ID|29295 transcript_60431	1	4494	4490	5982	13	4504	5462	6952
transcript_44637	gnl|BL_ORD_ID|6415 transcript_1170	1	3343	3344	3944	2	3347	4868	5468
transcript_27315	gnl|BL_ORD_ID|273 transcript_457	1	2722	2720	5478	2	2903	3034	6028
transcript_41836	gnl|BL_ORD_ID|479 transcript_839	1328	4768	1	1331	2162	5624	1	1333
transcript_43204	gnl|BL_ORD_ID|479 transcript_839	1	2580	2576	4404	1	2601	3796	5624
transcript_74012	gnl|BL_ORD_ID|13281 transcript_32554	220	2972	1	223	571	3323	1	223
transcript_13883	gnl|BL_ORD_ID|27319 transcript_56614	1	1610	1609	1823	2	1611	1768	1977
transcript_37164	gnl|BL_ORD_ID|24860 transcript_53035	1	3934	3930	5363	1	3933	4071	5477
transcript_35271	gnl|BL_ORD_ID|18611 transcript_41268	2	2581	2580	2897	116	2674	3031	3353
transcript_1814	gnl|BL_ORD_ID|6607 transcript_1531	153	4820	1	152	414	5080	1	152
transcript_53035	gnl|BL_ORD_ID|30024 transcript_61783	1	5169	5173	5477	1	5188	5417	5728
transcript_254	gnl|BL_ORD_ID|17728 transcript_39690	1	5059	5058	6955	1	5044	5991	7888
transcript_7073	gnl|BL_ORD_ID|35531 transcript_72160	1235	2861	109	1236	1305	2929	2	1131
transcript_6202	gnl|BL_ORD_ID|6614 transcript_1541	450	3036	9	449	2495	5072	1	441
transcript_52139	gnl|BL_ORD_ID|6435 transcript_1205	160	3487	3482	4759	356	3687	4172	5450
transcript_980	gnl|BL_ORD_ID|321 transcript_540	1	3940	3945	5630	3	4288	4166	6022
transcript_53757	gnl|BL_ORD_ID|26936 transcript_3568	3	3037	3034	3698	19	3057	3219	3883
transcript_2867	gnl|BL_ORD_ID|23861 transcript_51172	22	3822	3818	4197	2	3794	4365	4744
transcript_1504	gnl|BL_ORD_ID|6476 transcript_1271	2521	5091	1	2525	2782	5353	1	2525
transcript_3770	gnl|BL_ORD_ID|26703 transcript_3142	157	3822	11	158	374	4041	46	194
transcript_44637	gnl|BL_ORD_ID|6396 transcript_1136	1	3343	3344	3945	2	3347	4912	5513
transcript_625	gnl|BL_ORD_ID|282 transcript_470	1	4829	4825	6002	1	4831	5139	6317
transcript_68536	gnl|BL_ORD_ID|37882 transcript_4252	1	1876	1875	2710	148	2026	2239	3092
transcript_66598	gnl|BL_ORD_ID|6364 transcript_1057	150	4429	1	150	1051	5331	11	160
transcript_2902	gnl|BL_ORD_ID|469 transcript_808	2	3565	3564	4172	5	3568	5171	5778
transcript_4343	gnl|BL_ORD_ID|20310 transcript_44461	12	3257	3256	3580	1	3267	4515	4840
transcript_29693	gnl|BL_ORD_ID|37458 transcript_75807	1479	3862	1	1481	2452	4857	29	1510
transcript_2503	gnl|BL_ORD_ID|13483 transcript_32921	152	2804	2803	4375	270	2924	3046	4617
transcript_74286	gnl|BL_ORD_ID|16775 transcript_37874	259	2156	3	261	1839	3715	35	292
transcript_54885	gnl|BL_ORD_ID|14404 transcript_34632	490	5358	122	495	1347	6207	231	604
transcript_76106	gnl|BL_ORD_ID|36942 transcript_74813	151	2093	2092	4016	118	2062	2630	4550
transcript_27079	gnl|BL_ORD_ID|23395 transcript_50275	1620	3356	1	1621	1828	3563	2	1622
transcript_50202	gnl|BL_ORD_ID|27466 transcript_56904	2	3237	3237	4457	9	3266	3434	4656
transcript_6877	gnl|BL_ORD_ID|33318 transcript_68020	1	1432	1430	2848	1	1432	4759	6180
transcript_900	gnl|BL_ORD_ID|23777 transcript_51012	403	5627	1	401	781	5987	1	401
transcript_961	gnl|BL_ORD_ID|20673 transcript_45171	1	5230	5229	5532	1	5207	5945	6239
transcript_40293	gnl|BL_ORD_ID|25789 transcript_54755	1	3147	3151	5875	72	3218	3513	6234
transcript_42066	gnl|BL_ORD_ID|421 transcript_714	2213	4706	2	2215	3377	5871	269	2482
transcript_28546	gnl|BL_ORD_ID|24297 transcript_51963	2558	5275	1	2563	2811	5545	2	2590
transcript_5794	gnl|BL_ORD_ID|25407 transcript_54028	120	2026	2022	3129	2	1890	2030	3136
transcript_67931	gnl|BL_ORD_ID|40752 transcript_9123	406	2332	7	410	589	2515	2	381
transcript_76469	gnl|BL_ORD_ID|21057 transcript_45871	242	1061	42	238	1511	2330	1160	1356
transcript_53689	gnl|BL_ORD_ID|6382 transcript_1100	1	2120	2118	3894	1	2124	3757	5533
transcript_59197	gnl|BL_ORD_ID|22752 transcript_49097	2894	6809	240	2894	2843	6758	2	2654
transcript_40903	gnl|BL_ORD_ID|6371 transcript_1076	2249	4571	1	2244	3242	5564	1	2244
transcript_67567	gnl|BL_ORD_ID|28040 transcript_57985	146	1094	3	149	1151	2098	786	933
transcript_45564	gnl|BL_ORD_ID|483 transcript_853	1	4060	4058	5096	2	4082	4588	5626
transcript_37074	gnl|BL_ORD_ID|13717 transcript_33345	4	5003	5001	5551	3	5026	5151	5706
transcript_26957	gnl|BL_ORD_ID|33998 transcript_69298	1	5013	5013	7072	1	5010	5131	7186
transcript_3894	gnl|BL_ORD_ID|38563 transcript_76833	1155	3766	1	1158	1329	3952	1	1158
transcript_46312	gnl|BL_ORD_ID|37591 transcript_76029	122	2939	2939	4371	2	2818	3060	4493
transcript_32138	gnl|BL_ORD_ID|15477 transcript_2187	1700	3315	149	1704	2022	3636	247	1801
transcript_39100	gnl|BL_ORD_ID|39177 transcript_6125	188	2775	1	190	469	3055	2	191
transcript_1858	gnl|BL_ORD_ID|21932 transcript_47530	451	4790	12	453	590	4934	1	442
transcript_60015	gnl|BL_ORD_ID|26404 transcript_55936	1	3088	3083	5279	1	3090	3310	5524
transcript_5166	gnl|BL_ORD_ID|26828 transcript_3368	450	3309	57	449	1094	3951	1	393
transcript_12503	gnl|BL_ORD_ID|36675 transcript_74312	1	1302	1303	2042	2	1303	1537	2278
transcript_51302	gnl|BL_ORD_ID|23221 transcript_49947	204	2884	2	203	489	3168	35	236
transcript_65096	gnl|BL_ORD_ID|14212 transcript_34268	1289	6288	11	1289	1409	6410	2	1280
transcript_66859	gnl|BL_ORD_ID|40109 transcript_7883	105	2265	1	109	347	2507	11	119
transcript_53969	gnl|BL_ORD_ID|32579 transcript_66592	1	2201	2196	2463	2064	4267	4439	4706
transcript_41914	gnl|BL_ORD_ID|15505 transcript_2232	126	3274	1	129	592	3743	10	138
transcript_59723	gnl|BL_ORD_ID|20098 transcript_44055	1	5746	5744	6626	1789	7548	8149	9027
transcript_70698	gnl|BL_ORD_ID|16062 transcript_36580	293	2394	57	298	981	3082	402	643
transcript_30572	gnl|BL_ORD_ID|32956 transcript_67332	1	4712	4708	6907	127	4838	6150	8349
transcript_30200	gnl|BL_ORD_ID|273 transcript_457	1471	4200	1	1468	3064	6028	3	1570
transcript_58663	gnl|BL_ORD_ID|31172 transcript_63947	1	1654	1656	2419	1	1654	4866	5627
transcript_1454	gnl|BL_ORD_ID|440 transcript_744	1	4249	4247	5155	1	4249	4815	5723
transcript_74888	gnl|BL_ORD_ID|15763 transcript_2695	1921	3814	128	1921	2364	4257	198	1991
transcript_1247	gnl|BL_ORD_ID|393 transcript_657	1	4089	4084	5396	2	4090	4193	5505
transcript_2078	gnl|BL_ORD_ID|6756 transcript_1785	1332	4606	1	1336	1559	4836	1	1336
transcript_58663	gnl|BL_ORD_ID|31329 transcript_64224	1	1654	1656	2371	2	1660	5133	5847
transcript_42066	gnl|BL_ORD_ID|24244 transcript_51870	2213	4706	1	2215	3139	5648	1	2237
transcript_72724	gnl|BL_ORD_ID|17173 transcript_38648	1	1948	1947	2113	32	1977	2091	2255
transcript_57080	gnl|BL_ORD_ID|19960 transcript_43786	153	3368	3366	3842	583	3801	3927	4402
transcript_56050	gnl|BL_ORD_ID|261 transcript_438	1700	4549	132	1703	3533	6376	364	1935
transcript_38688	gnl|BL_ORD_ID|36444 transcript_73920	2543	5060	115	2543	3511	6030	902	3331
transcript_35175	gnl|BL_ORD_ID|32566 transcript_66566	2	4555	4551	6436	19	4572	5789	7674
transcript_38472	gnl|BL_ORD_ID|14137 transcript_34107	222	2693	2	227	1739	4207	5	230
transcript_282	gnl|BL_ORD_ID|18780 transcript_41599	2	6181	6181	6884	17	6198	6564	7266
transcript_70829	gnl|BL_ORD_ID|27184 transcript_4023	1440	2945	1	1444	2199	3704	1	1444
transcript_1336	gnl|BL_ORD_ID|487 transcript_859	1973	5257	13	1975	2398	5676	1	1972
transcript_37702	gnl|BL_ORD_ID|440 transcript_744	1	4392	4389	5516	2	4396	4514	5639
transcript_41148	gnl|BL_ORD_ID|32579 transcript_66592	1489	3940	1	1489	2255	4705	866	2355
transcript_4602	gnl|BL_ORD_ID|25668 transcript_54535	131	1866	1864	3507	239	1974	3230	4873
transcript_48030	gnl|BL_ORD_ID|39893 transcript_7482	1	1745	1745	2244	10	1754	2255	2754
transcript_43857	gnl|BL_ORD_ID|6368 transcript_1063	18	3933	3928	5194	2	3929	4249	5515
transcript_31317	gnl|BL_ORD_ID|31281 transcript_64139	1681	5371	1	1686	1864	5527	1	1686
transcript_28546	gnl|BL_ORD_ID|321 transcript_540	1	2563	2558	5275	3	2787	3024	6023
transcript_7474	gnl|BL_ORD_ID|38786 transcript_5340	1	1909	1908	2769	1	1909	2280	3141
transcript_42100	gnl|BL_ORD_ID|85 transcript_140	1	5826	5822	6919	4	5824	6506	7603
transcript_53969	gnl|BL_ORD_ID|31020 transcript_63683	1	2201	2196	2462	2800	5004	5176	5442
transcript_5834	gnl|BL_ORD_ID|19992 transcript_43843	1436	3147	1	1440	2645	4356	1	1441
transcript_37035	gnl|BL_ORD_ID|24135 transcript_51669	330	6881	20	332	480	7028	1	314
transcript_58663	gnl|BL_ORD_ID|6388 transcript_1110	1	1654	1656	2420	2	1656	4762	5526
transcript_1055	gnl|BL_ORD_ID|18822 transcript_41680	1118	5574	1	1119	1314	5743	1	1118
transcript_53240	gnl|BL_ORD_ID|34218 transcript_69703	170	4771	4771	7799	369	4970	5746	8774
transcript_48936	gnl|BL_ORD_ID|9285 transcript_25075	151	3941	3937	5064	1445	5236	5673	6801
transcript_29584	gnl|BL_ORD_ID|31944 transcript_65356	1	2680	2676	3047	70	2767	4410	4783
transcript_58663	gnl|BL_ORD_ID|20786 transcript_45376	1	1654	1656	2420	1	1655	4361	5125
transcript_3548	gnl|BL_ORD_ID|36924 transcript_74775	10	2867	2868	3877	1	2858	3031	4043
transcript_31154	gnl|BL_ORD_ID|34310 transcript_69891	301	2411	4	304	2215	4300	1	301
transcript_67625	gnl|BL_ORD_ID|26006 transcript_55176	1	2077	2073	4062	1	2077	5910	7899
transcript_16252	gnl|BL_ORD_ID|1377 transcript_11758	271	1549	36	271	826	2101	244	479
transcript_39605	gnl|BL_ORD_ID|15864 transcript_2872	289	2885	3	290	1574	4170	16	299
transcript_60900	gnl|BL_ORD_ID|273 transcript_457	1	3051	3050	5390	3	3261	3493	6028
transcript_36543	gnl|BL_ORD_ID|23777 transcript_51012	394	4588	1	392	781	5001	2	401
transcript_45121	gnl|BL_ORD_ID|33560 transcript_68470	5	7703	7705	7883	71	7761	7914	8093
transcript_54885	gnl|BL_ORD_ID|307 transcript_504	490	5358	122	495	1387	6251	235	608
transcript_2576	gnl|BL_ORD_ID|30928 transcript_63515	1	2447	2448	4318	133	2573	2722	4597
transcript_47584	gnl|BL_ORD_ID|26225 transcript_55591	2	5012	5012	8040	155	5167	5783	8808
transcript_57393	gnl|BL_ORD_ID|29318 transcript_60468	256	3478	2	256	1415	4639	51	305
transcript_51221	gnl|BL_ORD_ID|36340 transcript_73707	2206	5259	2	2208	2445	5474	1	2204
transcript_31786	gnl|BL_ORD_ID|15542 transcript_2290	1921	3897	1	1924	2500	4477	66	1990
transcript_19096	gnl|BL_ORD_ID|23757 transcript_50963	194	1068	3	195	1520	2395	2	194
transcript_1358	gnl|BL_ORD_ID|6353 transcript_1029	307	5303	1	309	568	5565	2	313
transcript_29462	gnl|BL_ORD_ID|31329 transcript_64224	1	3108	3108	5503	1	3145	3431	5847
transcript_42139	gnl|BL_ORD_ID|36459 transcript_73950	270	3000	1	271	852	3579	1	269
transcript_56810	gnl|BL_ORD_ID|34786 transcript_70751	1	1100	1100	1647	1	1100	4209	4756
transcript_39035	gnl|BL_ORD_ID|393 transcript_657	1	4452	4449	5320	1	4452	4634	5505
transcript_66647	gnl|BL_ORD_ID|30196 transcript_62114	2	2196	2193	3144	1	2171	2375	3323
transcript_65480	gnl|BL_ORD_ID|18586 transcript_41213	2328	5677	1	2331	3079	6421	1	2331
transcript_68187	gnl|BL_ORD_ID|37153 transcript_75233	166	3656	3653	5382	1	3473	3936	5667
transcript_44834	gnl|BL_ORD_ID|10299 transcript_26986	125	2933	2929	3341	98	2894	3016	3428
transcript_59197	gnl|BL_ORD_ID|154 transcript_257	2894	6805	1	2896	3128	7038	5	2896
transcript_36643	gnl|BL_ORD_ID|31512 transcript_64566	317	2457	4	317	1064	3205	602	912
transcript_74153	gnl|BL_ORD_ID|47 transcript_75	1	6325	6320	7419	1	6317	7161	8261
transcript_49753	gnl|BL_ORD_ID|22951 transcript_49460	1	3866	3862	4582	1	3866	4344	5064
transcript_1230	gnl|BL_ORD_ID|301 transcript_494	1297	5407	1	1301	1519	5688	4	1322
transcript_35190	gnl|BL_ORD_ID|19478 transcript_42888	1	2801	2804	3623	6003	8806	8936	9757
transcript_870	gnl|BL_ORD_ID|35483 transcript_72058	1	2848	2847	5707	619	3469	3637	6493
transcript_7372	gnl|BL_ORD_ID|6591 transcript_1504	1	2525	2526	2790	1	2525	4827	5091
transcript_39428	gnl|BL_ORD_ID|23897 transcript_51237	2	5338	5337	5606	1	5334	5657	5925
transcript_73195	gnl|BL_ORD_ID|6434 transcript_1204	2	3261	3256	4554	116	3375	4132	5430
transcript_63133	gnl|BL_ORD_ID|39699 transcript_7117	1	1439	1436	2035	124	1562	2272	2880
transcript_5377	gnl|BL_ORD_ID|22359 transcript_48371	1592	3248	1	1593	1829	3485	41	1633
transcript_37558	gnl|BL_ORD_ID|38792 transcript_5350	1	1472	1468	2700	1	1470	1935	3168
transcript_43451	gnl|BL_ORD_ID|37806 transcript_4101	1	2288	2284	3112	39	2326	2519	3347
transcript_63211	gnl|BL_ORD_ID|17853 transcript_39905	1031	2333	1	1034	3999	5302	2694	3727
transcript_76209	gnl|BL_ORD_ID|37853 transcript_4196	2	2388	2384	2918	4	2398	3086	3620
transcript_18831	gnl|BL_ORD_ID|24392 transcript_52138	112	1104	2	116	702	1690	1	115
transcript_26990	gnl|BL_ORD_ID|37842 transcript_4178	1511	3132	1	1516	1790	3411	54	1569
transcript_50268	gnl|BL_ORD_ID|50 transcript_79	246	6184	6179	7786	303	6242	6573	8181
transcript_46428	gnl|BL_ORD_ID|35943 transcript_72924	1	1551	1546	1900	786	2351	2581	2935
transcript_1311	gnl|BL_ORD_ID|479 transcript_839	1065	5336	1	1066	1333	5625	1	1067
transcript_72282	gnl|BL_ORD_ID|546 transcript_1016	104	3670	3669	5228	243	3809	3934	5493
transcript_1247	gnl|BL_ORD_ID|24297 transcript_51963	1	4089	4084	5395	2	4121	4225	5544
transcript_40841	gnl|BL_ORD_ID|6458 transcript_1241	1629	3934	1	1630	3074	5377	736	2363
transcript_12179	gnl|BL_ORD_ID|25660 transcript_54524	172	2047	1	173	1223	3102	18	188
transcript_51698	gnl|BL_ORD_ID|15774 transcript_2713	2	3701	3700	3922	42	3713	4073	4295
transcript_54841	gnl|BL_ORD_ID|21154 transcript_46062	2	2265	2261	2912	1	2249	2395	3047
transcript_75534	gnl|BL_ORD_ID|40770 transcript_9156	1	1230	1228	1445	1	1231	2263	2480
transcript_30694	gnl|BL_ORD_ID|13352 transcript_32686	1	2637	2635	3570	1	2631	5261	6197
transcript_57359	gnl|BL_ORD_ID|28025 transcript_57957	1	3319	3314	4766	3	3318	4540	5990
transcript_36331	gnl|BL_ORD_ID|421 transcript_714	2563	5292	1	2565	3140	5870	269	2829
transcript_52787	gnl|BL_ORD_ID|2853 transcript_14495	1	1059	1058	1221	203	1250	1594	1757
transcript_41148	gnl|BL_ORD_ID|23777 transcript_51012	1489	3940	1	1489	3531	5985	2144	3631
transcript_48438	gnl|BL_ORD_ID|29444 transcript_60701	2	2381	2378	2631	287	2665	4001	4254
transcript_32863	gnl|BL_ORD_ID|6717 transcript_1714	1	2144	2141	4309	31	2174	2732	4894
transcript_615	gnl|BL_ORD_ID|30024 transcript_61783	1	5231	5231	5549	1	5192	5417	5728
transcript_47262	gnl|BL_ORD_ID|30737 transcript_63164	1	2680	2681	4497	4	2687	3469	5295
transcript_6390	gnl|BL_ORD_ID|23439 transcript_50357	140	2195	2192	2943	134	2188	4769	5520
transcript_29453	gnl|BL_ORD_ID|6409 transcript_1161	1470	4539	1	1470	2441	5511	66	1537
transcript_64892	gnl|BL_ORD_ID|33506 transcript_68379	1061	2483	1	1062	1247	2670	1	1063
transcript_64548	gnl|BL_ORD_ID|6401 transcript_1148	419	4457	2	423	1460	5497	21	442
transcript_57485	gnl|BL_ORD_ID|21773 transcript_47231	467	2736	71	469	1161	3430	99	497
transcript_29381	gnl|BL_ORD_ID|38135 transcript_4719	2	2817	2817	3115	3	2797	2898	3196
transcript_1300	gnl|BL_ORD_ID|321 transcript_540	454	5373	1	456	635	6022	2	497
transcript_75850	gnl|BL_ORD_ID|1998 transcript_12952	130	1390	1	125	682	1940	2	127
transcript_44665	gnl|BL_ORD_ID|9314 transcript_25119	1202	2995	1	1205	8519	10312	3098	4301
transcript_34778	gnl|BL_ORD_ID|23966 transcript_51357	483	6756	1	488	812	7064	1	488
transcript_3829	gnl|BL_ORD_ID|31524 transcript_64593	145	2900	2896	3787	105	2861	2984	3873
transcript_50176	gnl|BL_ORD_ID|36572 transcript_74153	2	3800	3795	4618	4	3809	6597	7419
transcript_54815	gnl|BL_ORD_ID|28268 transcript_58422	1	1510	1508	2721	2	1510	4659	5872
transcript_68760	gnl|BL_ORD_ID|457 transcript_774	1	1909	1910	2427	1	1910	5247	5768
transcript_36202	gnl|BL_ORD_ID|393 transcript_657	1	4945	4940	5376	1	4946	5069	5505
transcript_59197	gnl|BL_ORD_ID|24834 transcript_52986	2894	6809	249	2896	2878	6792	2	2646
transcript_45564	gnl|BL_ORD_ID|421 transcript_714	1	4060	4058	5094	269	4329	4835	5871
transcript_15841	gnl|BL_ORD_ID|15664 transcript_2510	289	1582	51	291	1299	2592	2	242
transcript_30200	gnl|BL_ORD_ID|6360 transcript_1051	1471	4200	1	1472	2847	5576	2	1474
transcript_26345	gnl|BL_ORD_ID|6885 transcript_2001	2	2307	2304	3230	16	2321	3774	4700
transcript_64983	gnl|BL_ORD_ID|29887 transcript_61526	2918	6453	142	2922	3549	7085	1	2780
transcript_3878	gnl|BL_ORD_ID|26916 transcript_3532	19	2877	2873	3764	1	2881	3005	3895
transcript_1344	gnl|BL_ORD_ID|24297 transcript_51963	1	4204	4201	5298	2	4237	4438	5544
transcript_39747	gnl|BL_ORD_ID|27 transcript_39	121	4315	1	124	4702	8895	4193	4316
transcript_41148	gnl|BL_ORD_ID|508 transcript_918	1489	3941	1	1489	3235	5687	1847	3335
transcript_1422	gnl|BL_ORD_ID|20596 transcript_45034	2421	5151	2	2422	2538	5269	6	2426
transcript_273	gnl|BL_ORD_ID|13539 transcript_33017	1	3595	3595	6969	1	3595	3734	7108
transcript_53195	gnl|BL_ORD_ID|23586 transcript_50631	1542	3287	1	1542	2448	4184	1	1566
transcript_7686	gnl|BL_ORD_ID|17668 transcript_39578	105	1425	1420	2735	2	1322	1463	2778
transcript_54008	gnl|BL_ORD_ID|440 transcript_744	1	3902	3903	4864	2	3903	4762	5723
transcript_49850	gnl|BL_ORD_ID|17558 transcript_39384	2	6144	6141	7323	16	6153	6502	7687
transcript_70588	gnl|BL_ORD_ID|19945 transcript_43762	1744	3821	1	1748	2776	4850	1	1748
transcript_60109	gnl|BL_ORD_ID|26720 transcript_3179	140	2038	1	141	2140	4036	1875	2015
transcript_31245	gnl|BL_ORD_ID|18970 transcript_41949	441	2241	94	444	832	2632	1	350
transcript_57811	gnl|BL_ORD_ID|39629 transcript_6979	306	2444	98	307	775	2895	101	310
transcript_3357	gnl|BL_ORD_ID|9411 transcript_25287	1280	3953	1	1281	2147	4814	32	1312
transcript_43857	gnl|BL_ORD_ID|16377 transcript_37164	18	3933	3928	5194	2	3917	4094	5360
transcript_49965	gnl|BL_ORD_ID|841 transcript_10749	261	1247	3	265	1012	1997	2	264
transcript_53784	gnl|BL_ORD_ID|17725 transcript_39686	1	1756	1756	2972	4	1761	3831	5049
transcript_5825	gnl|BL_ORD_ID|38832 transcript_5433	522	3128	56	524	614	3218	1	469
transcript_31317	gnl|BL_ORD_ID|6383 transcript_1104	1681	5371	1	1686	1864	5524	1	1686
transcript_51681	gnl|BL_ORD_ID|1329 transcript_11648	166	1365	2	171	891	2095	70	239
transcript_26580	gnl|BL_ORD_ID|194 transcript_325	2486	5455	1	2486	3864	6840	1072	3571
transcript_50140	gnl|BL_ORD_ID|15670 transcript_2519	1	2287	2284	2703	905	3215	3388	3808
transcript_57363	gnl|BL_ORD_ID|36423 transcript_73879	2305	4971	2	2309	2572	5238	48	2355
transcript_41148	gnl|BL_ORD_ID|6450 transcript_1230	1489	3940	1	1489	2954	5405	1566	3054
transcript_35341	gnl|BL_ORD_ID|35785 transcript_72626	19	2138	2139	2944	3	2099	2425	3230
transcript_58663	gnl|BL_ORD_ID|12614 transcript_31317	1	1654	1656	2371	2	1656	4656	5371
transcript_62053	gnl|BL_ORD_ID|9842 transcript_26145	1140	3022	1	1141	1314	3195	1	1118
transcript_53969	gnl|BL_ORD_ID|10070 transcript_26562	1	2201	2196	2464	2399	4602	4774	5041
transcript_8593	gnl|BL_ORD_ID|33238 transcript_67866	438	2586	77	437	587	2734	2	360
transcript_74904	gnl|BL_ORD_ID|39848 transcript_7407	1	1368	1368	1891	407	1774	2275	2798
transcript_39586	gnl|BL_ORD_ID|21674 transcript_47049	2	2074	2073	3617	8	2080	2204	3750
transcript_74962	gnl|BL_ORD_ID|24244 transcript_51870	1522	4425	1	1527	2719	5648	1	1553
transcript_35359	gnl|BL_ORD_ID|35318 transcript_71766	238	3762	110	240	2234	5759	607	737
transcript_38515	gnl|BL_ORD_ID|40852 transcript_9311	1	1340	1335	2199	1	1340	1499	2363
transcript_71562	gnl|BL_ORD_ID|29129 transcript_60108	683	2584	8	682	778	2696	3	678
transcript_74028	gnl|BL_ORD_ID|23677 transcript_50810	1	1655	1659	1889	3615	5288	5642	5875
transcript_54898	gnl|BL_ORD_ID|15639 transcript_2465	1178	2387	1	1182	3167	4376	1863	3044
transcript_71267	gnl|BL_ORD_ID|6518 transcript_1353	1465	3299	13	1469	3431	5265	2	1458
transcript_70829	gnl|BL_ORD_ID|17402 transcript_39087	1440	2946	1	1444	2291	3797	1	1444
transcript_48073	gnl|BL_ORD_ID|28497 transcript_58847	178	2385	1	183	2278	4488	601	783
transcript_53969	gnl|BL_ORD_ID|6414 transcript_1168	1	2201	2196	2464	2823	5027	5199	5467
transcript_51710	gnl|BL_ORD_ID|11723 transcript_29728	2223	5578	1	2224	3005	6357	1	2226
transcript_47635	gnl|BL_ORD_ID|19758 transcript_43416	1589	3688	133	1591	3962	6061	1982	3446
transcript_73956	gnl|BL_ORD_ID|32721 transcript_66865	120	2408	2406	3356	12	2304	2420	3367
transcript_74346	gnl|BL_ORD_ID|27175 transcript_4012	1	1373	1373	1867	1127	2499	3205	3699
transcript_1504	gnl|BL_ORD_ID|24244 transcript_51870	2521	5091	1	2525	3060	5646	1	2548
transcript_1725	gnl|BL_ORD_ID|32696 transcript_66813	34	4542	4543	4878	1	4507	4698	5033
transcript_41148	gnl|BL_ORD_ID|15473 transcript_2180	1489	3940	1	1489	2093	4544	705	2193
transcript_1182	gnl|BL_ORD_ID|11584 transcript_29462	1	4747	4743	5465	1	4705	4838	5548
transcript_36631	gnl|BL_ORD_ID|239 transcript_393	231	5924	1	233	795	6459	2	229
transcript_41148	gnl|BL_ORD_ID|30695 transcript_63089	1489	3940	1	1489	2798	5245	1410	2898
transcript_74962	gnl|BL_ORD_ID|13722 transcript_33351	1522	4425	1	1527	2370	5280	1	1536
transcript_44637	gnl|BL_ORD_ID|23497 transcript_50466	1	3343	3344	3946	1	3343	4976	5573
transcript_29589	gnl|BL_ORD_ID|38591 transcript_76891	2	2768	2768	2978	6	2740	2854	3064
transcript_5858	gnl|BL_ORD_ID|39088 transcript_5930	368	3136	83	368	436	3184	1	287
transcript_35234	gnl|BL_ORD_ID|26787 transcript_3303	1133	3207	1	1138	1898	3970	10	1147
transcript_58327	gnl|BL_ORD_ID|38161 transcript_4771	107	3282	1	108	269	3443	1	108
transcript_41148	gnl|BL_ORD_ID|16677 transcript_37702	1489	3856	1	1489	3147	5516	1761	3247
transcript_45604	gnl|BL_ORD_ID|25418 transcript_54046	2	2871	2868	5679	98	2967	3213	6022
transcript_1989	gnl|BL_ORD_ID|34808 transcript_70797	30	3351	3350	4707	2	3323	4326	5680
transcript_48936	gnl|BL_ORD_ID|6463 transcript_1247	2	3941	3937	5064	1	3940	4269	5397
transcript_1312	gnl|BL_ORD_ID|520 transcript_961	1	3622	3618	5324	1	3624	3799	5532
transcript_64488	gnl|BL_ORD_ID|19619 transcript_43160	1851	6980	171	1855	2440	7583	235	1919
transcript_1297	gnl|BL_ORD_ID|483 transcript_853	1	3487	3487	5343	2	3509	3766	5623
transcript_27401	gnl|BL_ORD_ID|17520 transcript_39320	383	4635	2	388	788	5037	79	465
transcript_45086	gnl|BL_ORD_ID|40415 transcript_8469	501	2463	79	506	613	2591	72	499
transcript_11380	gnl|BL_ORD_ID|19309 transcript_42560	1	1384	1379	2141	1	1385	2797	3559
transcript_64018	gnl|BL_ORD_ID|17422 transcript_39122	1	4190	4188	4812	1	4193	5112	5740
transcript_1182	gnl|BL_ORD_ID|503 transcript_900	1	4747	4743	5466	1	4769	4903	5627
transcript_3231	gnl|BL_ORD_ID|13483 transcript_32921	2	2920	2920	3988	5	2924	3549	4617
transcript_9510	gnl|BL_ORD_ID|39316 transcript_6380	1018	2434	1	1018	1565	2980	1	1017
transcript_53876	gnl|BL_ORD_ID|24297 transcript_51963	1	4090	4085	5005	1	4121	4617	5543
transcript_53876	gnl|BL_ORD_ID|9285 transcript_25075	151	4090	4085	5005	1445	5385	5878	6798
transcript_50268	gnl|BL_ORD_ID|34410 transcript_70087	244	6184	6179	7786	323	6263	6594	8202
transcript_43302	gnl|BL_ORD_ID|20098 transcript_44055	2	4753	4750	5648	1	4758	8131	9026
transcript_42008	gnl|BL_ORD_ID|29852 transcript_61460	459	2149	9	462	1201	2885	1	454
transcript_1808	gnl|BL_ORD_ID|12320 transcript_30807	421	4669	1	425	604	4852	1	437
transcript_39094	gnl|BL_ORD_ID|35017 transcript_71207	3	3860	3857	4771	5	3863	5832	6753
transcript_41632	gnl|BL_ORD_ID|39270 transcript_6285	120	2182	1	125	953	3011	627	745
transcript_58663	gnl|BL_ORD_ID|8952 transcript_24418	1	1654	1656	2419	2	1656	4755	5518
transcript_44637	gnl|BL_ORD_ID|22951 transcript_49460	1	3343	3344	3944	1	3346	4464	5064
transcript_45195	gnl|BL_ORD_ID|18 transcript_23	1	1890	1887	3554	1	1890	7875	9541
transcript_4259	gnl|BL_ORD_ID|6765 transcript_1800	12	3281	3280	3604	2	3251	4499	4823
transcript_49460	gnl|BL_ORD_ID|24244 transcript_51870	1	3971	3969	5064	2	4007	4547	5646
transcript_43322	gnl|BL_ORD_ID|6389 transcript_1117	328	3325	2	332	2506	5503	4	334
transcript_26862	gnl|BL_ORD_ID|13952 transcript_33744	1082	5196	1	1085	1802	5941	2	1117
transcript_56629	gnl|BL_ORD_ID|13952 transcript_33744	1057	4173	1	1058	2808	5941	1	1090
transcript_1182	gnl|BL_ORD_ID|421 transcript_714	2	4747	4743	5466	269	5014	5148	5871
transcript_26925	gnl|BL_ORD_ID|15395 transcript_36399	1035	3007	1	1039	2152	4125	932	1970
transcript_68676	gnl|BL_ORD_ID|10743 transcript_27837	2	2060	2056	2856	41	2117	2545	3336
transcript_51056	gnl|BL_ORD_ID|39626 transcript_6974	1	1878	1877	2304	34	1912	2441	2871
transcript_74865	gnl|BL_ORD_ID|19640 transcript_43196	607	2111	62	608	3108	4612	1	547
transcript_40523	gnl|BL_ORD_ID|17181 transcript_38663	1	1112	1111	1345	1	1112	1903	2137
transcript_56663	gnl|BL_ORD_ID|6893 transcript_2015	114	3733	3732	4012	165	3798	4383	4665
transcript_49316	gnl|BL_ORD_ID|18766 transcript_41571	2	2400	2397	3930	174	2572	2762	4296
transcript_60900	gnl|BL_ORD_ID|287 transcript_476	1	3051	3050	5390	4	3373	3609	6174
transcript_66084	gnl|BL_ORD_ID|19185 transcript_42341	1	3150	3145	4113	793	3940	4663	5631
transcript_8983	gnl|BL_ORD_ID|38699 transcript_5172	1	1744	1743	2514	1	1738	2543	3320
transcript_44169	gnl|BL_ORD_ID|13291 transcript_32573	266	1411	4	270	861	2012	2	271
transcript_54472	gnl|BL_ORD_ID|38994 transcript_5743	1	2083	2081	2519	23	2111	2696	3141
transcript_33215	gnl|BL_ORD_ID|1651 transcript_12268	1	1483	1481	1675	128	1610	1834	2028
transcript_33937	gnl|BL_ORD_ID|26620 transcript_56339	115	2978	2979	4113	2	2862	3121	4237
transcript_7520	gnl|BL_ORD_ID|39436 transcript_6616	101	2772	1	100	274	2945	1	100
transcript_49753	gnl|BL_ORD_ID|273 transcript_457	1	3865	3862	4584	3	4138	5245	6028
transcript_6171	gnl|BL_ORD_ID|24513 transcript_52370	119	2523	2525	3065	2	2405	2591	3128
transcript_5001	gnl|BL_ORD_ID|21984 transcript_47619	21	2548	2547	3342	2	2529	3000	3792
transcript_73106	gnl|BL_ORD_ID|34543 transcript_70339	306	2263	62	309	1894	3852	1	247
transcript_43204	gnl|BL_ORD_ID|275 transcript_460	1	2580	2576	4404	10	2697	3953	5888
transcript_32692	gnl|BL_ORD_ID|9080 transcript_24691	2	3190	3185	3480	321	3517	3914	4211
transcript_36859	gnl|BL_ORD_ID|32606 transcript_66647	2	2114	2109	2617	19	2131	2636	3142
transcript_4918	gnl|BL_ORD_ID|28268 transcript_58422	1	2143	2140	3370	2	2143	4645	5875
transcript_58663	gnl|BL_ORD_ID|25391 transcript_54008	1	1654	1656	2420	1	1655	4101	4865
transcript_55466	gnl|BL_ORD_ID|26491 transcript_56114	1065	2307	1	1067	1251	2507	1	1076
transcript_4584	gnl|BL_ORD_ID|21164 transcript_46089	1519	3479	150	1518	1577	3539	102	1471
transcript_74962	gnl|BL_ORD_ID|9593 transcript_25647	1522	4424	1	1527	2532	5438	1	1537
transcript_30729	gnl|BL_ORD_ID|15829 transcript_2814	1	3043	3042	4011	51	3093	3198	4165
transcript_1504	gnl|BL_ORD_ID|12753 transcript_31578	2521	5091	152	2525	2945	5516	108	2439
transcript_40317	gnl|BL_ORD_ID|475 transcript_828	1497	4784	1	1501	2317	5604	2	1502
transcript_56021	gnl|BL_ORD_ID|15671 transcript_2520	1522	3665	1	1527	2199	4343	114	1640
transcript_53260	gnl|BL_ORD_ID|13331 transcript_32653	106	3397	1	105	3997	7296	3636	3740
transcript_7673	gnl|BL_ORD_ID|39279 transcript_6297	117	2752	1	118	382	3017	77	194
transcript_14680	gnl|BL_ORD_ID|15376 transcript_36369	517	1723	73	520	5858	7062	264	712
transcript_30200	gnl|BL_ORD_ID|11584 transcript_29462	1471	4199	1	1472	2851	5548	2	1461
transcript_7512	gnl|BL_ORD_ID|10887 transcript_28103	2	2193	2192	2766	153	2336	2480	3068
transcript_53799	gnl|BL_ORD_ID|14775 transcript_35279	331	6135	1	336	4011	9789	3573	3908
transcript_66647	gnl|BL_ORD_ID|27115 transcript_3897	2	2196	2193	3144	6	2200	2404	3355
transcript_74962	gnl|BL_ORD_ID|33876 transcript_69061	1522	4425	1	1527	2631	5541	1	1536
transcript_10658	gnl|BL_ORD_ID|18780 transcript_41599	1	1540	1540	2276	4659	6198	6564	7299
transcript_74904	gnl|BL_ORD_ID|39893 transcript_7482	1	1368	1368	1877	387	1754	2255	2764
transcript_15841	gnl|BL_ORD_ID|31402 transcript_64368	289	1582	42	291	1195	2489	1	250
transcript_2608	gnl|BL_ORD_ID|30363 transcript_62414	225	4164	2	227	1851	5791	1	223
transcript_1300	gnl|BL_ORD_ID|393 transcript_657	453	5374	1	457	584	5505	1	456
transcript_60276	gnl|BL_ORD_ID|40931 transcript_9485	1	1096	1096	2141	27	1122	1408	2453
transcript_38776	gnl|BL_ORD_ID|239 transcript_393	110	1609	1	114	4197	5699	3837	3951
transcript_58663	gnl|BL_ORD_ID|11668 transcript_29611	1	1654	1656	2420	2	1656	3797	4561
transcript_1247	gnl|BL_ORD_ID|9285 transcript_25075	150	4089	4084	5397	1445	5385	5488	6801
transcript_76065	gnl|BL_ORD_ID|37881 transcript_4251	30	3033	3032	3236	2	2982	3211	3415
transcript_37702	gnl|BL_ORD_ID|23777 transcript_51012	401	5516	1	399	781	5901	2	401
transcript_4918	gnl|BL_ORD_ID|17289 transcript_38883	1	2143	2140	3367	1	2143	4108	5335
transcript_1297	gnl|BL_ORD_ID|475 transcript_828	1	3487	3487	5343	2	3489	3746	5603
transcript_60015	gnl|BL_ORD_ID|393 transcript_657	1	3088	3083	5279	1	3089	3309	5505
transcript_37765	gnl|BL_ORD_ID|16991 transcript_38276	1	3996	3995	5110	13	4004	4220	5334
transcript_1358	gnl|BL_ORD_ID|9285 transcript_25075	307	5304	150	309	1803	6801	1445	1608
transcript_1230	gnl|BL_ORD_ID|17579 transcript_39428	1297	5406	1	1302	1495	5606	1	1303
transcript_38415	gnl|BL_ORD_ID|29303 transcript_60445	230	2643	2	232	957	3365	15	245
transcript_58688	gnl|BL_ORD_ID|11542 transcript_29379	459	2505	90	458	739	2786	2	370
transcript_4918	gnl|BL_ORD_ID|275 transcript_460	1	2143	2140	3370	10	2247	4583	5890
transcript_57870	gnl|BL_ORD_ID|24371 transcript_52093	324	4764	1	326	1646	6082	1	326
transcript_69041	gnl|BL_ORD_ID|29560 transcript_60917	1	6741	6736	8639	4	6732	8356	10258
transcript_64753	gnl|BL_ORD_ID|6379 transcript_1095	1719	4224	1	1719	3039	5546	2	1719
transcript_38460	gnl|BL_ORD_ID|28826 transcript_59490	1	1633	1630	2950	1	1661	1995	3315
transcript_28394	gnl|BL_ORD_ID|21906 transcript_47475	512	2420	71	516	2416	4322	1135	1578
transcript_54815	gnl|BL_ORD_ID|479 transcript_839	1	1510	1508	2721	1	1511	4410	5623
transcript_55388	gnl|BL_ORD_ID|6658 transcript_1615	1145	2517	1	1148	3627	4999	1531	2678
transcript_24487	gnl|BL_ORD_ID|28705 transcript_59252	1	1463	1460	2451	1	1463	2642	3636
transcript_67026	gnl|BL_ORD_ID|20524 transcript_44872	246	2719	131	246	2785	5258	1350	1465
transcript_2576	gnl|BL_ORD_ID|6802 transcript_1859	1	2447	2448	4331	308	2754	2902	4783
transcript_50203	gnl|BL_ORD_ID|13 transcript_17	295	3271	1	300	6834	9820	3737	4036
transcript_32914	gnl|BL_ORD_ID|24320 transcript_52005	460	2253	60	459	742	2536	107	506
transcript_3206	gnl|BL_ORD_ID|32552 transcript_66541	1	3160	3159	3973	1	3160	3515	4329
transcript_58951	gnl|BL_ORD_ID|11361 transcript_29022	1	1011	1011	1111	2	1015	1609	1708
transcript_8972	gnl|BL_ORD_ID|20985 transcript_45742	243	2502	2	242	773	3053	1	241
transcript_30200	gnl|BL_ORD_ID|396 transcript_664	1471	4200	1	1472	2961	5690	2	1474
transcript_54152	gnl|BL_ORD_ID|513 transcript_927	1	3800	3796	4868	4	3803	4035	5106
transcript_1454	gnl|BL_ORD_ID|24244 transcript_51870	1	4249	4247	5157	1	4286	4736	5648
transcript_29611	gnl|BL_ORD_ID|14871 transcript_35458	1709	4561	1	1712	2481	5331	1	1704
transcript_45500	gnl|BL_ORD_ID|16153 transcript_36775	1	1524	1521	1748	1	1524	1647	1874
transcript_3875	gnl|BL_ORD_ID|19945 transcript_43762	1571	3806	143	1572	2618	4850	305	1745
transcript_61479	gnl|BL_ORD_ID|12697 transcript_31487	294	2510	95	296	2904	5121	197	398
transcript_76989	gnl|BL_ORD_ID|6769 transcript_1804	243	4139	1	245	851	4768	1	253
transcript_32433	gnl|BL_ORD_ID|194 transcript_325	2	3506	3506	6395	39	3557	3953	6840
transcript_4918	gnl|BL_ORD_ID|15355 transcript_36331	2	2143	2140	3368	1	2146	4065	5292
transcript_53689	gnl|BL_ORD_ID|6347 transcript_1017	2	2120	2118	3894	35	2153	3831	5607
transcript_5312	gnl|BL_ORD_ID|14178 transcript_34206	2	2512	2511	3255	12	2522	2660	3404
transcript_33351	gnl|BL_ORD_ID|12753 transcript_31578	1736	5278	152	1735	1974	5516	108	1649
transcript_33724	gnl|BL_ORD_ID|6368 transcript_1063	1	4377	4372	4811	2	4391	5078	5518
transcript_64680	gnl|BL_ORD_ID|10158 transcript_26731	219	5589	1	219	482	5868	8	227
transcript_27857	gnl|BL_ORD_ID|15821 transcript_2801	1	2723	2724	3920	1	2724	2987	4186
transcript_52745	gnl|BL_ORD_ID|20823 transcript_45448	1	3278	3276	5367	1	3281	3555	5653
transcript_6574	gnl|BL_ORD_ID|30555 transcript_62818	18	2131	2130	2886	7	2119	2834	3588
transcript_3276	gnl|BL_ORD_ID|15916 transcript_2961	1744	3983	1	1746	1904	4143	1	1746
transcript_43857	gnl|BL_ORD_ID|520 transcript_961	18	3933	3928	5194	2	3919	4259	5531
transcript_58663	gnl|BL_ORD_ID|14871 transcript_35458	1	1654	1656	2420	2	1648	4567	5331
transcript_29611	gnl|BL_ORD_ID|24244 transcript_51870	1709	4562	1	1712	2777	5648	1	1731
transcript_47822	gnl|BL_ORD_ID|332 transcript_557	149	3121	3119	3434	2	2975	5777	6092
transcript_42340	gnl|BL_ORD_ID|30467 transcript_62649	1	2644	2643	3566	1206	3859	3990	4911
transcript_53969	gnl|BL_ORD_ID|475 transcript_828	1	2201	2196	2464	2960	5164	5336	5604
transcript_15133	gnl|BL_ORD_ID|35617 transcript_72317	1	1524	1525	1656	4	1529	2335	2465
transcript_1146	gnl|BL_ORD_ID|11584 transcript_29462	280	5493	14	281	386	5548	1	265
transcript_38472	gnl|BL_ORD_ID|9870 transcript_26202	222	2694	11	227	1978	4445	1	217
transcript_63454	gnl|BL_ORD_ID|36543 transcript_74100	3	6055	6050	7087	45	6091	6480	7515
transcript_31732	gnl|BL_ORD_ID|27101 transcript_3875	1667	3569	1	1667	1904	3806	77	1731
transcript_61043	gnl|BL_ORD_ID|37898 transcript_4289	1034	3011	1	1036	1592	3573	1	1045
transcript_67026	gnl|BL_ORD_ID|9486 transcript_25444	246	2719	131	246	2322	4795	887	1002
transcript_1057	gnl|BL_ORD_ID|20259 transcript_44358	11	4526	4529	5332	2	4516	4786	5606
transcript_45500	gnl|BL_ORD_ID|25305 transcript_53853	1	1524	1521	1755	1	1525	2755	2989
transcript_42066	gnl|BL_ORD_ID|475 transcript_828	2213	4706	1	2215	3110	5604	1	2215
transcript_730	gnl|BL_ORD_ID|9721 transcript_25913	159	5779	1	161	270	5887	1	160
transcript_1100	gnl|BL_ORD_ID|446 transcript_752	2	3426	3427	5532	3	3423	3700	5805
transcript_68078	gnl|BL_ORD_ID|25376 transcript_53979	168	1709	1	168	1869	3408	17	183
transcript_4115	gnl|BL_ORD_ID|26927 transcript_3548	104	2831	2827	3718	134	2868	2990	3879
transcript_53817	gnl|BL_ORD_ID|6367 transcript_1061	1207	3104	1	1212	1484	3381	1	1212
transcript_6255	gnl|BL_ORD_ID|27631 transcript_57210	1	2874	2875	3108	1	2876	3535	3768
transcript_980	gnl|BL_ORD_ID|393 transcript_657	1	3944	3945	5631	2	3944	3832	5505
transcript_36953	gnl|BL_ORD_ID|372 transcript_624	1	2849	2845	4078	224	3074	4744	5976
transcript_44637	gnl|BL_ORD_ID|440 transcript_744	1	3343	3344	3944	2	3347	5123	5723
transcript_45305	gnl|BL_ORD_ID|26702 transcript_3141	1387	3844	1	1391	1597	4040	15	1405
transcript_76782	gnl|BL_ORD_ID|35828 transcript_72700	1	1746	1743	2459	174	1943	2452	3169
transcript_13521	gnl|BL_ORD_ID|40498 transcript_8630	175	1788	1	176	957	2570	1	176
transcript_51221	gnl|BL_ORD_ID|6368 transcript_1063	2203	5260	1	2208	2459	5517	1	2220
transcript_624	gnl|BL_ORD_ID|33338 transcript_68066	1897	5976	120	1894	2232	6312	2	1776
transcript_48778	gnl|BL_ORD_ID|23910 transcript_51269	244	2227	64	244	718	2702	249	429
transcript_73960	gnl|BL_ORD_ID|27320 transcript_56616	467	1100	6	468	1714	2347	1	463
transcript_58839	gnl|BL_ORD_ID|19478 transcript_42888	231	8231	8232	9455	299	8309	8533	9756
transcript_69076	gnl|BL_ORD_ID|2183 transcript_13296	197	1545	24	198	469	1821	2	176
transcript_4115	gnl|BL_ORD_ID|26916 transcript_3532	103	2831	2827	3718	130	2881	3005	3895
transcript_36297	gnl|BL_ORD_ID|28029 transcript_57962	360	2668	55	360	835	3143	408	713
transcript_38722	gnl|BL_ORD_ID|37467 transcript_75824	1	2140	2135	2328	221	2359	2575	2769
transcript_35442	gnl|BL_ORD_ID|20052 transcript_43953	1	1821	1819	2330	598	2418	2787	3299
transcript_42981	gnl|BL_ORD_ID|35273 transcript_71686	1	1884	1885	2982	2	1885	2234	3330
transcript_53652	gnl|BL_ORD_ID|29598 transcript_60972	2098	7145	1	2103	6115	11162	2471	4575
transcript_68558	gnl|BL_ORD_ID|26158 transcript_55447	445	2801	5	449	644	3014	1	444
transcript_4918	gnl|BL_ORD_ID|13989 transcript_33831	1	2143	2140	3369	1	2143	4311	5540
transcript_43932	gnl|BL_ORD_ID|24711 transcript_52764	24	4420	4419	5045	1	4441	4543	5159
transcript_50268	gnl|BL_ORD_ID|52 transcript_82	1	6184	6179	7786	1	6185	6516	8125
transcript_49053	gnl|BL_ORD_ID|15808 transcript_2776	1	3124	3121	3973	1	3120	3363	4215
transcript_62609	gnl|BL_ORD_ID|35545 transcript_72186	338	3608	146	340	4000	7273	463	657
transcript_48936	gnl|BL_ORD_ID|6681 transcript_1656	1	3941	3937	5063	1	3913	4346	5467
transcript_13667	gnl|BL_ORD_ID|9247 transcript_25007	256	1831	4	257	434	1987	2	258
transcript_32116	gnl|BL_ORD_ID|35017 transcript_71207	491	5044	2	494	2201	6753	1	494
transcript_2530	gnl|BL_ORD_ID|27414 transcript_56804	22	3382	3381	4346	2	3362	3496	4463
transcript_37515	gnl|BL_ORD_ID|11416 transcript_29119	1	4248	4250	4497	2855	7074	7334	7579
transcript_53969	gnl|BL_ORD_ID|12753 transcript_31578	1	2201	2196	2462	2874	5078	5250	5516
transcript_50268	gnl|BL_ORD_ID|21965 transcript_47584	246	6184	6179	7786	162	6101	6432	8040
transcript_41836	gnl|BL_ORD_ID|13722 transcript_33351	1328	4768	1	1331	1838	5279	1	1332
transcript_42027	gnl|BL_ORD_ID|29424 transcript_60660	22	2993	2991	4730	2	2973	3570	5309
transcript_53799	gnl|BL_ORD_ID|17784 transcript_39776	331	6135	1	336	4132	9936	3694	4029
transcript_63944	gnl|BL_ORD_ID|50 transcript_79	616	6412	168	620	2389	8182	303	755
transcript_8440	gnl|BL_ORD_ID|39582 transcript_6893	1	2463	2462	2610	1	2463	2609	2757
transcript_58407	gnl|BL_ORD_ID|37853 transcript_4196	1	2044	2041	2551	9	2055	3092	3602
transcript_1312	gnl|BL_ORD_ID|19185 transcript_42341	3	3622	3618	5325	130	3748	3923	5631
transcript_54815	gnl|BL_ORD_ID|6360 transcript_1051	1	1510	1508	2721	1	1510	4361	5574
transcript_39761	gnl|BL_ORD_ID|15902 transcript_2938	1	2378	2376	3900	82	2459	2601	4126
transcript_57124	gnl|BL_ORD_ID|34880 transcript_70946	492	5524	1	496	1861	6894	1	496
transcript_29630	gnl|BL_ORD_ID|27883 transcript_57700	1279	5743	114	1281	1534	5973	134	1289
transcript_37211	gnl|BL_ORD_ID|17150 transcript_38586	234	1531	36	234	755	2056	2	199
transcript_71695	gnl|BL_ORD_ID|13675 transcript_33262	546	8058	335	546	2215	9728	1	211
transcript_74962	gnl|BL_ORD_ID|479 transcript_839	1522	4425	1	1527	2715	5625	1	1537
transcript_74240	gnl|BL_ORD_ID|38157 transcript_4762	1	2084	2084	2382	709	2788	2889	3188
transcript_30694	gnl|BL_ORD_ID|36397 transcript_73829	1	2637	2635	3569	2	2641	5153	6088
transcript_2508	gnl|BL_ORD_ID|15578 transcript_2354	1262	4365	10	1261	1365	4469	2	1238
transcript_63894	gnl|BL_ORD_ID|37810 transcript_4111	1	1670	1667	2444	350	2019	2881	3658
transcript_55388	gnl|BL_ORD_ID|10268 transcript_26931	1145	2517	1	1148	4802	6174	2707	3854
transcript_54008	gnl|BL_ORD_ID|24244 transcript_51870	1	3902	3903	4866	2	3937	4683	5648
transcript_30200	gnl|BL_ORD_ID|33876 transcript_69061	1471	4200	1	1472	2812	5541	2	1474
transcript_60999	gnl|BL_ORD_ID|11849 transcript_29973	2	3396	3395	3774	29	3428	3539	3918
transcript_49460	gnl|BL_ORD_ID|503 transcript_900	1	3971	3969	5064	2	3993	4528	5625
transcript_4187	gnl|BL_ORD_ID|29460 transcript_60737	284	3629	1	284	489	3831	2	285
transcript_56399	gnl|BL_ORD_ID|27854 transcript_57654	178	2409	13	178	298	2528	2	167
transcript_41374	gnl|BL_ORD_ID|36571 transcript_74152	1	1531	1528	1985	1	1531	2199	2655
transcript_71926	gnl|BL_ORD_ID|38650 transcript_76989	1	1885	1883	3239	611	2483	2783	4139
transcript_61026	gnl|BL_ORD_ID|15664 transcript_2510	11	2026	2024	2718	2	2018	3668	4360
transcript_44427	gnl|BL_ORD_ID|26060 transcript_55278	1	1820	1817	2736	275	2094	3042	3960
transcript_2073	gnl|BL_ORD_ID|31401 transcript_64366	141	3640	3640	4633	3186	6684	6914	7907
transcript_7623	gnl|BL_ORD_ID|35379 transcript_71878	2	2415	2411	2747	52	2472	2911	3248
transcript_41836	gnl|BL_ORD_ID|275 transcript_460	1328	4768	1	1331	2267	5888	10	1396
transcript_53969	gnl|BL_ORD_ID|9060 transcript_24643	1	2201	2196	2464	3169	5373	5545	5813
transcript_43204	gnl|BL_ORD_ID|29550 transcript_60900	2	2580	2576	4404	1	2579	3561	5389
transcript_66582	gnl|BL_ORD_ID|275 transcript_460	213	5004	1	214	855	5889	10	234
transcript_65195	gnl|BL_ORD_ID|401 transcript_673	1745	5538	1	1744	1901	5695	2	1745
transcript_56629	gnl|BL_ORD_ID|33876 transcript_69061	1057	4175	1	1058	2422	5541	1	1058
transcript_5124	gnl|BL_ORD_ID|13460 transcript_32886	317	3308	2	320	1089	4080	1	319
transcript_56129	gnl|BL_ORD_ID|18465 transcript_41002	100	2060	2058	3827	1	1960	2082	3853
transcript_45500	gnl|BL_ORD_ID|35170 transcript_71503	1	1524	1521	1755	1	1524	2610	2842
transcript_42537	gnl|BL_ORD_ID|10971 transcript_28260	2335	6088	2	2337	2512	6247	8	2357
transcript_29332	gnl|BL_ORD_ID|15655 transcript_2498	2	2703	2703	4081	1	2702	2912	4290
transcript_63471	gnl|BL_ORD_ID|29155 transcript_60167	1	2081	2080	2371	1	2076	2242	2548
transcript_39202	gnl|BL_ORD_ID|38924 transcript_5610	225	2436	2	220	943	3155	35	252
transcript_64349	gnl|BL_ORD_ID|38904 transcript_5577	1157	3053	1	1156	1273	3163	1	1156
transcript_33509	gnl|BL_ORD_ID|21813 transcript_47306	1152	2785	1	1153	4396	6029	1389	2540
transcript_30200	gnl|BL_ORD_ID|13989 transcript_33831	1471	4200	1	1472	2810	5540	2	1474
transcript_50176	gnl|BL_ORD_ID|27483 transcript_56934	2	3800	3795	4619	3	3803	7679	8502
transcript_239	gnl|BL_ORD_ID|33998 transcript_69298	244	5075	5075	7134	178	5010	5131	7186
transcript_41709	gnl|BL_ORD_ID|6440 transcript_1213	222	3922	1	223	587	4282	1	223
transcript_75797	gnl|BL_ORD_ID|1052 transcript_11154	1	1521	1520	1976	8	1527	1740	2196
transcript_51963	gnl|BL_ORD_ID|30024 transcript_61783	1	5230	5230	5544	1	5192	5417	5727
transcript_67186	gnl|BL_ORD_ID|12064 transcript_30356	1265	4284	1	1267	2676	5689	168	1432
transcript_39905	gnl|BL_ORD_ID|19743 transcript_43384	302	5288	2	307	721	5704	274	579
transcript_8044	gnl|BL_ORD_ID|17996 transcript_40163	1130	2680	1	1134	1375	2926	15	1148
transcript_29381	gnl|BL_ORD_ID|38864 transcript_5493	2	2817	2817	3115	14	2810	2911	3210
transcript_74229	gnl|BL_ORD_ID|475 transcript_828	1	4971	4972	5496	1	4972	5080	5604
transcript_47754	gnl|BL_ORD_ID|38997 transcript_5749	286	2947	2	286	442	3106	35	312
transcript_2536	gnl|BL_ORD_ID|19235 transcript_42426	392	4418	1	393	510	4534	2	394
transcript_54815	gnl|BL_ORD_ID|503 transcript_900	1	1510	1508	2721	1	1514	4409	5625
transcript_41148	gnl|BL_ORD_ID|382 transcript_640	1489	3940	1	1489	3572	6024	2184	3672
transcript_34073	gnl|BL_ORD_ID|15286 transcript_36202	1	1211	1207	1643	2	1212	4940	5376
transcript_44715	gnl|BL_ORD_ID|20310 transcript_44461	97	2329	1	101	2096	4353	1	101
transcript_29381	gnl|BL_ORD_ID|38157 transcript_4762	2	2817	2817	3115	16	2788	2889	3188
transcript_18831	gnl|BL_ORD_ID|36128 transcript_73313	112	1098	3	116	742	1724	2	115
transcript_60343	gnl|BL_ORD_ID|20682 transcript_45185	351	5131	1	356	588	5362	110	465
transcript_140	gnl|BL_ORD_ID|63 transcript_106	1	6594	6589	7605	1	6595	6833	7849
transcript_52527	gnl|BL_ORD_ID|27089 transcript_3857	2	2356	2354	2949	8	2355	3195	3788
transcript_9969	gnl|BL_ORD_ID|30684 transcript_63070	395	2352	87	398	1238	3210	159	473
transcript_49576	gnl|BL_ORD_ID|4392 transcript_17111	153	1249	4	153	281	1375	1	150
transcript_49753	gnl|BL_ORD_ID|483 transcript_853	1	3866	3862	4584	2	3887	4902	5624
transcript_31542	gnl|BL_ORD_ID|18549 transcript_41149	1	2599	2595	3539	32	2653	3486	4429
transcript_16624	gnl|BL_ORD_ID|18690 transcript_41413	268	1378	4	267	2588	3698	2	265
transcript_70599	gnl|BL_ORD_ID|12243 transcript_30685	1	1383	1379	1887	846	2226	2383	2891
transcript_16444	gnl|BL_ORD_ID|33946 transcript_69201	260	1468	4	262	678	1884	1	259
transcript_44461	gnl|BL_ORD_ID|6367 transcript_1061	1	4623	4624	4840	2	4605	5337	5553
transcript_38506	gnl|BL_ORD_ID|9026 transcript_24575	1153	5225	1	1155	1313	5395	1	1155
transcript_62588	gnl|BL_ORD_ID|19994 transcript_43845	1	1882	1882	2468	4	1885	3629	4216
transcript_1077	gnl|BL_ORD_ID|18822 transcript_41680	1095	5550	1	1098	1312	5743	1	1115
transcript_58663	gnl|BL_ORD_ID|483 transcript_853	1	1654	1656	2420	2	1676	4859	5623
transcript_75838	gnl|BL_ORD_ID|13526 transcript_32992	2	3334	3332	4831	20	3345	3721	5222
transcript_70310	gnl|BL_ORD_ID|26726 transcript_3186	215	3812	1	215	444	4041	1	214
transcript_54815	gnl|BL_ORD_ID|495 transcript_879	1	1510	1508	2721	1	1510	4489	5702
transcript_36543	gnl|BL_ORD_ID|440 transcript_744	1	4367	4364	4588	2	4396	4514	4739
transcript_1270	gnl|BL_ORD_ID|483 transcript_853	2681	5377	1	2686	2928	5624	1	2705
transcript_43204	gnl|BL_ORD_ID|6488 transcript_1297	2	2580	2576	4404	1	2579	3515	5343
transcript_56629	gnl|BL_ORD_ID|275 transcript_460	1057	4175	1	1058	2601	5889	10	1110
transcript_33724	gnl|BL_ORD_ID|6509 transcript_1331	1	4377	4372	4750	2	4378	4941	5319
transcript_26131	gnl|BL_ORD_ID|6440 transcript_1213	1	3325	3322	4971	2	3305	3772	5418
transcript_5034	gnl|BL_ORD_ID|19919 transcript_43707	1300	3318	119	1299	1455	3473	1	1181
transcript_26915	gnl|BL_ORD_ID|20673 transcript_45171	116	2187	2186	2486	3135	5207	5945	6241
transcript_66084	gnl|BL_ORD_ID|365 transcript_615	1	3150	3145	4114	671	3843	4570	5549
transcript_40154	gnl|BL_ORD_ID|35068 transcript_71306	345	3945	1	349	2246	5846	1406	1754
transcript_70829	gnl|BL_ORD_ID|27034 transcript_3753	1440	2946	128	1444	2186	3691	76	1392
transcript_49301	gnl|BL_ORD_ID|6713 transcript_1709	1116	4389	1	1121	1608	4888	2	1125
transcript_50354	gnl|BL_ORD_ID|39675 transcript_7072	1	2013	2014	2576	2	2014	2134	2695
transcript_41953	gnl|BL_ORD_ID|26937 transcript_3570	2	2818	2814	3485	191	3003	3183	3855
transcript_48100	gnl|BL_ORD_ID|2877 transcript_14536	1	1043	1040	1374	60	1109	1415	1750
transcript_45564	gnl|BL_ORD_ID|495 transcript_879	1	4060	4058	5093	2	4062	4668	5703
transcript_2663	gnl|BL_ORD_ID|15532 transcript_2279	1	3001	3001	4273	1	3001	3208	4480
transcript_37077	gnl|BL_ORD_ID|6599 transcript_1519	2041	4952	1	2041	2190	5100	52	2082
transcript_53527	gnl|BL_ORD_ID|104 transcript_176	311	4373	2	311	3351	7413	117	427
transcript_53969	gnl|BL_ORD_ID|10231 transcript_26862	1	2201	2196	2464	2554	4758	4930	5198
transcript_54815	gnl|BL_ORD_ID|6550 transcript_1411	1	1510	1508	2721	1	1510	3992	5206
transcript_64139	gnl|BL_ORD_ID|23897 transcript_51237	2	5312	5311	5574	1	5334	5657	5925
transcript_53979	gnl|BL_ORD_ID|35247 transcript_71642	183	3406	1	182	488	3734	1	183
transcript_54150	gnl|BL_ORD_ID|37330 transcript_75563	1	2620	2620	3427	22	2641	2810	3618
transcript_7585	gnl|BL_ORD_ID|39613 transcript_6948	159	2773	1	158	276	2888	11	169
transcript_16913	gnl|BL_ORD_ID|3861 transcript_16226	448	1398	8	449	543	1492	1	442
transcript_47204	gnl|BL_ORD_ID|38941 transcript_5640	1	1580	1580	2161	707	2310	2595	3176
transcript_58570	gnl|BL_ORD_ID|25676 transcript_54548	1	2427	2422	3171	22	2447	2804	3553
transcript_4918	gnl|BL_ORD_ID|6480 transcript_1276	1	2143	2140	3369	1	2143	4148	5374
transcript_30200	gnl|BL_ORD_ID|9593 transcript_25647	1471	4199	1	1472	2713	5438	2	1475
transcript_59548	gnl|BL_ORD_ID|475 transcript_828	103	5106	1	107	602	5603	1	107
transcript_18199	gnl|BL_ORD_ID|34207 transcript_69683	190	1201	31	191	263	1276	2	162
transcript_60806	gnl|BL_ORD_ID|273 transcript_457	1	1244	1239	1615	2	1325	5616	6028
transcript_4259	gnl|BL_ORD_ID|20310 transcript_44461	12	3281	3280	3604	1	3267	4515	4840
transcript_41148	gnl|BL_ORD_ID|16508 transcript_37405	1489	3892	1	1489	3182	5585	1792	3282
transcript_44250	gnl|BL_ORD_ID|38732 transcript_5241	1	1940	1937	2567	13	1950	2512	3143
transcript_13460	gnl|BL_ORD_ID|40549 transcript_8719	306	1870	56	307	587	2151	222	474
transcript_37164	gnl|BL_ORD_ID|26404 transcript_55936	1	3934	3930	5363	1	3935	4092	5524
transcript_57270	gnl|BL_ORD_ID|36648 transcript_74276	1	1112	1111	1676	2	1111	1349	1914
transcript_66470	gnl|BL_ORD_ID|37932 transcript_4355	12	2259	2256	3442	1	2248	2373	3559
transcript_54008	gnl|BL_ORD_ID|483 transcript_853	1	3902	3903	4866	2	3923	4661	5624
transcript_53799	gnl|BL_ORD_ID|79 transcript_132	331	6135	1	336	1950	7759	1512	1847
transcript_68184	gnl|BL_ORD_ID|37582 transcript_76011	1	2187	2186	3401	29	2221	2384	3601
transcript_37612	gnl|BL_ORD_ID|39505 transcript_6741	1	1655	1652	2191	4	1659	2385	2927
transcript_63039	gnl|BL_ORD_ID|35785 transcript_72626	1	2008	2005	3546	31	2031	2425	3970
transcript_55868	gnl|BL_ORD_ID|38036 transcript_4552	1	1483	1481	2237	1	1480	2728	3484
transcript_67124	gnl|BL_ORD_ID|40026 transcript_7726	143	2322	1	142	546	2730	6	147
transcript_36775	gnl|BL_ORD_ID|1293 transcript_11587	1	1600	1596	1874	1	1601	1843	2121
transcript_140	gnl|BL_ORD_ID|19731 transcript_43370	139	6594	6589	7605	150	6603	6841	7856
transcript_13667	gnl|BL_ORD_ID|13291 transcript_32573	256	1831	6	257	432	2006	2	256
transcript_33634	gnl|BL_ORD_ID|364 transcript_611	12	5022	5021	5702	2	5010	5329	6009
transcript_33193	gnl|BL_ORD_ID|19174 transcript_42321	240	3444	16	241	392	3591	1	226
transcript_56629	gnl|BL_ORD_ID|33796 transcript_68896	1057	4174	1	1058	1968	5082	1	1057
transcript_67539	gnl|BL_ORD_ID|37815 transcript_4123	197	2565	1	200	1281	3647	183	382
transcript_1146	gnl|BL_ORD_ID|273 transcript_457	280	5494	13	284	412	6028	1	283
transcript_1300	gnl|BL_ORD_ID|365 transcript_615	453	5374	1	457	590	5549	1	462
transcript_40841	gnl|BL_ORD_ID|28765 transcript_59370	1629	3934	1	1630	2954	5258	615	2243
transcript_1504	gnl|BL_ORD_ID|503 transcript_900	2521	5091	1	2525	3048	5625	1	2537
transcript_45500	gnl|BL_ORD_ID|23343 transcript_50179	1	1524	1521	1748	1	1524	2370	2597
transcript_879	gnl|BL_ORD_ID|273 transcript_457	1	4232	4233	5696	2	4534	4425	6022
transcript_75311	gnl|BL_ORD_ID|37863 transcript_4220	1	1885	1880	3342	1	1885	2140	3602
transcript_63639	gnl|BL_ORD_ID|38032 transcript_4547	1475	3300	1	1479	1668	3482	2	1480
transcript_74962	gnl|BL_ORD_ID|475 transcript_828	1522	4425	1	1527	2694	5604	1	1536
transcript_32042	gnl|BL_ORD_ID|384 transcript_643	3	4845	4841	5677	36	4879	5114	5950
transcript_42066	gnl|BL_ORD_ID|8960 transcript_24436	2213	4706	1	2215	3367	5867	1	2224
transcript_33509	gnl|BL_ORD_ID|37382 transcript_75662	1152	2785	1	1153	3878	5514	769	1926
transcript_9837	gnl|BL_ORD_ID|30693 transcript_63085	334	2378	8	335	1239	3283	1	328
transcript_45810	gnl|BL_ORD_ID|10132 transcript_26680	12	2803	2801	3254	2	2773	3020	3473
transcript_60349	gnl|BL_ORD_ID|15311 transcript_36250	714	3755	74	714	3848	6888	1525	2164
transcript_59548	gnl|BL_ORD_ID|275 transcript_460	103	5106	1	107	636	5888	10	122
transcript_44715	gnl|BL_ORD_ID|31022 transcript_63687	97	2329	1	101	2063	4300	4	104
transcript_17008	gnl|BL_ORD_ID|16874 transcript_38052	106	1343	1	105	259	1497	1	105
transcript_853	gnl|BL_ORD_ID|31329 transcript_64224	1	3154	3154	5574	1	3145	3431	5847
transcript_41522	gnl|BL_ORD_ID|454 transcript_770	2184	4730	2	2188	3201	5745	71	2257
transcript_1311	gnl|BL_ORD_ID|475 transcript_828	1065	5336	1	1066	1332	5604	1	1066
transcript_1504	gnl|BL_ORD_ID|38653 transcript_76992	2521	5091	2	2525	3070	5640	1	2521
transcript_6212	gnl|BL_ORD_ID|26710 transcript_3158	2	2823	2824	3057	12	2831	3898	4131
transcript_41148	gnl|BL_ORD_ID|32405 transcript_66246	1489	3940	1	1489	2169	4620	781	2269
transcript_2706	gnl|BL_ORD_ID|15563 transcript_2326	1	2964	2964	4233	1	2965	3172	4445
transcript_29999	gnl|BL_ORD_ID|34655 transcript_70526	146	2045	1	147	3410	5331	1885	2032
transcript_58477	gnl|BL_ORD_ID|224 transcript_375	2733	6183	2	2736	3062	6511	92	2825
transcript_62256	gnl|BL_ORD_ID|19619 transcript_43160	381	5857	1	385	2104	7581	50	434
transcript_67026	gnl|BL_ORD_ID|6379 transcript_1095	246	2719	131	246	3039	5512	1604	1719
transcript_75236	gnl|BL_ORD_ID|503 transcript_900	1	2928	2923	5500	2	2946	3046	5626
transcript_40965	gnl|BL_ORD_ID|32721 transcript_66865	1	1902	1900	2949	415	2304	2420	3474
transcript_1230	gnl|BL_ORD_ID|273 transcript_457	1297	5407	1	1302	1595	6028	2	1387
transcript_12693	gnl|BL_ORD_ID|16652 transcript_37656	381	1983	92	386	1058	2661	460	754
transcript_70573	gnl|BL_ORD_ID|38892 transcript_5553	1	2138	2134	2800	1	2138	2519	3188
transcript_55914	gnl|BL_ORD_ID|17869 transcript_39937	223	8195	17	224	329	8303	2	208
transcript_3878	gnl|BL_ORD_ID|31524 transcript_64593	143	2877	2873	3764	111	2861	2984	3873
transcript_43204	gnl|BL_ORD_ID|6480 transcript_1276	1	2580	2576	4404	1	2580	3548	5373
transcript_49460	gnl|BL_ORD_ID|483 transcript_853	1	3971	3969	5064	2	3993	4527	5622
transcript_16899	gnl|BL_ORD_ID|34786 transcript_70751	1	1100	1100	1360	1	1100	5154	5413
transcript_38514	gnl|BL_ORD_ID|34305 transcript_69881	1	5353	5350	6370	2	5366	5470	6493
transcript_66084	gnl|BL_ORD_ID|520 transcript_961	1	3150	3145	4112	666	3816	4558	5532
transcript_42066	gnl|BL_ORD_ID|503 transcript_900	2213	4706	1	2215	3127	5627	1	2225
transcript_8642	gnl|BL_ORD_ID|35379 transcript_71878	2	2260	2256	2583	248	2507	2917	3247
transcript_34833	gnl|BL_ORD_ID|28811 transcript_59460	1231	3604	1	1234	7277	9649	5276	6513
transcript_6346	gnl|BL_ORD_ID|37870 transcript_4233	273	3002	12	274	890	3601	1	263
transcript_50176	gnl|BL_ORD_ID|78 transcript_131	2	3800	3795	4620	4	3805	6830	7654
transcript_1358	gnl|BL_ORD_ID|365 transcript_615	307	5303	1	309	514	5549	2	319
transcript_58663	gnl|BL_ORD_ID|28268 transcript_58422	1	1654	1656	2420	3	1656	5109	5873
transcript_54008	gnl|BL_ORD_ID|6383 transcript_1104	1	3902	3903	4824	2	3873	4611	5532
transcript_29348	gnl|BL_ORD_ID|21551 transcript_46818	376	6804	162	377	502	6943	1	216
transcript_4918	gnl|BL_ORD_ID|6577 transcript_1475	1	2143	2140	3371	1	2143	3889	5120
transcript_69628	gnl|BL_ORD_ID|19504 transcript_42937	1	1555	1556	2363	102	1656	1850	2657
transcript_42320	gnl|BL_ORD_ID|6536 transcript_1384	1	1492	1488	2877	1835	3327	3884	5276
transcript_1182	gnl|BL_ORD_ID|479 transcript_839	1	4747	4743	5466	1	4768	4902	5625
transcript_39747	gnl|BL_ORD_ID|34482 transcript_70228	121	4313	1	124	2961	7146	2453	2575
transcript_1311	gnl|BL_ORD_ID|24244 transcript_51870	1065	5336	1	1066	1348	5648	1	1082
transcript_10076	gnl|BL_ORD_ID|12566 transcript_31240	1	2072	2071	2346	1	2065	2371	2645
transcript_64738	gnl|BL_ORD_ID|24834 transcript_52986	2610	5875	1	2611	3526	6791	634	3245
transcript_63185	gnl|BL_ORD_ID|32155 transcript_65766	449	9032	1	448	815	9389	9	453
transcript_55997	gnl|BL_ORD_ID|26275 transcript_55688	493	6907	239	497	894	7329	429	687
transcript_29572	gnl|BL_ORD_ID|39620 transcript_6965	1	2295	2291	2398	2	2298	2756	2863
transcript_38182	gnl|BL_ORD_ID|30858 transcript_63383	1	1630	1626	2333	26	1655	2487	3195
transcript_36331	gnl|BL_ORD_ID|287 transcript_476	2563	5292	1	2563	3176	6173	4	2833
transcript_42147	gnl|BL_ORD_ID|32329 transcript_66106	133	2205	1	138	1612	3680	17	154
transcript_49612	gnl|BL_ORD_ID|37811 transcript_4115	1319	3105	1	1324	1953	3718	55	1372
transcript_1493	gnl|BL_ORD_ID|19743 transcript_43384	310	5207	1	315	806	5704	264	577
transcript_58663	gnl|BL_ORD_ID|6476 transcript_1271	1	1654	1656	2420	2	1656	4590	5354
transcript_38173	gnl|BL_ORD_ID|31281 transcript_64139	1551	5486	1	1554	1666	5574	2	1555
transcript_11393	gnl|BL_ORD_ID|23189 transcript_49901	230	2167	29	233	371	2324	2	206
[truncated: 2,308 more rows]
