# Supplementary material for: Full length sequencing reveals novel transcripts of detoxification genes along with related alternative splicing events and lncRNAs in Phyllotreta striolata
Source: PLoS One. 2021 Mar 24;16(3):e0248749. doi: 10.1371/journal.pone.0248749 (PMC7990184; doi:10.1371/journal.pone.0248749)
Supplement: S2 File — (XLS) [file pone.0248749.s003.xls]

## Sheet: S2 File
#lncRNA_ID	Transcript_ID
PS_transcript_44947	PS_transcript_31163
PS_transcript_32082	PS_transcript_48928;PS_transcript_54450;PS_transcript_60810
PS_transcript_74429	PS_transcript_24431;PS_transcript_36540;PS_transcript_54837;PS_transcript_9098
PS_transcript_40794	PS_transcript_60564
PS_transcript_45080	PS_transcript_1307;PS_transcript_1408;PS_transcript_27831;PS_transcript_36920;PS_transcript_37881;PS_transcript_57731;PS_transcript_64682;PS_transcript_68401;PS_transcript_7680
PS_transcript_31734	PS_transcript_26459;PS_transcript_2847;PS_transcript_4843;PS_transcript_5045;PS_transcript_50562;PS_transcript_52954;PS_transcript_68489
PS_transcript_61815	PS_transcript_39517;PS_transcript_55410;PS_transcript_55739
PS_transcript_75555	PS_transcript_20789
PS_transcript_66083	PS_transcript_10161;PS_transcript_11716;PS_transcript_13149;PS_transcript_14943;PS_transcript_16100;PS_transcript_21537;PS_transcript_2178;PS_transcript_25987;PS_transcript_28008;PS_transcript_3037;PS_transcript_36148;PS_transcript_51607;PS_transcript_52072;PS_transcript_53176;PS_transcript_55084;PS_transcript_68434;PS_transcript_70006;PS_transcript_71498;PS_transcript_8290;PS_transcript_9047
PS_transcript_42421	PS_transcript_38414
PS_transcript_32469	PS_transcript_1089;PS_transcript_10924;PS_transcript_13122;PS_transcript_13195;PS_transcript_1377;PS_transcript_15127;PS_transcript_1615;PS_transcript_164;PS_transcript_19487;PS_transcript_2115;PS_transcript_2443;PS_transcript_25198;PS_transcript_26662;PS_transcript_26931;PS_transcript_28104;PS_transcript_30169;PS_transcript_30901;PS_transcript_34593;PS_transcript_41156;PS_transcript_43283;PS_tra…
PS_transcript_36621	PS_transcript_1214;PS_transcript_1320;PS_transcript_1659;PS_transcript_2077;PS_transcript_2216;PS_transcript_28912;PS_transcript_29553;PS_transcript_29556;PS_transcript_30811;PS_transcript_31542;PS_transcript_33189;PS_transcript_33900;PS_transcript_33934;PS_transcript_35666;PS_transcript_35781;PS_transcript_35896;PS_transcript_3691;PS_transcript_37496;PS_transcript_38711;PS_transcript_3918;PS_tra…
PS_transcript_51362	PS_transcript_38496;PS_transcript_41213;PS_transcript_445
PS_transcript_23901	PS_transcript_228;PS_transcript_49439;PS_transcript_64245;PS_transcript_67444;PS_transcript_76049
PS_transcript_32972	PS_transcript_19259;PS_transcript_74136
PS_transcript_56987	PS_transcript_54289
PS_transcript_42571	PS_transcript_11274;PS_transcript_1817;PS_transcript_2014;PS_transcript_2278;PS_transcript_2500;PS_transcript_32624;PS_transcript_41618;PS_transcript_43480;PS_transcript_47233;PS_transcript_49178;PS_transcript_51265;PS_transcript_51549;PS_transcript_55200;PS_transcript_63869;PS_transcript_65268;PS_transcript_74207;PS_transcript_75600
PS_transcript_37717	PS_transcript_20611;PS_transcript_21545;PS_transcript_25747;PS_transcript_34612;PS_transcript_37967
PS_transcript_73764	PS_transcript_1245;PS_transcript_13428;PS_transcript_13917;PS_transcript_14165;PS_transcript_14395;PS_transcript_16519;PS_transcript_20954;PS_transcript_212;PS_transcript_258;PS_transcript_33660;PS_transcript_35906;PS_transcript_38451;PS_transcript_40532;PS_transcript_40806;PS_transcript_41992;PS_transcript_43773;PS_transcript_45120;PS_transcript_4631;PS_transcript_46799;PS_transcript_47317;PS_tr…
PS_transcript_31718	PS_transcript_17408;PS_transcript_44625
PS_transcript_60321	PS_transcript_18397;PS_transcript_62398
PS_transcript_57585	PS_transcript_11796;PS_transcript_15464;PS_transcript_2770;PS_transcript_34283;PS_transcript_40791;PS_transcript_46233;PS_transcript_59631;PS_transcript_66746;PS_transcript_66754;PS_transcript_71437;PS_transcript_832
PS_transcript_30978	PS_transcript_1659;PS_transcript_26138;PS_transcript_26653;PS_transcript_2914;PS_transcript_32408;PS_transcript_33352;PS_transcript_432;PS_transcript_451;PS_transcript_48341;PS_transcript_53215;PS_transcript_53963;PS_transcript_58076;PS_transcript_72702;PS_transcript_9901
PS_transcript_23351	PS_transcript_43526
PS_transcript_23178	PS_transcript_37526;PS_transcript_55999;PS_transcript_58489;PS_transcript_64388;PS_transcript_7261;PS_transcript_74947;PS_transcript_7498
PS_transcript_24338	PS_transcript_17278;PS_transcript_29444;PS_transcript_40171;PS_transcript_57374;PS_transcript_59054
PS_transcript_57142	PS_transcript_16470;PS_transcript_16637;PS_transcript_25385;PS_transcript_69822
PS_transcript_22862	PS_transcript_32158
PS_transcript_24170	PS_transcript_56223
PS_transcript_72565	PS_transcript_22431;PS_transcript_75666
PS_transcript_21187	PS_transcript_1829;PS_transcript_45496;PS_transcript_45659;PS_transcript_72255
PS_transcript_37068	PS_transcript_106;PS_transcript_112;PS_transcript_122;PS_transcript_131;PS_transcript_140;PS_transcript_2669;PS_transcript_32952;PS_transcript_36227;PS_transcript_40031;PS_transcript_43370;PS_transcript_48736;PS_transcript_56142;PS_transcript_73261;PS_transcript_74153;PS_transcript_74636;PS_transcript_75;PS_transcript_76595
PS_transcript_31086	PS_transcript_42019
PS_transcript_68550	PS_transcript_1492;PS_transcript_15192;PS_transcript_1843;PS_transcript_1896;PS_transcript_25913;PS_transcript_27058;PS_transcript_27094;PS_transcript_31;PS_transcript_35022;PS_transcript_37250;PS_transcript_38406;PS_transcript_42131;PS_transcript_47986;PS_transcript_54264;PS_transcript_63083;PS_transcript_63390;PS_transcript_63698;PS_transcript_67565;PS_transcript_70923;PS_transcript_730;PS_tran…
PS_transcript_36784	PS_transcript_150;PS_transcript_1797;PS_transcript_180;PS_transcript_26949;PS_transcript_27728;PS_transcript_28826;PS_transcript_30397;PS_transcript_33022;PS_transcript_33147;PS_transcript_35558;PS_transcript_36190;PS_transcript_36349;PS_transcript_38184;PS_transcript_38948;PS_transcript_40800;PS_transcript_41046;PS_transcript_42422;PS_transcript_42677;PS_transcript_43160;PS_transcript_46999;PS_t…
PS_transcript_53391	PS_transcript_10644;PS_transcript_16984;PS_transcript_17141;PS_transcript_21810;PS_transcript_34414;PS_transcript_42764
PS_transcript_69458	PS_transcript_12677;PS_transcript_13807;PS_transcript_14;PS_transcript_1708;PS_transcript_17233;PS_transcript_20171;PS_transcript_2196;PS_transcript_24740;PS_transcript_26135;PS_transcript_26798;PS_transcript_27098;PS_transcript_27261;PS_transcript_27741;PS_transcript_27936;PS_transcript_28542;PS_transcript_28563;PS_transcript_29430;PS_transcript_30663;PS_transcript_32139;PS_transcript_32537;PS_t…
PS_transcript_44307	PS_transcript_54130;PS_transcript_60531
PS_transcript_74234	PS_transcript_64181
PS_transcript_24074	PS_transcript_17706;PS_transcript_17836;PS_transcript_24427
PS_transcript_41963	PS_transcript_48882;PS_transcript_53894;PS_transcript_74272
PS_transcript_55546	PS_transcript_28321;PS_transcript_39414;PS_transcript_75014;PS_transcript_90
PS_transcript_72380	PS_transcript_10131;PS_transcript_10283;PS_transcript_73783
PS_transcript_57306	PS_transcript_61923
PS_transcript_49599	PS_transcript_35451;PS_transcript_40580;PS_transcript_51106;PS_transcript_60932;PS_transcript_62414
PS_transcript_65527	PS_transcript_26967;PS_transcript_29971;PS_transcript_41862;PS_transcript_4524;PS_transcript_464;PS_transcript_6680;PS_transcript_69126;PS_transcript_72141;PS_transcript_75709
PS_transcript_24426	PS_transcript_1401;PS_transcript_1937;PS_transcript_23647;PS_transcript_29224;PS_transcript_29863;PS_transcript_32150;PS_transcript_48865;PS_transcript_49546;PS_transcript_50805
PS_transcript_33106	PS_transcript_1012;PS_transcript_10432;PS_transcript_11022;PS_transcript_14373;PS_transcript_17451;PS_transcript_17653;PS_transcript_17687;PS_transcript_19192;PS_transcript_25379;PS_transcript_26933;PS_transcript_28036;PS_transcript_28247;PS_transcript_31274;PS_transcript_31416;PS_transcript_33313;PS_transcript_33882;PS_transcript_34081;PS_transcript_35551;PS_transcript_36521;PS_transcript_36811;…
PS_transcript_54098	PS_transcript_12986
PS_transcript_52024	PS_transcript_31133
PS_transcript_32896	PS_transcript_1641;PS_transcript_25590;PS_transcript_25901;PS_transcript_30418;PS_transcript_54670;PS_transcript_59420;PS_transcript_60588;PS_transcript_634;PS_transcript_63586
PS_transcript_60680	PS_transcript_48944
PS_transcript_71108	PS_transcript_10001;PS_transcript_10482;PS_transcript_13672;PS_transcript_14476;PS_transcript_18124;PS_transcript_18308;PS_transcript_18557;PS_transcript_20878;PS_transcript_21082;PS_transcript_25404;PS_transcript_28255;PS_transcript_46180;PS_transcript_50005;PS_transcript_50069;PS_transcript_56616;PS_transcript_6148;PS_transcript_64801;PS_transcript_68209;PS_transcript_73960;PS_transcript_74280;…
PS_transcript_34649	PS_transcript_46630;PS_transcript_6001
PS_transcript_24052	PS_transcript_48029;PS_transcript_54704
PS_transcript_49274	PS_transcript_10789;PS_transcript_11144;PS_transcript_1784;PS_transcript_21443;PS_transcript_27203;PS_transcript_27213;PS_transcript_27440;PS_transcript_34172;PS_transcript_35788;PS_transcript_44157;PS_transcript_46761;PS_transcript_48167;PS_transcript_7228
PS_transcript_59770	PS_transcript_6142
PS_transcript_61174	PS_transcript_1376;PS_transcript_2687;PS_transcript_2996;PS_transcript_3143;PS_transcript_33075;PS_transcript_34356;PS_transcript_47242;PS_transcript_49389;PS_transcript_50860;PS_transcript_60618;PS_transcript_73838
PS_transcript_31540	PS_transcript_27110;PS_transcript_33;PS_transcript_35612;PS_transcript_38318;PS_transcript_40554;PS_transcript_45555;PS_transcript_50104;PS_transcript_7156
PS_transcript_54570	PS_transcript_32886;PS_transcript_33998;PS_transcript_41797;PS_transcript_5043;PS_transcript_5124;PS_transcript_55814;PS_transcript_6527;PS_transcript_6676;PS_transcript_6940
PS_transcript_59053	PS_transcript_12680;PS_transcript_13749;PS_transcript_15495;PS_transcript_36152;PS_transcript_60137;PS_transcript_60670;PS_transcript_69055
PS_transcript_59195	PS_transcript_12270;PS_transcript_294;PS_transcript_295;PS_transcript_29630;PS_transcript_33953;PS_transcript_343;PS_transcript_357;PS_transcript_35804;PS_transcript_43436;PS_transcript_47303;PS_transcript_52831;PS_transcript_54255;PS_transcript_57700;PS_transcript_65264;PS_transcript_72100;PS_transcript_73311;PS_transcript_76360
PS_transcript_59555	PS_transcript_54312
PS_transcript_37864	PS_transcript_1928;PS_transcript_33765;PS_transcript_39063;PS_transcript_42656;PS_transcript_47407;PS_transcript_48851;PS_transcript_50353;PS_transcript_53068;PS_transcript_7216
PS_transcript_24106	PS_transcript_73471
PS_transcript_35242	PS_transcript_1219;PS_transcript_1726;PS_transcript_1738;PS_transcript_228;PS_transcript_25130;PS_transcript_26740;PS_transcript_3342;PS_transcript_3353;PS_transcript_35511;PS_transcript_37515;PS_transcript_38012;PS_transcript_43166;PS_transcript_44344;PS_transcript_46712;PS_transcript_49843;PS_transcript_51823;PS_transcript_51942;PS_transcript_55810;PS_transcript_56434;PS_transcript_60910;PS_tra…
PS_transcript_25387	PS_transcript_47867;PS_transcript_74746
PS_transcript_53266	PS_transcript_1846;PS_transcript_34091;PS_transcript_34582;PS_transcript_49436;PS_transcript_55744;PS_transcript_57579
PS_transcript_76805	PS_transcript_27064
PS_transcript_39453	PS_transcript_68327
PS_transcript_53558	PS_transcript_29411;PS_transcript_72430
PS_transcript_35560	PS_transcript_54312
PS_transcript_75324	PS_transcript_0;PS_transcript_11163;PS_transcript_20201;PS_transcript_28988;PS_transcript_35804;PS_transcript_3672;PS_transcript_43916;PS_transcript_4499;PS_transcript_46301;PS_transcript_49715;PS_transcript_56223;PS_transcript_57700;PS_transcript_58938;PS_transcript_59384;PS_transcript_59692;PS_transcript_59969;PS_transcript_68115;PS_transcript_71179;PS_transcript_715;PS_transcript_72765;PS_tran…
PS_transcript_34783	PS_transcript_57246
PS_transcript_70105	PS_transcript_24928
PS_transcript_23828	PS_transcript_25275;PS_transcript_33586;PS_transcript_36174;PS_transcript_54824;PS_transcript_60824;PS_transcript_62188;PS_transcript_70194;PS_transcript_72814
PS_transcript_37343	PS_transcript_2287;PS_transcript_24891;PS_transcript_3554;PS_transcript_37364;PS_transcript_55823;PS_transcript_57889
PS_transcript_74475	PS_transcript_10413;PS_transcript_1599;PS_transcript_24519;PS_transcript_25092;PS_transcript_26480;PS_transcript_2696;PS_transcript_29937;PS_transcript_31144;PS_transcript_32759;PS_transcript_3309;PS_transcript_44926;PS_transcript_46217;PS_transcript_47937;PS_transcript_49911;PS_transcript_50750;PS_transcript_52179;PS_transcript_53109;PS_transcript_53592;PS_transcript_54382;PS_transcript_54450;PS…
PS_transcript_34129	PS_transcript_1708;PS_transcript_39955;PS_transcript_76961
PS_transcript_56567	PS_transcript_33945;PS_transcript_43042;PS_transcript_43161;PS_transcript_44926;PS_transcript_46276;PS_transcript_46670;PS_transcript_49812;PS_transcript_55123
PS_transcript_66099	PS_transcript_37732;PS_transcript_74443
PS_transcript_30865	PS_transcript_13729;PS_transcript_15065;PS_transcript_24895;PS_transcript_28590;PS_transcript_29079;PS_transcript_3672;PS_transcript_43916;PS_transcript_4580;PS_transcript_46064;PS_transcript_48020;PS_transcript_48362;PS_transcript_49510;PS_transcript_5589;PS_transcript_63274;PS_transcript_64836;PS_transcript_68392;PS_transcript_72541;PS_transcript_75810
PS_transcript_38786	PS_transcript_10090;PS_transcript_43039
PS_transcript_41982	PS_transcript_14681
PS_transcript_49306	PS_transcript_10601;PS_transcript_12492;PS_transcript_13186;PS_transcript_13272;PS_transcript_18372;PS_transcript_1909;PS_transcript_2432;PS_transcript_28597;PS_transcript_28775;PS_transcript_36281;PS_transcript_37494;PS_transcript_38208;PS_transcript_3840;PS_transcript_43677;PS_transcript_4382;PS_transcript_46403;PS_transcript_53860;PS_transcript_66558;PS_transcript_68781;PS_transcript_72921;PS_…
PS_transcript_37075	PS_transcript_28779;PS_transcript_42714
PS_transcript_43459	PS_transcript_42204
PS_transcript_70249	PS_transcript_35392;PS_transcript_40483;PS_transcript_54377;PS_transcript_63390;PS_transcript_73647
PS_transcript_73214	PS_transcript_412;PS_transcript_688;PS_transcript_70596
PS_transcript_56808	PS_transcript_13040;PS_transcript_15145;PS_transcript_16196;PS_transcript_16218;PS_transcript_2586;PS_transcript_28266;PS_transcript_28493;PS_transcript_31159;PS_transcript_33634;PS_transcript_34764;PS_transcript_37468;PS_transcript_44850;PS_transcript_45;PS_transcript_45123;PS_transcript_45995;PS_transcript_47237;PS_transcript_4753;PS_transcript_47677;PS_transcript_53064;PS_transcript_55453;PS_t…
PS_transcript_24375	PS_transcript_13712;PS_transcript_17800;PS_transcript_1987;PS_transcript_21778;PS_transcript_26031;PS_transcript_27205;PS_transcript_3284;PS_transcript_36315;PS_transcript_37885;PS_transcript_47870;PS_transcript_47978;PS_transcript_49511;PS_transcript_49684;PS_transcript_51852;PS_transcript_52795;PS_transcript_52831;PS_transcript_53767;PS_transcript_54146;PS_transcript_54255;PS_transcript_55149;P…
PS_transcript_36429	PS_transcript_36460;PS_transcript_48400;PS_transcript_56884;PS_transcript_62008;PS_transcript_7130;PS_transcript_972
PS_transcript_27314	PS_transcript_72509
PS_transcript_29054	PS_transcript_66793;PS_transcript_9460
PS_transcript_25063	PS_transcript_14846;PS_transcript_1653;PS_transcript_224;PS_transcript_31649;PS_transcript_3187;PS_transcript_32144;PS_transcript_32974;PS_transcript_40442;PS_transcript_41957;PS_transcript_42290;PS_transcript_42782;PS_transcript_4536;PS_transcript_49892;PS_transcript_51113;PS_transcript_52012;PS_transcript_56537;PS_transcript_569;PS_transcript_57231;PS_transcript_57321;PS_transcript_60057;PS_tra…
PS_transcript_76480	PS_transcript_26010;PS_transcript_36135
PS_transcript_67845	PS_transcript_48557
PS_transcript_29682	PS_transcript_62890
PS_transcript_23790	PS_transcript_198;PS_transcript_25604;PS_transcript_43725;PS_transcript_440;PS_transcript_45882;PS_transcript_48594;PS_transcript_50701;PS_transcript_59930;PS_transcript_65822
PS_transcript_22665	PS_transcript_2079;PS_transcript_37694;PS_transcript_38560;PS_transcript_45432;PS_transcript_64325
PS_transcript_44830	PS_transcript_25908
PS_transcript_20898	PS_transcript_27868;PS_transcript_43634;PS_transcript_53775;PS_transcript_54042;PS_transcript_65068
PS_transcript_50382	PS_transcript_1675
PS_transcript_69494	PS_transcript_3511
PS_transcript_54512	PS_transcript_37187;PS_transcript_49812
PS_transcript_27817	PS_transcript_11992;PS_transcript_13666;PS_transcript_14609;PS_transcript_17061;PS_transcript_17077;PS_transcript_17872;PS_transcript_1805;PS_transcript_19358;PS_transcript_1953;PS_transcript_2029;PS_transcript_20340;PS_transcript_21072;PS_transcript_28904;PS_transcript_32503;PS_transcript_32684;PS_transcript_3380;PS_transcript_36706;PS_transcript_37735;PS_transcript_41636;PS_transcript_43198;PS_…
PS_transcript_68856	PS_transcript_3554
PS_transcript_69850	PS_transcript_1076
PS_transcript_70100	PS_transcript_11553;PS_transcript_12014;PS_transcript_135;PS_transcript_177;PS_transcript_25312;PS_transcript_25475;PS_transcript_26230;PS_transcript_28037;PS_transcript_28752;PS_transcript_30986;PS_transcript_31249;PS_transcript_33216;PS_transcript_34836;PS_transcript_35363;PS_transcript_37344;PS_transcript_39611;PS_transcript_39714;PS_transcript_39976;PS_transcript_4000;PS_transcript_402;PS_tra…
PS_transcript_64290	PS_transcript_1864;PS_transcript_2027;PS_transcript_3322;PS_transcript_41307;PS_transcript_47081;PS_transcript_5172;PS_transcript_54667;PS_transcript_65898
PS_transcript_27973	PS_transcript_35349;PS_transcript_51701;PS_transcript_73823
PS_transcript_27568	PS_transcript_3071;PS_transcript_36051;PS_transcript_8103
PS_transcript_25664	PS_transcript_165;PS_transcript_26166;PS_transcript_27686;PS_transcript_29213;PS_transcript_34565;PS_transcript_3959;PS_transcript_488;PS_transcript_50802;PS_transcript_56938;PS_transcript_64073;PS_transcript_65963;PS_transcript_68893;PS_transcript_70273
PS_transcript_50561	PS_transcript_16346;PS_transcript_21066;PS_transcript_29235;PS_transcript_46296
PS_transcript_70337	PS_transcript_10824;PS_transcript_44675;PS_transcript_65795
PS_transcript_59105	PS_transcript_52821
PS_transcript_67108	PS_transcript_15347;PS_transcript_29659;PS_transcript_30114;PS_transcript_31528;PS_transcript_3350;PS_transcript_33869;PS_transcript_34446;PS_transcript_3493;PS_transcript_385;PS_transcript_40182;PS_transcript_42466;PS_transcript_48982;PS_transcript_52093;PS_transcript_52156;PS_transcript_5330;PS_transcript_5508;PS_transcript_57870;PS_transcript_626;PS_transcript_635;PS_transcript_64889;PS_transc…
PS_transcript_36394	PS_transcript_10852;PS_transcript_13839;PS_transcript_1653;PS_transcript_31925;PS_transcript_32974;PS_transcript_36604;PS_transcript_39307;PS_transcript_39446;PS_transcript_39969;PS_transcript_41957;PS_transcript_45808;PS_transcript_51113;PS_transcript_56537;PS_transcript_56866;PS_transcript_569;PS_transcript_60057;PS_transcript_60946;PS_transcript_62258;PS_transcript_62953;PS_transcript_67445;PS…
PS_transcript_75867	PS_transcript_50093
PS_transcript_19431	PS_transcript_56442
PS_transcript_33696	PS_transcript_1960;PS_transcript_49725
PS_transcript_55318	PS_transcript_10323;PS_transcript_1050;PS_transcript_1288;PS_transcript_1430;PS_transcript_15421;PS_transcript_181;PS_transcript_25477;PS_transcript_28192;PS_transcript_34855;PS_transcript_45922;PS_transcript_49850;PS_transcript_51644;PS_transcript_55744;PS_transcript_57853;PS_transcript_58969;PS_transcript_61672;PS_transcript_64251
PS_transcript_68052	PS_transcript_12424;PS_transcript_30024;PS_transcript_62830
PS_transcript_31273	PS_transcript_20229
PS_transcript_37099	PS_transcript_1095;PS_transcript_13530;PS_transcript_15328;PS_transcript_18536;PS_transcript_18671;PS_transcript_18711;PS_transcript_2198;PS_transcript_24805;PS_transcript_2513;PS_transcript_26170;PS_transcript_26188;PS_transcript_2745;PS_transcript_27747;PS_transcript_29201;PS_transcript_29987;PS_transcript_31223;PS_transcript_33325;PS_transcript_35534;PS_transcript_36561;PS_transcript_36997;PS_…
PS_transcript_38450	PS_transcript_11505;PS_transcript_14207;PS_transcript_17863;PS_transcript_25870;PS_transcript_26671;PS_transcript_28755;PS_transcript_29043;PS_transcript_2944;PS_transcript_31067;PS_transcript_31465;PS_transcript_33005;PS_transcript_3377;PS_transcript_40612;PS_transcript_52280;PS_transcript_53487;PS_transcript_55476;PS_transcript_5778;PS_transcript_57887;PS_transcript_59150;PS_transcript_59644;PS…
PS_transcript_74646	PS_transcript_41853
PS_transcript_60825	PS_transcript_34008;PS_transcript_49997;PS_transcript_51258;PS_transcript_5745;PS_transcript_57917;PS_transcript_5928
PS_transcript_49188	PS_transcript_15370;PS_transcript_15563;PS_transcript_33857;PS_transcript_64504;PS_transcript_69209
PS_transcript_40814	PS_transcript_55541
PS_transcript_62021	PS_transcript_1525;PS_transcript_54661;PS_transcript_60805
PS_transcript_73512	PS_transcript_37591;PS_transcript_75168
PS_transcript_60162	PS_transcript_8837
PS_transcript_24080	PS_transcript_2044
PS_transcript_54246	PS_transcript_10326;PS_transcript_1073;PS_transcript_11223;PS_transcript_13975;PS_transcript_15331;PS_transcript_16369;PS_transcript_16586;PS_transcript_17883;PS_transcript_2418;PS_transcript_24433;PS_transcript_26480;PS_transcript_27252;PS_transcript_27741;PS_transcript_27925;PS_transcript_28474;PS_transcript_30713;PS_transcript_31909;PS_transcript_33042;PS_transcript_33732;PS_transcript_33900;P…
PS_transcript_71519	PS_transcript_27450
PS_transcript_57186	PS_transcript_62792
PS_transcript_41761	PS_transcript_13346;PS_transcript_57506
PS_transcript_12001	PS_transcript_24928
PS_transcript_68330	PS_transcript_25654
PS_transcript_54160	PS_transcript_1343;PS_transcript_15445;PS_transcript_2039;PS_transcript_217;PS_transcript_24691;PS_transcript_28103;PS_transcript_29214;PS_transcript_30783;PS_transcript_31;PS_transcript_31497;PS_transcript_32076;PS_transcript_35392;PS_transcript_35869;PS_transcript_35962;PS_transcript_35968;PS_transcript_36382;PS_transcript_37562;PS_transcript_4351;PS_transcript_43918;PS_transcript_44370;PS_tran…
PS_transcript_22439	PS_transcript_20576;PS_transcript_32538
PS_transcript_56200	PS_transcript_14960;PS_transcript_17860;PS_transcript_18710;PS_transcript_30886;PS_transcript_31512;PS_transcript_46716;PS_transcript_5557;PS_transcript_58721;PS_transcript_61;PS_transcript_63185;PS_transcript_65199;PS_transcript_65766;PS_transcript_6990;PS_transcript_70399;PS_transcript_7700;PS_transcript_876
PS_transcript_62155	PS_transcript_17633
PS_transcript_52655	PS_transcript_32537
PS_transcript_63001	PS_transcript_35260;PS_transcript_353;PS_transcript_38943;PS_transcript_40149;PS_transcript_42274;PS_transcript_51032;PS_transcript_604;PS_transcript_63781;PS_transcript_66297
PS_transcript_66605	PS_transcript_34412
PS_transcript_69775	PS_transcript_38070;PS_transcript_56518;PS_transcript_74538
PS_transcript_32164	PS_transcript_10000;PS_transcript_10135;PS_transcript_11736;PS_transcript_13753;PS_transcript_14236;PS_transcript_1476;PS_transcript_1492;PS_transcript_15390;PS_transcript_1551;PS_transcript_1574;PS_transcript_1700;PS_transcript_1707;PS_transcript_1843;PS_transcript_1928;PS_transcript_2187;PS_transcript_2213;PS_transcript_2294;PS_transcript_2319;PS_transcript_2358;PS_transcript_2403;PS_transcript…
PS_transcript_24134	PS_transcript_11275;PS_transcript_27463
PS_transcript_49416	PS_transcript_12840;PS_transcript_12944;PS_transcript_35616;PS_transcript_39389;PS_transcript_39980;PS_transcript_4656;PS_transcript_4716;PS_transcript_47492;PS_transcript_49632;PS_transcript_5249;PS_transcript_57128;PS_transcript_60969;PS_transcript_61769;PS_transcript_64422;PS_transcript_69646;PS_transcript_69849;PS_transcript_7865
PS_transcript_49411	PS_transcript_38951;PS_transcript_59283;PS_transcript_75454;PS_transcript_76486
PS_transcript_23741	PS_transcript_53208
PS_transcript_53147	PS_transcript_1;PS_transcript_104;PS_transcript_1288;PS_transcript_13;PS_transcript_1430;PS_transcript_175;PS_transcript_2178;PS_transcript_34036;PS_transcript_40067;PS_transcript_40582;PS_transcript_42126;PS_transcript_46292;PS_transcript_47242;PS_transcript_47307;PS_transcript_47389;PS_transcript_475;PS_transcript_49171;PS_transcript_51395;PS_transcript_52925;PS_transcript_53279;PS_transcript_5…
PS_transcript_32775	PS_transcript_15328;PS_transcript_17241;PS_transcript_56089;PS_transcript_67737
PS_transcript_52806	PS_transcript_18452;PS_transcript_45179
PS_transcript_23271	PS_transcript_30598;PS_transcript_73995
PS_transcript_22742	PS_transcript_4922
PS_transcript_30952	PS_transcript_10742;PS_transcript_1623;PS_transcript_1652;PS_transcript_1862;PS_transcript_2115;PS_transcript_2169;PS_transcript_2529;PS_transcript_261;PS_transcript_26662;PS_transcript_29894;PS_transcript_30169;PS_transcript_37035;PS_transcript_37113;PS_transcript_42037;PS_transcript_49269;PS_transcript_50421;PS_transcript_51669;PS_transcript_52683;PS_transcript_55949;PS_transcript_56789;PS_tran…
PS_transcript_34070	PS_transcript_31753;PS_transcript_73510
PS_transcript_32365	PS_transcript_5305
PS_transcript_43082	PS_transcript_12724;PS_transcript_2401;PS_transcript_2445;PS_transcript_2471;PS_transcript_27030;PS_transcript_2749;PS_transcript_31119;PS_transcript_32321;PS_transcript_33680;PS_transcript_34700;PS_transcript_38908;PS_transcript_40173;PS_transcript_49903;PS_transcript_51290;PS_transcript_54295;PS_transcript_5498;PS_transcript_55510;PS_transcript_58544;PS_transcript_6052;PS_transcript_65797
PS_transcript_70987	PS_transcript_48214
PS_transcript_74294	PS_transcript_10914;PS_transcript_11410;PS_transcript_12041;PS_transcript_12584;PS_transcript_12724;PS_transcript_23509;PS_transcript_32493;PS_transcript_38097;PS_transcript_38425;PS_transcript_432;PS_transcript_451;PS_transcript_53215;PS_transcript_60693;PS_transcript_62246;PS_transcript_63419;PS_transcript_66389;PS_transcript_66395;PS_transcript_69654;PS_transcript_7387;PS_transcript_74378
PS_transcript_65941	PS_transcript_21713;PS_transcript_55727;PS_transcript_71760
PS_transcript_26064	PS_transcript_123;PS_transcript_29026;PS_transcript_33262;PS_transcript_33292;PS_transcript_34411;PS_transcript_37947;PS_transcript_413;PS_transcript_42041;PS_transcript_45690;PS_transcript_55629;PS_transcript_5874;PS_transcript_60062;PS_transcript_65162;PS_transcript_70334;PS_transcript_71695
PS_transcript_52587	PS_transcript_11177;PS_transcript_28585;PS_transcript_31063;PS_transcript_31384;PS_transcript_37051;PS_transcript_40541;PS_transcript_43448;PS_transcript_43942;PS_transcript_45851;PS_transcript_48556;PS_transcript_54694;PS_transcript_67661;PS_transcript_7130;PS_transcript_71565
PS_transcript_40506	PS_transcript_59744;PS_transcript_69390;PS_transcript_75214
PS_transcript_58128	PS_transcript_11861
PS_transcript_24004	PS_transcript_1184;PS_transcript_1731;PS_transcript_2927;PS_transcript_33057;PS_transcript_42366;PS_transcript_47273;PS_transcript_51149;PS_transcript_51680;PS_transcript_573;PS_transcript_593;PS_transcript_60849;PS_transcript_6225;PS_transcript_64012;PS_transcript_641;PS_transcript_65505;PS_transcript_73726
PS_transcript_32169	PS_transcript_25654
PS_transcript_24390	PS_transcript_13960;PS_transcript_17248;PS_transcript_18040;PS_transcript_57957;PS_transcript_9108
PS_transcript_25047	PS_transcript_10286;PS_transcript_12150;PS_transcript_12292;PS_transcript_13380;PS_transcript_13937;PS_transcript_14280;PS_transcript_14772;PS_transcript_1566;PS_transcript_15901;PS_transcript_18558;PS_transcript_18603;PS_transcript_19106;PS_transcript_1960;PS_transcript_19661;PS_transcript_23311;PS_transcript_24684;PS_transcript_28660;PS_transcript_28896;PS_transcript_29738;PS_transcript_30973;P…
PS_transcript_46049	PS_transcript_10147;PS_transcript_10289;PS_transcript_11486;PS_transcript_12556;PS_transcript_13020;PS_transcript_13180;PS_transcript_1373;PS_transcript_13969;PS_transcript_15277;PS_transcript_1550;PS_transcript_15570;PS_transcript_15739;PS_transcript_15956;PS_transcript_16077;PS_transcript_16376;PS_transcript_16504;PS_transcript_16906;PS_transcript_19243;PS_transcript_1983;PS_transcript_20971;PS…
PS_transcript_31699	PS_transcript_31384
PS_transcript_69803	PS_transcript_1223;PS_transcript_1674;PS_transcript_22413;PS_transcript_254;PS_transcript_39690;PS_transcript_40284;PS_transcript_40432;PS_transcript_44515;PS_transcript_46460;PS_transcript_51130;PS_transcript_54550;PS_transcript_54622;PS_transcript_58469;PS_transcript_59256;PS_transcript_59575;PS_transcript_66657;PS_transcript_68496;PS_transcript_69535;PS_transcript_73451
PS_transcript_58337	PS_transcript_32968
PS_transcript_71222	PS_transcript_41326;PS_transcript_4315;PS_transcript_44362;PS_transcript_48279;PS_transcript_68373;PS_transcript_68724;PS_transcript_73640;PS_transcript_74952
PS_transcript_30177	PS_transcript_1484;PS_transcript_1564;PS_transcript_1925;PS_transcript_2112;PS_transcript_2229;PS_transcript_2262;PS_transcript_2366;PS_transcript_2499;PS_transcript_25683;PS_transcript_2659;PS_transcript_2810;PS_transcript_30702;PS_transcript_31740;PS_transcript_32825;PS_transcript_34701;PS_transcript_3495;PS_transcript_37344;PS_transcript_39976;PS_transcript_4033;PS_transcript_42175;PS_transcri…
PS_transcript_42720	PS_transcript_10191;PS_transcript_10198;PS_transcript_10635;PS_transcript_10718;PS_transcript_1223;PS_transcript_12387;PS_transcript_13233;PS_transcript_13702;PS_transcript_13712;PS_transcript_14250;PS_transcript_15297;PS_transcript_15679;PS_transcript_2225;PS_transcript_24696;PS_transcript_24972;PS_transcript_2515;PS_transcript_25931;PS_transcript_25950;PS_transcript_26191;PS_transcript_26918;PS…
PS_transcript_28647	PS_transcript_10440;PS_transcript_29894;PS_transcript_51669
PS_transcript_66648	PS_transcript_1846;PS_transcript_49436;PS_transcript_57579
PS_transcript_72208	PS_transcript_1377;PS_transcript_1615;PS_transcript_16217;PS_transcript_2452;PS_transcript_25126;PS_transcript_25252;PS_transcript_26931;PS_transcript_31231;PS_transcript_37688;PS_transcript_41156;PS_transcript_43793;PS_transcript_443;PS_transcript_53453;PS_transcript_5606;PS_transcript_56769;PS_transcript_57444;PS_transcript_58035;PS_transcript_6167;PS_transcript_62892;PS_transcript_63757;PS_tra…
PS_transcript_67742	PS_transcript_12205;PS_transcript_12730;PS_transcript_13367;PS_transcript_19747;PS_transcript_23104;PS_transcript_2638;PS_transcript_31475;PS_transcript_31840;PS_transcript_34756;PS_transcript_37855;PS_transcript_37955;PS_transcript_43855;PS_transcript_44716;PS_transcript_4796;PS_transcript_59523;PS_transcript_61694;PS_transcript_65064;PS_transcript_67306;PS_transcript_67699;PS_transcript_9671
PS_transcript_62624	PS_transcript_52813;PS_transcript_58707;PS_transcript_74515
PS_transcript_45785	PS_transcript_1672;PS_transcript_25809;PS_transcript_39323
PS_transcript_50225	PS_transcript_41552
PS_transcript_57193	PS_transcript_0;PS_transcript_12774;PS_transcript_2114;PS_transcript_28149;PS_transcript_31279;PS_transcript_32244;PS_transcript_37395;PS_transcript_43739;PS_transcript_55160;PS_transcript_56223;PS_transcript_57209;PS_transcript_67569;PS_transcript_70565;PS_transcript_7058;PS_transcript_77
PS_transcript_44273	PS_transcript_35551
PS_transcript_67368	PS_transcript_47696;PS_transcript_61463
PS_transcript_43337	PS_transcript_37183;PS_transcript_43281;PS_transcript_48629;PS_transcript_52465
PS_transcript_70745	PS_transcript_31454
PS_transcript_65048	PS_transcript_10164;PS_transcript_12083;PS_transcript_16952;PS_transcript_2507;PS_transcript_26319;PS_transcript_3050;PS_transcript_30733;PS_transcript_37036;PS_transcript_40048;PS_transcript_66709;PS_transcript_73670
PS_transcript_34298	PS_transcript_61437
PS_transcript_42963	PS_transcript_13366;PS_transcript_16617;PS_transcript_16691;PS_transcript_17812;PS_transcript_35264;PS_transcript_413;PS_transcript_42677;PS_transcript_43759;PS_transcript_60062;PS_transcript_61586;PS_transcript_67859;PS_transcript_68627;PS_transcript_70331;PS_transcript_72689;PS_transcript_74298;PS_transcript_8465
PS_transcript_70348	PS_transcript_32006;PS_transcript_69823
PS_transcript_41414	PS_transcript_56406
PS_transcript_35002	PS_transcript_26398
PS_transcript_65210	PS_transcript_31617;PS_transcript_73131
PS_transcript_30766	PS_transcript_62379
PS_transcript_38502	PS_transcript_35990
PS_transcript_65537	PS_transcript_2538;PS_transcript_34198;PS_transcript_45341;PS_transcript_52773;PS_transcript_53684;PS_transcript_65612;PS_transcript_66148;PS_transcript_6945;PS_transcript_9221
PS_transcript_30289	PS_transcript_39522
PS_transcript_25397	PS_transcript_11451;PS_transcript_15370;PS_transcript_1645;PS_transcript_1709;PS_transcript_1745;PS_transcript_19296;PS_transcript_2118;PS_transcript_22119;PS_transcript_27440;PS_transcript_30312;PS_transcript_3146;PS_transcript_34423;PS_transcript_35013;PS_transcript_37021;PS_transcript_3980;PS_transcript_40916;PS_transcript_42789;PS_transcript_4384;PS_transcript_44315;PS_transcript_4516;PS_tran…
PS_transcript_49355	PS_transcript_49963
PS_transcript_40650	PS_transcript_12067;PS_transcript_14768;PS_transcript_15430;PS_transcript_18;PS_transcript_19;PS_transcript_21734;PS_transcript_22643;PS_transcript_25774;PS_transcript_27404;PS_transcript_27741;PS_transcript_31425;PS_transcript_33538;PS_transcript_44045;PS_transcript_47287;PS_transcript_51644;PS_transcript_52225;PS_transcript_5283;PS_transcript_55188;PS_transcript_57757;PS_transcript_5942;PS_tran…
PS_transcript_71301	PS_transcript_13319;PS_transcript_16260;PS_transcript_16814;PS_transcript_191;PS_transcript_35013;PS_transcript_39389;PS_transcript_42686;PS_transcript_43137;PS_transcript_47867;PS_transcript_48944;PS_transcript_56252;PS_transcript_58516;PS_transcript_71055;PS_transcript_71080
PS_transcript_51488	PS_transcript_332;PS_transcript_65506
PS_transcript_41602	PS_transcript_56442
PS_transcript_67409	PS_transcript_12853;PS_transcript_18465;PS_transcript_27808;PS_transcript_46176;PS_transcript_6092;PS_transcript_6282;PS_transcript_64023;PS_transcript_74991
PS_transcript_65026	PS_transcript_44587
PS_transcript_48265	PS_transcript_27446;PS_transcript_39166;PS_transcript_4678;PS_transcript_61021
PS_transcript_45234	PS_transcript_41869
PS_transcript_32882	PS_transcript_1258;PS_transcript_13917;PS_transcript_14165;PS_transcript_1530;PS_transcript_1607;PS_transcript_1640;PS_transcript_21318;PS_transcript_26546;PS_transcript_26798;PS_transcript_27890;PS_transcript_3450;PS_transcript_34507;PS_transcript_35924;PS_transcript_37767;PS_transcript_37815;PS_transcript_39237;PS_transcript_3925;PS_transcript_4062;PS_transcript_4255;PS_transcript_43006;PS_tran…
PS_transcript_64848	PS_transcript_58615;PS_transcript_60675
PS_transcript_52262	PS_transcript_10056;PS_transcript_15153;PS_transcript_26731;PS_transcript_27622;PS_transcript_30232;PS_transcript_31993;PS_transcript_32486;PS_transcript_34720;PS_transcript_36597;PS_transcript_393;PS_transcript_43161;PS_transcript_44483;PS_transcript_46276;PS_transcript_46670;PS_transcript_47866;PS_transcript_49407;PS_transcript_49620;PS_transcript_54264;PS_transcript_54559;PS_transcript_56612;P…
PS_transcript_45691	PS_transcript_33698
PS_transcript_48580	PS_transcript_29420;PS_transcript_65875;PS_transcript_65889
PS_transcript_47865	PS_transcript_41689
PS_transcript_32800	PS_transcript_54410;PS_transcript_74461
PS_transcript_62270	PS_transcript_10665;PS_transcript_10819;PS_transcript_12761;PS_transcript_13089;PS_transcript_1371;PS_transcript_16314;PS_transcript_170;PS_transcript_18392;PS_transcript_197;PS_transcript_2185;PS_transcript_24567;PS_transcript_29804;PS_transcript_30377;PS_transcript_30928;PS_transcript_3098;PS_transcript_31656;PS_transcript_33917;PS_transcript_37122;PS_transcript_37565;PS_transcript_3911;PS_tran…
PS_transcript_64036	PS_transcript_17053;PS_transcript_31113;PS_transcript_42027;PS_transcript_43117;PS_transcript_50077;PS_transcript_59400;PS_transcript_60660;PS_transcript_62490;PS_transcript_68125;PS_transcript_69370;PS_transcript_76123;PS_transcript_8014
PS_transcript_33936	PS_transcript_26441;PS_transcript_604
PS_transcript_31102	PS_transcript_72872
PS_transcript_27037	PS_transcript_10947;PS_transcript_11263;PS_transcript_11800;PS_transcript_13276;PS_transcript_13409;PS_transcript_14957;PS_transcript_1532;PS_transcript_15334;PS_transcript_17183;PS_transcript_1785;PS_transcript_2039;PS_transcript_2078;PS_transcript_21432;PS_transcript_217;PS_transcript_24691;PS_transcript_250;PS_transcript_25015;PS_transcript_25986;PS_transcript_27119;PS_transcript_276;PS_transc…
PS_transcript_24810	PS_transcript_10056;PS_transcript_11167;PS_transcript_1159;PS_transcript_12629;PS_transcript_1317;PS_transcript_13337;PS_transcript_13537;PS_transcript_14945;PS_transcript_15196;PS_transcript_15670;PS_transcript_1691;PS_transcript_1791;PS_transcript_1846;PS_transcript_1953;PS_transcript_2029;PS_transcript_2280;PS_transcript_2300;PS_transcript_2321;PS_transcript_2324;PS_transcript_243;PS_transcrip…
PS_transcript_40161	PS_transcript_14095
PS_transcript_48718	PS_transcript_31137;PS_transcript_45807
PS_transcript_68201	PS_transcript_14851;PS_transcript_19203;PS_transcript_20914;PS_transcript_21208;PS_transcript_31990;PS_transcript_42948;PS_transcript_4347;PS_transcript_4706;PS_transcript_5761;PS_transcript_62135;PS_transcript_73569;PS_transcript_7780
PS_transcript_40434	PS_transcript_127;PS_transcript_13550;PS_transcript_21894;PS_transcript_32454;PS_transcript_3273;PS_transcript_32920;PS_transcript_33403;PS_transcript_33917;PS_transcript_34457;PS_transcript_34525;PS_transcript_3512;PS_transcript_38258;PS_transcript_44512;PS_transcript_47885;PS_transcript_51179;PS_transcript_53767;PS_transcript_55183;PS_transcript_5718;PS_transcript_59312;PS_transcript_61108;PS_t…
PS_transcript_22744	PS_transcript_9815
PS_transcript_44576	PS_transcript_11318;PS_transcript_1214;PS_transcript_13230;PS_transcript_15860;PS_transcript_1659;PS_transcript_2077;PS_transcript_2105;PS_transcript_24660;PS_transcript_26918;PS_transcript_27072;PS_transcript_27753;PS_transcript_2870;PS_transcript_28912;PS_transcript_2898;PS_transcript_29553;PS_transcript_29556;PS_transcript_30696;PS_transcript_30811;PS_transcript_35666;PS_transcript_35781;PS_tr…
PS_transcript_29110	PS_transcript_17809;PS_transcript_73999
PS_transcript_74765	PS_transcript_34544;PS_transcript_59298
PS_transcript_40205	PS_transcript_6506
PS_transcript_24303	PS_transcript_33323;PS_transcript_41476;PS_transcript_58317;PS_transcript_76948
PS_transcript_63400	PS_transcript_32515
PS_transcript_67098	PS_transcript_12178;PS_transcript_1766;PS_transcript_2061;PS_transcript_29643;PS_transcript_45720;PS_transcript_48667;PS_transcript_51207;PS_transcript_51709;PS_transcript_56893
PS_transcript_29503	PS_transcript_10083
PS_transcript_70439	PS_transcript_46866
PS_transcript_41769	PS_transcript_11261;PS_transcript_1339;PS_transcript_14208;PS_transcript_14241;PS_transcript_1672;PS_transcript_1838;PS_transcript_1956;PS_transcript_25270;PS_transcript_25809;PS_transcript_2803;PS_transcript_2807;PS_transcript_31487;PS_transcript_32761;PS_transcript_34280;PS_transcript_39323;PS_transcript_45150;PS_transcript_477;PS_transcript_48486;PS_transcript_53991;PS_transcript_54103;PS_tran…
PS_transcript_25471	PS_transcript_24491;PS_transcript_26918;PS_transcript_37833;PS_transcript_40732;PS_transcript_41256;PS_transcript_45171;PS_transcript_47870;PS_transcript_47978;PS_transcript_53332;PS_transcript_56576;PS_transcript_58608;PS_transcript_61160;PS_transcript_64224;PS_transcript_65694;PS_transcript_67891;PS_transcript_70914;PS_transcript_71759;PS_transcript_74383
PS_transcript_45512	PS_transcript_51458
PS_transcript_27748	PS_transcript_28301;PS_transcript_74756
PS_transcript_67341	PS_transcript_10894;PS_transcript_11869;PS_transcript_17935;PS_transcript_23107;PS_transcript_34593;PS_transcript_36190;PS_transcript_38972;PS_transcript_45854;PS_transcript_6874;PS_transcript_69499;PS_transcript_70264;PS_transcript_70906;PS_transcript_73991;PS_transcript_7478;PS_transcript_75408;PS_transcript_8329
PS_transcript_59390	PS_transcript_48920;PS_transcript_70754
PS_transcript_52801	PS_transcript_49409
PS_transcript_45426	PS_transcript_35662
PS_transcript_25957	PS_transcript_2548;PS_transcript_26736;PS_transcript_32366;PS_transcript_3317;PS_transcript_4146;PS_transcript_41562;PS_transcript_46388;PS_transcript_48162;PS_transcript_48839;PS_transcript_52837;PS_transcript_57954;PS_transcript_58742;PS_transcript_58872;PS_transcript_65402;PS_transcript_67130;PS_transcript_70142;PS_transcript_74790
PS_transcript_68770	PS_transcript_14124;PS_transcript_25693;PS_transcript_2934;PS_transcript_2961;PS_transcript_30580;PS_transcript_31732;PS_transcript_3276;PS_transcript_38592;PS_transcript_3875;PS_transcript_39581;PS_transcript_40486;PS_transcript_41924;PS_transcript_43553;PS_transcript_43762;PS_transcript_46632;PS_transcript_52277;PS_transcript_63993;PS_transcript_64995;PS_transcript_70588;PS_transcript_7101;PS_t…
PS_transcript_54687	PS_transcript_27155;PS_transcript_31823;PS_transcript_39165;PS_transcript_75281
PS_transcript_53495	PS_transcript_66138;PS_transcript_76252
PS_transcript_46511	PS_transcript_13278;PS_transcript_26507;PS_transcript_30428;PS_transcript_44643;PS_transcript_48186
PS_transcript_51270	PS_transcript_10511;PS_transcript_11176;PS_transcript_11388;PS_transcript_12822;PS_transcript_14187;PS_transcript_1530;PS_transcript_17729;PS_transcript_18832;PS_transcript_2161;PS_transcript_22435;PS_transcript_25278;PS_transcript_2608;PS_transcript_30690;PS_transcript_32621;PS_transcript_33246;PS_transcript_33291;PS_transcript_34336;PS_transcript_34356;PS_transcript_34567;PS_transcript_35370;PS…
PS_transcript_51863	PS_transcript_6588
PS_transcript_55197	PS_transcript_30398
PS_transcript_39286	PS_transcript_36975
PS_transcript_56976	PS_transcript_35349;PS_transcript_73823
PS_transcript_64016	PS_transcript_28154;PS_transcript_45003
PS_transcript_31476	PS_transcript_59631
PS_transcript_24277	PS_transcript_63529;PS_transcript_65545
PS_transcript_43785	PS_transcript_34565
PS_transcript_35761	PS_transcript_14237;PS_transcript_14325;PS_transcript_1766;PS_transcript_2061;PS_transcript_24728;PS_transcript_28827;PS_transcript_41722;PS_transcript_46147;PS_transcript_48667;PS_transcript_56556;PS_transcript_6261;PS_transcript_67715;PS_transcript_7835;PS_transcript_9526
PS_transcript_22367	PS_transcript_1829;PS_transcript_45496;PS_transcript_45659
PS_transcript_65130	PS_transcript_2299;PS_transcript_30260
PS_transcript_47904	PS_transcript_1480;PS_transcript_25349;PS_transcript_29865;PS_transcript_31199;PS_transcript_325;PS_transcript_35542;PS_transcript_35987;PS_transcript_37131;PS_transcript_38514;PS_transcript_387;PS_transcript_39310;PS_transcript_41810;PS_transcript_53826;PS_transcript_55150;PS_transcript_58304;PS_transcript_58321;PS_transcript_58713;PS_transcript_60163;PS_transcript_60453;PS_transcript_62537;PS_t…
PS_transcript_35397	PS_transcript_11143;PS_transcript_13637;PS_transcript_27943;PS_transcript_38452;PS_transcript_44266;PS_transcript_47884;PS_transcript_55959;PS_transcript_56887
PS_transcript_40289	PS_transcript_10244;PS_transcript_10525;PS_transcript_10692;PS_transcript_10741;PS_transcript_129;PS_transcript_1422;PS_transcript_14276;PS_transcript_15070;PS_transcript_15397;PS_transcript_15490;PS_transcript_15840;PS_transcript_16151;PS_transcript_16305;PS_transcript_16631;PS_transcript_2375;PS_transcript_24638;PS_transcript_24680;PS_transcript_24820;PS_transcript_26275;PS_transcript_27401;PS_…
PS_transcript_46130	PS_transcript_1484;PS_transcript_1564;PS_transcript_186;PS_transcript_18751;PS_transcript_1925;PS_transcript_24601;PS_transcript_25046;PS_transcript_25092;PS_transcript_26369;PS_transcript_27903;PS_transcript_28838;PS_transcript_29937;PS_transcript_31011;PS_transcript_31230;PS_transcript_3141;PS_transcript_31754;PS_transcript_34507;PS_transcript_34701;PS_transcript_34857;PS_transcript_37234;PS_tr…
PS_transcript_50010	PS_transcript_11360;PS_transcript_18235;PS_transcript_3510;PS_transcript_36976;PS_transcript_37149;PS_transcript_3794;PS_transcript_3941;PS_transcript_59474;PS_transcript_7038;PS_transcript_72429
PS_transcript_24284	PS_transcript_10193;PS_transcript_12735;PS_transcript_14168;PS_transcript_212;PS_transcript_258;PS_transcript_29821;PS_transcript_35017;PS_transcript_39271;PS_transcript_39683;PS_transcript_43610;PS_transcript_44025;PS_transcript_45120;PS_transcript_48373;PS_transcript_52033;PS_transcript_54839;PS_transcript_55676;PS_transcript_55769;PS_transcript_57325;PS_transcript_58158;PS_transcript_59092;PS_…
PS_transcript_60486	PS_transcript_31771;PS_transcript_71207
PS_transcript_23280	PS_transcript_26706
PS_transcript_68110	PS_transcript_24736;PS_transcript_32354;PS_transcript_36151;PS_transcript_41107;PS_transcript_43877;PS_transcript_67618
PS_transcript_60086	PS_transcript_14927;PS_transcript_15815;PS_transcript_1724;PS_transcript_32305;PS_transcript_33120;PS_transcript_40995;PS_transcript_42178;PS_transcript_54451;PS_transcript_61893;PS_transcript_62630;PS_transcript_9443
PS_transcript_40425	PS_transcript_21544;PS_transcript_43895;PS_transcript_46816;PS_transcript_56676;PS_transcript_59495;PS_transcript_724;PS_transcript_777
PS_transcript_60176	PS_transcript_25032;PS_transcript_26485;PS_transcript_45340;PS_transcript_51828;PS_transcript_54262;PS_transcript_5619;PS_transcript_5623;PS_transcript_61551;PS_transcript_68726;PS_transcript_73308
PS_transcript_24552	PS_transcript_71511
PS_transcript_25411	PS_transcript_56978;PS_transcript_5946;PS_transcript_74081
PS_transcript_57839	PS_transcript_31928;PS_transcript_40139;PS_transcript_54322;PS_transcript_69941;PS_transcript_72359;PS_transcript_73372;PS_transcript_9180;PS_transcript_9278
PS_transcript_50659	PS_transcript_16106;PS_transcript_1623;PS_transcript_1652;PS_transcript_1862;PS_transcript_19468;PS_transcript_2;PS_transcript_2169;PS_transcript_2373;PS_transcript_24658;PS_transcript_2516;PS_transcript_2529;PS_transcript_2574;PS_transcript_25987;PS_transcript_2610;PS_transcript_26177;PS_transcript_2684;PS_transcript_2763;PS_transcript_2943;PS_transcript_2988;PS_transcript_2990;PS_transcript_317…
PS_transcript_54577	PS_transcript_10454;PS_transcript_14607;PS_transcript_35952;PS_transcript_39143;PS_transcript_41609;PS_transcript_42091;PS_transcript_54066;PS_transcript_56830;PS_transcript_57882;PS_transcript_60420;PS_transcript_61399;PS_transcript_61758;PS_transcript_62759;PS_transcript_8036;PS_transcript_8104;PS_transcript_8439;PS_transcript_9623
PS_transcript_38673	PS_transcript_54312
PS_transcript_26756	PS_transcript_26224;PS_transcript_28594;PS_transcript_3410;PS_transcript_395;PS_transcript_40447;PS_transcript_42450;PS_transcript_59014;PS_transcript_76389
PS_transcript_39380	PS_transcript_11883;PS_transcript_26347;PS_transcript_68220;PS_transcript_7780
PS_transcript_23975	PS_transcript_17832;PS_transcript_18694;PS_transcript_20896;PS_transcript_2695;PS_transcript_40890;PS_transcript_46978;PS_transcript_63208;PS_transcript_64340;PS_transcript_67816;PS_transcript_68730;PS_transcript_71812
PS_transcript_69516	PS_transcript_38997;PS_transcript_49736;PS_transcript_61224;PS_transcript_75344
PS_transcript_52769	PS_transcript_11581;PS_transcript_12269;PS_transcript_15107;PS_transcript_15128;PS_transcript_15279;PS_transcript_16327;PS_transcript_18542;PS_transcript_18548;PS_transcript_18740;PS_transcript_19150;PS_transcript_2219;PS_transcript_23401;PS_transcript_28562;PS_transcript_29004;PS_transcript_30563;PS_transcript_31537;PS_transcript_33;PS_transcript_34837;PS_transcript_35417;PS_transcript_36884;PS_…
PS_transcript_55059	PS_transcript_12704;PS_transcript_24483;PS_transcript_35511;PS_transcript_35962;PS_transcript_36272;PS_transcript_38276;PS_transcript_47679;PS_transcript_52179;PS_transcript_59888;PS_transcript_64617;PS_transcript_65041;PS_transcript_67866;PS_transcript_8593
PS_transcript_24108	PS_transcript_31384;PS_transcript_38187;PS_transcript_49310;PS_transcript_53852;PS_transcript_73503;PS_transcript_8559
PS_transcript_40112	PS_transcript_10180;PS_transcript_10422;PS_transcript_10497;PS_transcript_10841;PS_transcript_12414;PS_transcript_12521;PS_transcript_13197;PS_transcript_14459;PS_transcript_15076;PS_transcript_15295;PS_transcript_1568;PS_transcript_15797;PS_transcript_15841;PS_transcript_1716;PS_transcript_1786;PS_transcript_20643;PS_transcript_2101;PS_transcript_22893;PS_transcript_23575;PS_transcript_2510;PS_t…
PS_transcript_75812	PS_transcript_19383;PS_transcript_29450;PS_transcript_56568;PS_transcript_60239;PS_transcript_64178
PS_transcript_37544	PS_transcript_10697;PS_transcript_1356;PS_transcript_1611;PS_transcript_21671;PS_transcript_30315;PS_transcript_34762;PS_transcript_3799;PS_transcript_38167;PS_transcript_41903;PS_transcript_54183;PS_transcript_59821;PS_transcript_59947;PS_transcript_68570;PS_transcript_76931
PS_transcript_28442	PS_transcript_38405;PS_transcript_4681
PS_transcript_73305	PS_transcript_44393;PS_transcript_49843;PS_transcript_60910;PS_transcript_7014
PS_transcript_30759	PS_transcript_12262;PS_transcript_13407;PS_transcript_48051;PS_transcript_62989;PS_transcript_71789
PS_transcript_26774	PS_transcript_28266;PS_transcript_75984
PS_transcript_39245	PS_transcript_2421;PS_transcript_32592;PS_transcript_34635;PS_transcript_46803;PS_transcript_49427;PS_transcript_5421;PS_transcript_5941;PS_transcript_59536;PS_transcript_70155
PS_transcript_55019	PS_transcript_25130;PS_transcript_38693;PS_transcript_40793;PS_transcript_49583;PS_transcript_72505
PS_transcript_37163	PS_transcript_29004
PS_transcript_35501	PS_transcript_13005;PS_transcript_13019;PS_transcript_13731;PS_transcript_14511;PS_transcript_30360;PS_transcript_33605;PS_transcript_65347;PS_transcript_68429
PS_transcript_24380	PS_transcript_14419;PS_transcript_16031;PS_transcript_16176;PS_transcript_1984;PS_transcript_24852;PS_transcript_25496;PS_transcript_38024;PS_transcript_41939;PS_transcript_47477;PS_transcript_49218;PS_transcript_54166
PS_transcript_29431	PS_transcript_1435;PS_transcript_1508;PS_transcript_1542;PS_transcript_1679;PS_transcript_24806;PS_transcript_33985;PS_transcript_353;PS_transcript_35899;PS_transcript_38943;PS_transcript_39952;PS_transcript_40149;PS_transcript_40400;PS_transcript_42274;PS_transcript_42441;PS_transcript_45267;PS_transcript_50032;PS_transcript_50893;PS_transcript_51988;PS_transcript_54727;PS_transcript_55817;PS_tr…
PS_transcript_68215	PS_transcript_33
PS_transcript_39083	PS_transcript_11623;PS_transcript_16534;PS_transcript_26740;PS_transcript_30429;PS_transcript_31260;PS_transcript_31665;PS_transcript_39565;PS_transcript_41517;PS_transcript_41634;PS_transcript_44500;PS_transcript_45525;PS_transcript_47439;PS_transcript_49311;PS_transcript_56207;PS_transcript_57261;PS_transcript_68900;PS_transcript_70226
PS_transcript_73801	PS_transcript_43715;PS_transcript_9799
PS_transcript_55333	PS_transcript_31925;PS_transcript_39446;PS_transcript_569;PS_transcript_62227;PS_transcript_68054;PS_transcript_76166
PS_transcript_76509	PS_transcript_45840
PS_transcript_24184	PS_transcript_45807
PS_transcript_75561	PS_transcript_15802;PS_transcript_184;PS_transcript_24996;PS_transcript_28513
PS_transcript_43563	PS_transcript_28575;PS_transcript_6584;PS_transcript_76738
PS_transcript_32807	PS_transcript_43442;PS_transcript_71029
PS_transcript_46747	PS_transcript_70343
PS_transcript_49092	PS_transcript_39645;PS_transcript_44388;PS_transcript_64558;PS_transcript_71353
PS_transcript_57824	PS_transcript_12311;PS_transcript_27682;PS_transcript_45303;PS_transcript_48592;PS_transcript_60038;PS_transcript_60204;PS_transcript_65466;PS_transcript_71094;PS_transcript_7703
PS_transcript_24340	PS_transcript_1050;PS_transcript_11226;PS_transcript_1380;PS_transcript_2225;PS_transcript_2515;PS_transcript_30964;PS_transcript_31470;PS_transcript_32731;PS_transcript_36885;PS_transcript_39668;PS_transcript_64077;PS_transcript_65144;PS_transcript_65791;PS_transcript_67585;PS_transcript_9951
PS_transcript_47950	PS_transcript_66549
PS_transcript_61966	PS_transcript_35695;PS_transcript_71569;PS_transcript_75435
PS_transcript_39880	PS_transcript_10433;PS_transcript_14;PS_transcript_15346;PS_transcript_1678;PS_transcript_248;PS_transcript_273;PS_transcript_29430;PS_transcript_29591;PS_transcript_30151;PS_transcript_31813;PS_transcript_32126;PS_transcript_33017;PS_transcript_33306;PS_transcript_3572;PS_transcript_38394;PS_transcript_3840;PS_transcript_38951;PS_transcript_42534;PS_transcript_43281;PS_transcript_4382;PS_transcr…
PS_transcript_24091	PS_transcript_40730;PS_transcript_61256;PS_transcript_620;PS_transcript_74810;PS_transcript_76696;PS_transcript_8634
PS_transcript_48352	PS_transcript_24764;PS_transcript_32132
PS_transcript_61639	PS_transcript_43634;PS_transcript_54042;PS_transcript_75685
PS_transcript_47332	PS_transcript_24658
PS_transcript_35375	PS_transcript_11026;PS_transcript_26222;PS_transcript_60801;PS_transcript_62010;PS_transcript_68651;PS_transcript_9772
PS_transcript_23907	PS_transcript_224;PS_transcript_40442
PS_transcript_23956	PS_transcript_19249;PS_transcript_27343;PS_transcript_76886
PS_transcript_55325	PS_transcript_5477;PS_transcript_69348
PS_transcript_71749	PS_transcript_10413;PS_transcript_60417;PS_transcript_7625;PS_transcript_8604
PS_transcript_31828	PS_transcript_47077
PS_transcript_45767	PS_transcript_1001;PS_transcript_31554;PS_transcript_66686;PS_transcript_67691
PS_transcript_60911	PS_transcript_2358;PS_transcript_37364;PS_transcript_4685;PS_transcript_48241;PS_transcript_5684;PS_transcript_59434
PS_transcript_39382	PS_transcript_1407;PS_transcript_25840;PS_transcript_25853;PS_transcript_29003;PS_transcript_56947;PS_transcript_69593;PS_transcript_71793;PS_transcript_7474;PS_transcript_76141
PS_transcript_44758	PS_transcript_58517
PS_transcript_68762	PS_transcript_35505;PS_transcript_412;PS_transcript_42493;PS_transcript_45105;PS_transcript_46291;PS_transcript_63056;PS_transcript_64567;PS_transcript_70596
PS_transcript_68208	PS_transcript_19575
PS_transcript_54917	PS_transcript_5872;PS_transcript_63458;PS_transcript_6661
PS_transcript_32017	PS_transcript_10738;PS_transcript_10797;PS_transcript_14395;PS_transcript_1726;PS_transcript_1738;PS_transcript_19102;PS_transcript_25998;PS_transcript_2942;PS_transcript_29553;PS_transcript_29659;PS_transcript_30755;PS_transcript_31528;PS_transcript_32237;PS_transcript_3269;PS_transcript_3342;PS_transcript_33474;PS_transcript_33842;PS_transcript_33937;PS_transcript_34224;PS_transcript_34446;PS_t…
PS_transcript_38889	PS_transcript_12950;PS_transcript_13948;PS_transcript_35183;PS_transcript_36669;PS_transcript_38872;PS_transcript_63199;PS_transcript_75975
PS_transcript_59970	PS_transcript_10238;PS_transcript_19079;PS_transcript_2697;PS_transcript_38153;PS_transcript_53025;PS_transcript_54612;PS_transcript_55720;PS_transcript_55992;PS_transcript_58;PS_transcript_68277;PS_transcript_73079;PS_transcript_8138
PS_transcript_53055	PS_transcript_76243;PS_transcript_9428;PS_transcript_9803
PS_transcript_32428	PS_transcript_54908
PS_transcript_30185	PS_transcript_13811;PS_transcript_6001
PS_transcript_47725	PS_transcript_12665
PS_transcript_42605	PS_transcript_10158;PS_transcript_35623;PS_transcript_63841;PS_transcript_8547
PS_transcript_23085	PS_transcript_17338;PS_transcript_25372
PS_transcript_45838	PS_transcript_1937;PS_transcript_32150;PS_transcript_32212;PS_transcript_3424;PS_transcript_3684;PS_transcript_63452;PS_transcript_68725
PS_transcript_41224	PS_transcript_13501;PS_transcript_39212;PS_transcript_67265;PS_transcript_70012;PS_transcript_75887
PS_transcript_42181	PS_transcript_10490;PS_transcript_28673;PS_transcript_31720;PS_transcript_3187;PS_transcript_57321;PS_transcript_61022;PS_transcript_72220;PS_transcript_75129;PS_transcript_75733;PS_transcript_9453;PS_transcript_9739
PS_transcript_26619	PS_transcript_1366;PS_transcript_53975
PS_transcript_71303	PS_transcript_52666
PS_transcript_25859	PS_transcript_13811;PS_transcript_6001
PS_transcript_48885	PS_transcript_11797;PS_transcript_12892
PS_transcript_24311	PS_transcript_18085
PS_transcript_69645	PS_transcript_55003
PS_transcript_58065	PS_transcript_18322;PS_transcript_18528;PS_transcript_2200;PS_transcript_2396;PS_transcript_35805;PS_transcript_53653;PS_transcript_53852;PS_transcript_55057;PS_transcript_66678;PS_transcript_69441;PS_transcript_73503;PS_transcript_8559
PS_transcript_24149	PS_transcript_76869
PS_transcript_63071	PS_transcript_43546;PS_transcript_4387;PS_transcript_65626
PS_transcript_47875	PS_transcript_27094
PS_transcript_51267	PS_transcript_10554;PS_transcript_11430;PS_transcript_27073;PS_transcript_344;PS_transcript_34557;PS_transcript_38724;PS_transcript_40691;PS_transcript_41385;PS_transcript_42810;PS_transcript_43321;PS_transcript_4424;PS_transcript_46778;PS_transcript_48769;PS_transcript_5332;PS_transcript_60996;PS_transcript_62697;PS_transcript_63159;PS_transcript_65810;PS_transcript_7344;PS_transcript_74124
PS_transcript_72164	PS_transcript_1321;PS_transcript_167;PS_transcript_34778;PS_transcript_46502;PS_transcript_48310;PS_transcript_51357;PS_transcript_52238;PS_transcript_56989;PS_transcript_71660
PS_transcript_49449	PS_transcript_11404;PS_transcript_36664
PS_transcript_23334	PS_transcript_17494;PS_transcript_17837;PS_transcript_26339
PS_transcript_73354	PS_transcript_27868;PS_transcript_43634;PS_transcript_53775;PS_transcript_54042;PS_transcript_65068;PS_transcript_75685
PS_transcript_38903	PS_transcript_30;PS_transcript_66517;PS_transcript_76763
PS_transcript_62326	PS_transcript_73035
PS_transcript_64239	PS_transcript_10895;PS_transcript_13400;PS_transcript_15403;PS_transcript_16271;PS_transcript_1645;PS_transcript_1698;PS_transcript_17524;PS_transcript_19994;PS_transcript_2231;PS_transcript_2337;PS_transcript_29125;PS_transcript_30001;PS_transcript_3158;PS_transcript_32279;PS_transcript_33059;PS_transcript_35013;PS_transcript_3993;PS_transcript_40121;PS_transcript_41213;PS_transcript_50365;PS_tr…
PS_transcript_65690	PS_transcript_1171;PS_transcript_43943
PS_transcript_39778	PS_transcript_18317;PS_transcript_18442;PS_transcript_18553;PS_transcript_18823;PS_transcript_18990;PS_transcript_20175;PS_transcript_39912;PS_transcript_59079;PS_transcript_59565
PS_transcript_58297	PS_transcript_47158;PS_transcript_50782;PS_transcript_51628
PS_transcript_72669	PS_transcript_1826;PS_transcript_20505;PS_transcript_35123;PS_transcript_45099;PS_transcript_70486
PS_transcript_28045	PS_transcript_37399
PS_transcript_66622	PS_transcript_29971;PS_transcript_44;PS_transcript_54173;PS_transcript_56336;PS_transcript_67;PS_transcript_71826;PS_transcript_75242
PS_transcript_64376	PS_transcript_13480;PS_transcript_14553;PS_transcript_15010;PS_transcript_15014;PS_transcript_1577;PS_transcript_15971;PS_transcript_18981;PS_transcript_19764;PS_transcript_2510;PS_transcript_27087;PS_transcript_2793;PS_transcript_29022;PS_transcript_29208;PS_transcript_3033;PS_transcript_30953;PS_transcript_312;PS_transcript_31947;PS_transcript_32132;PS_transcript_33368;PS_transcript_33841;PS_tr…
PS_transcript_64623	PS_transcript_18333;PS_transcript_3184;PS_transcript_41476;PS_transcript_54312;PS_transcript_57419;PS_transcript_58892;PS_transcript_66279;PS_transcript_68177;PS_transcript_75886
PS_transcript_66401	PS_transcript_41213;PS_transcript_445
PS_transcript_29892	PS_transcript_25327;PS_transcript_45396;PS_transcript_486;PS_transcript_520;PS_transcript_68564
PS_transcript_29101	PS_transcript_51954;PS_transcript_67697;PS_transcript_75530
PS_transcript_40335	PS_transcript_1572;PS_transcript_2025;PS_transcript_25030;PS_transcript_2526;PS_transcript_2528;PS_transcript_2632;PS_transcript_26675;PS_transcript_2729;PS_transcript_2735;PS_transcript_28939;PS_transcript_2976;PS_transcript_31486;PS_transcript_33219;PS_transcript_34458;PS_transcript_37360;PS_transcript_37946;PS_transcript_38221;PS_transcript_40727;PS_transcript_46110;PS_transcript_46165;PS_tran…
PS_transcript_41661	PS_transcript_11093;PS_transcript_11109;PS_transcript_11797;PS_transcript_12892;PS_transcript_14036;PS_transcript_17166;PS_transcript_1953;PS_transcript_2029;PS_transcript_25332;PS_transcript_25996;PS_transcript_2668;PS_transcript_27498;PS_transcript_27855;PS_transcript_2870;PS_transcript_28912;PS_transcript_2898;PS_transcript_29687;PS_transcript_30696;PS_transcript_31014;PS_transcript_3143;PS_tr…
PS_transcript_43778	PS_transcript_35917
PS_transcript_30545	PS_transcript_27868;PS_transcript_34653;PS_transcript_34740;PS_transcript_40501;PS_transcript_53775;PS_transcript_54042;PS_transcript_65068
PS_transcript_50256	PS_transcript_39522
PS_transcript_62028	PS_transcript_45996;PS_transcript_70078
PS_transcript_37690	PS_transcript_11587;PS_transcript_14197;PS_transcript_26865;PS_transcript_27106;PS_transcript_29464;PS_transcript_29895;PS_transcript_30112;PS_transcript_31027;PS_transcript_33500;PS_transcript_35940;PS_transcript_36775;PS_transcript_36978;PS_transcript_38203;PS_transcript_39682;PS_transcript_40000;PS_transcript_41434;PS_transcript_42366;PS_transcript_42406;PS_transcript_43571;PS_transcript_45500…
PS_transcript_62312	PS_transcript_42883;PS_transcript_74936
PS_transcript_57561	PS_transcript_41939
PS_transcript_43505	PS_transcript_45108
PS_transcript_73257	PS_transcript_27176;PS_transcript_37967;PS_transcript_42195;PS_transcript_46131;PS_transcript_54214;PS_transcript_76956
PS_transcript_56271	PS_transcript_40521;PS_transcript_61208;PS_transcript_62357;PS_transcript_63747
PS_transcript_55252	PS_transcript_13210;PS_transcript_14;PS_transcript_25437;PS_transcript_29430;PS_transcript_40813;PS_transcript_40878;PS_transcript_42163;PS_transcript_42504;PS_transcript_45913;PS_transcript_47438;PS_transcript_48421;PS_transcript_50979;PS_transcript_52269;PS_transcript_542;PS_transcript_54285;PS_transcript_57942;PS_transcript_59810;PS_transcript_64013;PS_transcript_67012;PS_transcript_68264;PS_t…
PS_transcript_25700	PS_transcript_21212
PS_transcript_41129	PS_transcript_1470;PS_transcript_1524;PS_transcript_27530;PS_transcript_35548;PS_transcript_40777;PS_transcript_46250;PS_transcript_53998;PS_transcript_55625;PS_transcript_57000;PS_transcript_68487
PS_transcript_45598	PS_transcript_1108;PS_transcript_1173;PS_transcript_27843;PS_transcript_31462;PS_transcript_45300;PS_transcript_51316;PS_transcript_59956;PS_transcript_7609
PS_transcript_46025	PS_transcript_1205;PS_transcript_13637;PS_transcript_1384;PS_transcript_24686;PS_transcript_287;PS_transcript_29015;PS_transcript_34314;PS_transcript_34728;PS_transcript_36013;PS_transcript_40451;PS_transcript_42320;PS_transcript_454;PS_transcript_47105;PS_transcript_47826;PS_transcript_52139;PS_transcript_54691;PS_transcript_56000;PS_transcript_56887;PS_transcript_60675;PS_transcript_61963;PS_tr…
PS_transcript_56116	PS_transcript_68019
PS_transcript_34845	PS_transcript_16551
PS_transcript_71376	PS_transcript_43634;PS_transcript_54042;PS_transcript_75685
PS_transcript_64096	PS_transcript_52860;PS_transcript_55801;PS_transcript_5619;PS_transcript_5623;PS_transcript_5705;PS_transcript_63731;PS_transcript_66213;PS_transcript_73308;PS_transcript_7465
PS_transcript_46490	PS_transcript_28693
PS_transcript_69739	PS_transcript_61628;PS_transcript_6373;PS_transcript_64935;PS_transcript_75935
PS_transcript_42286	PS_transcript_44159
PS_transcript_61355	PS_transcript_30396
PS_transcript_48666	PS_transcript_15417;PS_transcript_18644;PS_transcript_2550;PS_transcript_2649;PS_transcript_27832;PS_transcript_2913;PS_transcript_31508;PS_transcript_35256;PS_transcript_39122;PS_transcript_40008;PS_transcript_41300;PS_transcript_42027;PS_transcript_50261;PS_transcript_55224;PS_transcript_57050;PS_transcript_60408;PS_transcript_60660;PS_transcript_60836;PS_transcript_61969;PS_transcript_62391;PS…
PS_transcript_23714	PS_transcript_35187;PS_transcript_51178;PS_transcript_52132;PS_transcript_52866;PS_transcript_56978;PS_transcript_71258;PS_transcript_8786
PS_transcript_56626	PS_transcript_1143;PS_transcript_14656;PS_transcript_24666;PS_transcript_28550;PS_transcript_32189;PS_transcript_32757;PS_transcript_33331;PS_transcript_34050;PS_transcript_35254;PS_transcript_35619;PS_transcript_43105;PS_transcript_44067;PS_transcript_46433;PS_transcript_46612;PS_transcript_46847;PS_transcript_49508;PS_transcript_50810;PS_transcript_52851;PS_transcript_54856;PS_transcript_56221;…
PS_transcript_52432	PS_transcript_49127;PS_transcript_8304
PS_transcript_15162	PS_transcript_74200;PS_transcript_77
PS_transcript_44646	PS_transcript_68721
PS_transcript_43312	PS_transcript_41745;PS_transcript_62478
PS_transcript_58920	PS_transcript_10603;PS_transcript_10994;PS_transcript_16849;PS_transcript_26276;PS_transcript_2635;PS_transcript_26843;PS_transcript_28578;PS_transcript_3224;PS_transcript_32744;PS_transcript_35984;PS_transcript_3689;PS_transcript_41490;PS_transcript_41880;PS_transcript_44292;PS_transcript_44660;PS_transcript_51034;PS_transcript_53491;PS_transcript_55492;PS_transcript_61957;PS_transcript_65072;PS…
PS_transcript_23557	PS_transcript_50814
PS_transcript_36825	PS_transcript_2621;PS_transcript_32818;PS_transcript_43411;PS_transcript_68164
PS_transcript_70532	PS_transcript_11473;PS_transcript_29947;PS_transcript_31151;PS_transcript_31639;PS_transcript_74275
PS_transcript_65320	PS_transcript_27903;PS_transcript_69993
PS_transcript_61872	PS_transcript_10393;PS_transcript_13147;PS_transcript_14662;PS_transcript_1774;PS_transcript_17908;PS_transcript_18239;PS_transcript_2441;PS_transcript_27222;PS_transcript_30869;PS_transcript_36802;PS_transcript_37549;PS_transcript_4123;PS_transcript_42437;PS_transcript_46604;PS_transcript_50357;PS_transcript_50775;PS_transcript_51222;PS_transcript_55748;PS_transcript_58407;PS_transcript_65073;PS…
PS_transcript_34598	PS_transcript_14388;PS_transcript_25693;PS_transcript_2934;PS_transcript_2961;PS_transcript_30580;PS_transcript_31732;PS_transcript_3276;PS_transcript_35159;PS_transcript_35641;PS_transcript_3875;PS_transcript_43762;PS_transcript_44708;PS_transcript_61542;PS_transcript_63993;PS_transcript_64600;PS_transcript_70588;PS_transcript_70701;PS_transcript_72004;PS_transcript_73699
PS_transcript_36284	PS_transcript_34202;PS_transcript_4701;PS_transcript_53330;PS_transcript_53702;PS_transcript_72377;PS_transcript_75542
PS_transcript_35774	PS_transcript_46390
PS_transcript_45336	PS_transcript_33596
PS_transcript_37970	PS_transcript_44587
PS_transcript_37745	PS_transcript_11240;PS_transcript_18268;PS_transcript_216;PS_transcript_254;PS_transcript_29659;PS_transcript_32422;PS_transcript_32852;PS_transcript_34935;PS_transcript_39690;PS_transcript_48207;PS_transcript_51130;PS_transcript_53874;PS_transcript_5598;PS_transcript_56247;PS_transcript_590;PS_transcript_5972;PS_transcript_63855;PS_transcript_69318;PS_transcript_73642
PS_transcript_39707	PS_transcript_14;PS_transcript_29430;PS_transcript_68264
PS_transcript_51329	PS_transcript_38138
PS_transcript_66293	PS_transcript_28224;PS_transcript_36643;PS_transcript_38578;PS_transcript_4776;PS_transcript_48373;PS_transcript_58495;PS_transcript_67086;PS_transcript_68482
PS_transcript_61820	PS_transcript_37797;PS_transcript_75693
PS_transcript_22988	PS_transcript_1435;PS_transcript_1542;PS_transcript_1998;PS_transcript_2081;PS_transcript_217;PS_transcript_2251;PS_transcript_25032;PS_transcript_26243;PS_transcript_26485;PS_transcript_26560;PS_transcript_26926;PS_transcript_27003;PS_transcript_27638;PS_transcript_28628;PS_transcript_28943;PS_transcript_30480;PS_transcript_31;PS_transcript_3274;PS_transcript_32894;PS_transcript_32956;PS_transcr…
PS_transcript_34955	PS_transcript_59203;PS_transcript_67533
PS_transcript_71461	PS_transcript_26115;PS_transcript_26487;PS_transcript_27976;PS_transcript_32117;PS_transcript_32364;PS_transcript_32503;PS_transcript_37353;PS_transcript_40518;PS_transcript_48784;PS_transcript_51201;PS_transcript_65807;PS_transcript_7307
PS_transcript_32352	PS_transcript_1010;PS_transcript_25030;PS_transcript_2729;PS_transcript_34936;PS_transcript_39342;PS_transcript_4626;PS_transcript_46772;PS_transcript_50227;PS_transcript_5184;PS_transcript_5210;PS_transcript_60062;PS_transcript_6036;PS_transcript_61319;PS_transcript_61628;PS_transcript_61899;PS_transcript_62806;PS_transcript_63247;PS_transcript_64570;PS_transcript_67158;PS_transcript_67631;PS_tr…
PS_transcript_21987	PS_transcript_38066
PS_transcript_46206	PS_transcript_1084;PS_transcript_1148;PS_transcript_14093;PS_transcript_15750;PS_transcript_16196;PS_transcript_16218;PS_transcript_30224;PS_transcript_32371;PS_transcript_33345;PS_transcript_43198;PS_transcript_52561;PS_transcript_53760;PS_transcript_57416;PS_transcript_58644;PS_transcript_63073;PS_transcript_64548;PS_transcript_64561;PS_transcript_64723;PS_transcript_66726;PS_transcript_74604;P…
PS_transcript_38585	PS_transcript_38397;PS_transcript_41256;PS_transcript_43550;PS_transcript_44358;PS_transcript_45891;PS_transcript_46890;PS_transcript_53426;PS_transcript_53600;PS_transcript_58422;PS_transcript_58650;PS_transcript_61450;PS_transcript_63958;PS_transcript_69277;PS_transcript_71759
PS_transcript_24407	PS_transcript_1658;PS_transcript_1983;PS_transcript_25005;PS_transcript_32065;PS_transcript_3506;PS_transcript_36126;PS_transcript_3728;PS_transcript_3740;PS_transcript_38623;PS_transcript_40862;PS_transcript_4268;PS_transcript_42778;PS_transcript_4302;PS_transcript_44979;PS_transcript_45745;PS_transcript_45943;PS_transcript_46089;PS_transcript_47633;PS_transcript_47659;PS_transcript_50364;PS_tra…
PS_transcript_43652	PS_transcript_1143;PS_transcript_13872;PS_transcript_21410;PS_transcript_2343;PS_transcript_24666;PS_transcript_2476;PS_transcript_25408;PS_transcript_29415;PS_transcript_29765;PS_transcript_3140;PS_transcript_3185;PS_transcript_33331;PS_transcript_3378;PS_transcript_3484;PS_transcript_35254;PS_transcript_35329;PS_transcript_3626;PS_transcript_41983;PS_transcript_43143;PS_transcript_44825;PS_tran…
PS_transcript_50420	PS_transcript_28874;PS_transcript_33127;PS_transcript_39048;PS_transcript_4699;PS_transcript_55628;PS_transcript_57042;PS_transcript_66707;PS_transcript_70965;PS_transcript_71271;PS_transcript_7471
PS_transcript_64988	PS_transcript_18808
PS_transcript_24182	PS_transcript_228;PS_transcript_49439;PS_transcript_64245
PS_transcript_24409	PS_transcript_1696;PS_transcript_17227;PS_transcript_20;PS_transcript_22619;PS_transcript_23;PS_transcript_26897;PS_transcript_27769;PS_transcript_30444;PS_transcript_32644;PS_transcript_32934;PS_transcript_33386;PS_transcript_33632;PS_transcript_34;PS_transcript_34833;PS_transcript_35227;PS_transcript_36862;PS_transcript_38107;PS_transcript_38451;PS_transcript_39750;PS_transcript_3983;PS_transcr…
PS_transcript_53898	PS_transcript_31314;PS_transcript_356
PS_transcript_29389	PS_transcript_35551
PS_transcript_39644	PS_transcript_10662;PS_transcript_10977;PS_transcript_17403;PS_transcript_22604;PS_transcript_26763;PS_transcript_37589;PS_transcript_39921;PS_transcript_43109;PS_transcript_43141;PS_transcript_44679;PS_transcript_49566;PS_transcript_51974;PS_transcript_53019;PS_transcript_55377;PS_transcript_61228;PS_transcript_66955;PS_transcript_68748;PS_transcript_69067;PS_transcript_70646;PS_transcript_70770…
PS_transcript_72325	PS_transcript_18857;PS_transcript_28620
PS_transcript_55912	PS_transcript_43234
PS_transcript_20673	PS_transcript_34475;PS_transcript_67967;PS_transcript_7914
PS_transcript_21381	PS_transcript_69090
PS_transcript_27653	PS_transcript_14911;PS_transcript_26489;PS_transcript_28552;PS_transcript_38103;PS_transcript_43352;PS_transcript_54042;PS_transcript_56442
PS_transcript_72605	PS_transcript_31721;PS_transcript_412;PS_transcript_449;PS_transcript_46291;PS_transcript_63056;PS_transcript_64567;PS_transcript_70596
PS_transcript_31737	PS_transcript_14036;PS_transcript_15098;PS_transcript_30449;PS_transcript_33674;PS_transcript_50583;PS_transcript_66504;PS_transcript_9006
PS_transcript_39605	PS_transcript_20611;PS_transcript_21545
PS_transcript_34110	PS_transcript_10038;PS_transcript_14658;PS_transcript_25552;PS_transcript_26284;PS_transcript_29817;PS_transcript_34889;PS_transcript_42576;PS_transcript_44291;PS_transcript_45641;PS_transcript_51680;PS_transcript_5583;PS_transcript_58924;PS_transcript_62945;PS_transcript_65004;PS_transcript_65301;PS_transcript_6948;PS_transcript_7234;PS_transcript_7585;PS_transcript_8463;PS_transcript_8564;PS_tr…
PS_transcript_47182	PS_transcript_30313;PS_transcript_44688;PS_transcript_66957
PS_transcript_32243	PS_transcript_39183;PS_transcript_46830;PS_transcript_47866;PS_transcript_49202
PS_transcript_54438	PS_transcript_2745;PS_transcript_40952;PS_transcript_64112;PS_transcript_66728;PS_transcript_67369;PS_transcript_67394
PS_transcript_26741	PS_transcript_11843;PS_transcript_3216;PS_transcript_47521;PS_transcript_55164;PS_transcript_58849;PS_transcript_60153;PS_transcript_72244
PS_transcript_24238	PS_transcript_38332;PS_transcript_44077;PS_transcript_52658;PS_transcript_60093
PS_transcript_25872	PS_transcript_1622;PS_transcript_1684;PS_transcript_1769;PS_transcript_31951;PS_transcript_33775;PS_transcript_34865;PS_transcript_36847;PS_transcript_456;PS_transcript_45796;PS_transcript_46146;PS_transcript_48064;PS_transcript_50567;PS_transcript_52167;PS_transcript_52844;PS_transcript_54787;PS_transcript_57597;PS_transcript_61011;PS_transcript_62974;PS_transcript_63665;PS_transcript_6500;PS_tr…
PS_transcript_52346	PS_transcript_19942;PS_transcript_20038;PS_transcript_30746;PS_transcript_30862;PS_transcript_3214;PS_transcript_3490;PS_transcript_35695;PS_transcript_40086;PS_transcript_43285;PS_transcript_49481;PS_transcript_50237;PS_transcript_50929;PS_transcript_54058;PS_transcript_57070;PS_transcript_57276;PS_transcript_57809;PS_transcript_60119;PS_transcript_60183;PS_transcript_71652;PS_transcript_726;PS_…
PS_transcript_63934	PS_transcript_8045
PS_transcript_34472	PS_transcript_11232;PS_transcript_12574;PS_transcript_12938;PS_transcript_25514;PS_transcript_26978;PS_transcript_33901;PS_transcript_35520;PS_transcript_37135;PS_transcript_5192;PS_transcript_67826;PS_transcript_76299
PS_transcript_35936	PS_transcript_10087;PS_transcript_10125;PS_transcript_12503;PS_transcript_15013;PS_transcript_19441;PS_transcript_24619;PS_transcript_27593;PS_transcript_29638;PS_transcript_30475;PS_transcript_34733;PS_transcript_35902;PS_transcript_39162;PS_transcript_40795;PS_transcript_40854;PS_transcript_41476;PS_transcript_42257;PS_transcript_45200;PS_transcript_45826;PS_transcript_52042;PS_transcript_5305;…
PS_transcript_50548	PS_transcript_68627
PS_transcript_64098	PS_transcript_2065
PS_transcript_24353	PS_transcript_11867;PS_transcript_53927
PS_transcript_36114	PS_transcript_62215
PS_transcript_40534	PS_transcript_1171;PS_transcript_12596;PS_transcript_16319;PS_transcript_22167;PS_transcript_2233;PS_transcript_27084;PS_transcript_2813;PS_transcript_29062;PS_transcript_3304;PS_transcript_33633;PS_transcript_37971;PS_transcript_40087;PS_transcript_43943;PS_transcript_48309;PS_transcript_49572;PS_transcript_50306;PS_transcript_51085;PS_transcript_51704;PS_transcript_56322;PS_transcript_57012;PS_…
PS_transcript_49220	PS_transcript_64983;PS_transcript_71098
PS_transcript_60285	PS_transcript_46182
PS_transcript_24744	PS_transcript_1012;PS_transcript_1984;PS_transcript_26023;PS_transcript_26798;PS_transcript_29550;PS_transcript_33127;PS_transcript_35035;PS_transcript_36521;PS_transcript_375;PS_transcript_38024;PS_transcript_41476;PS_transcript_45826;PS_transcript_46367;PS_transcript_54046;PS_transcript_55003;PS_transcript_55628;PS_transcript_5584;PS_transcript_56079;PS_transcript_57042;PS_transcript_58317;PS_t…
PS_transcript_75913	PS_transcript_46208;PS_transcript_54960
PS_transcript_48569	PS_transcript_15104;PS_transcript_73632
PS_transcript_29436	PS_transcript_60019;PS_transcript_63673
PS_transcript_23935	PS_transcript_44206;PS_transcript_65099
PS_transcript_62351	PS_transcript_43546;PS_transcript_4387;PS_transcript_65626
PS_transcript_24181	PS_transcript_41919;PS_transcript_42836;PS_transcript_53894;PS_transcript_61160
PS_transcript_63703	PS_transcript_14442
PS_transcript_65841	PS_transcript_1;PS_transcript_14461;PS_transcript_29001
PS_transcript_7978	PS_transcript_38405;PS_transcript_4681
PS_transcript_64299	PS_transcript_13296;PS_transcript_13588;PS_transcript_14321;PS_transcript_15603;PS_transcript_1867;PS_transcript_27890;PS_transcript_29693;PS_transcript_29863;PS_transcript_31532;PS_transcript_32749;PS_transcript_341;PS_transcript_35016;PS_transcript_35763;PS_transcript_39563;PS_transcript_40351;PS_transcript_40505;PS_transcript_41331;PS_transcript_47982;PS_transcript_49769;PS_transcript_50805;PS…
PS_transcript_30578	PS_transcript_38146
PS_transcript_73613	PS_transcript_77
PS_transcript_24217	PS_transcript_28963
PS_transcript_53644	PS_transcript_18900;PS_transcript_27643;PS_transcript_36310;PS_transcript_36973;PS_transcript_43436;PS_transcript_45433;PS_transcript_52445;PS_transcript_60955
PS_transcript_60540	PS_transcript_380;PS_transcript_60552
PS_transcript_76439	PS_transcript_31487
PS_transcript_26979	PS_transcript_39389;PS_transcript_47867
PS_transcript_32929	PS_transcript_10535;PS_transcript_10726;PS_transcript_1746;PS_transcript_17719;PS_transcript_18686;PS_transcript_20982;PS_transcript_24639;PS_transcript_25788;PS_transcript_31964;PS_transcript_33684;PS_transcript_34654;PS_transcript_36753;PS_transcript_4420;PS_transcript_47206;PS_transcript_49219;PS_transcript_51172;PS_transcript_53479;PS_transcript_55204;PS_transcript_5736;PS_transcript_59551;PS…
PS_transcript_39634	PS_transcript_17079
PS_transcript_67540	PS_transcript_72872
PS_transcript_53961	PS_transcript_13571;PS_transcript_17529;PS_transcript_47178;PS_transcript_4727;PS_transcript_47551;PS_transcript_485;PS_transcript_51242;PS_transcript_57872;PS_transcript_58654;PS_transcript_59149;PS_transcript_59961;PS_transcript_659;PS_transcript_69911;PS_transcript_722;PS_transcript_73283;PS_transcript_75387
PS_transcript_38195	PS_transcript_1353;PS_transcript_1472;PS_transcript_2668;PS_transcript_32566;PS_transcript_44725;PS_transcript_44741;PS_transcript_45365;PS_transcript_46;PS_transcript_48964;PS_transcript_51;PS_transcript_5131;PS_transcript_56542;PS_transcript_59466;PS_transcript_71267;PS_transcript_7414;PS_transcript_8069
PS_transcript_41135	PS_transcript_35962
PS_transcript_47554	PS_transcript_12132;PS_transcript_12280;PS_transcript_24767;PS_transcript_31369;PS_transcript_39616;PS_transcript_59951
PS_transcript_34138	PS_transcript_13246;PS_transcript_13816;PS_transcript_16570;PS_transcript_1658;PS_transcript_17913;PS_transcript_24557;PS_transcript_30306;PS_transcript_36539;PS_transcript_40747;PS_transcript_41978;PS_transcript_4249;PS_transcript_45472;PS_transcript_49163;PS_transcript_49218;PS_transcript_5532;PS_transcript_68976
PS_transcript_29975	PS_transcript_30260;PS_transcript_31340;PS_transcript_53194;PS_transcript_62368;PS_transcript_63347;PS_transcript_65;PS_transcript_71271
PS_transcript_42779	PS_transcript_2545;PS_transcript_2899;PS_transcript_2972;PS_transcript_35213;PS_transcript_74205;PS_transcript_74781
PS_transcript_49340	PS_transcript_28367;PS_transcript_432;PS_transcript_451;PS_transcript_48341;PS_transcript_51951;PS_transcript_60693;PS_transcript_63668;PS_transcript_64630
PS_transcript_40711	PS_transcript_35852;PS_transcript_3898
PS_transcript_25189	PS_transcript_12640;PS_transcript_25552;PS_transcript_43161;PS_transcript_58878;PS_transcript_62945;PS_transcript_66082;PS_transcript_71827;PS_transcript_8418
PS_transcript_66073	PS_transcript_27868;PS_transcript_40501;PS_transcript_43634;PS_transcript_53775;PS_transcript_65068
PS_transcript_28791	PS_transcript_35771
PS_transcript_59560	PS_transcript_16786;PS_transcript_17517;PS_transcript_28703;PS_transcript_72220
PS_transcript_70763	PS_transcript_27011;PS_transcript_65301
PS_transcript_43350	PS_transcript_53700;PS_transcript_75657
PS_transcript_53756	PS_transcript_12201;PS_transcript_1320;PS_transcript_34635;PS_transcript_46803;PS_transcript_47622;PS_transcript_49427;PS_transcript_50364;PS_transcript_5421;PS_transcript_5577;PS_transcript_56396;PS_transcript_5941;PS_transcript_59536;PS_transcript_6002;PS_transcript_62204;PS_transcript_6350;PS_transcript_64349;PS_transcript_65403;PS_transcript_66535;PS_transcript_6794;PS_transcript_68173;PS_tra…
PS_transcript_23449	PS_transcript_21779
PS_transcript_70138	PS_transcript_10966;PS_transcript_11345;PS_transcript_2008;PS_transcript_22437;PS_transcript_26653;PS_transcript_32090;PS_transcript_46952;PS_transcript_48032;PS_transcript_48204;PS_transcript_50122;PS_transcript_54880;PS_transcript_58352;PS_transcript_60992;PS_transcript_62016;PS_transcript_65888;PS_transcript_71682;PS_transcript_75301;PS_transcript_9362
PS_transcript_33250	PS_transcript_63825
PS_transcript_74390	PS_transcript_26010;PS_transcript_36135
PS_transcript_35607	PS_transcript_28292;PS_transcript_35700;PS_transcript_38890;PS_transcript_51976
PS_transcript_24057	PS_transcript_13086;PS_transcript_60849;PS_transcript_65709;PS_transcript_66361
PS_transcript_25741	PS_transcript_1288;PS_transcript_14175;PS_transcript_14421;PS_transcript_14553;PS_transcript_15971;PS_transcript_18981;PS_transcript_26;PS_transcript_29858;PS_transcript_32503;PS_transcript_34564;PS_transcript_41410;PS_transcript_4194;PS_transcript_4289;PS_transcript_42991;PS_transcript_43109;PS_transcript_4500;PS_transcript_47475;PS_transcript_49566;PS_transcript_4972;PS_transcript_51201;PS_tran…
PS_transcript_71604	PS_transcript_11783;PS_transcript_12457;PS_transcript_191;PS_transcript_24912;PS_transcript_38983;PS_transcript_42095;PS_transcript_42686;PS_transcript_54144;PS_transcript_58203;PS_transcript_60261;PS_transcript_65265;PS_transcript_7072;PS_transcript_71742;PS_transcript_72100;PS_transcript_73550
PS_transcript_62595	PS_transcript_1708;PS_transcript_25833;PS_transcript_26728;PS_transcript_50590;PS_transcript_53431;PS_transcript_6192;PS_transcript_8534
PS_transcript_54778	PS_transcript_1211;PS_transcript_12856;PS_transcript_24492;PS_transcript_26387;PS_transcript_26731;PS_transcript_29269;PS_transcript_29737;PS_transcript_30356;PS_transcript_32385;PS_transcript_32433;PS_transcript_325;PS_transcript_373;PS_transcript_38024;PS_transcript_38514;PS_transcript_387;PS_transcript_39310;PS_transcript_42785;PS_transcript_44099;PS_transcript_48071;PS_transcript_48682;PS_tra…
PS_transcript_52392	PS_transcript_16009;PS_transcript_344;PS_transcript_34557
PS_transcript_48358	PS_transcript_51914
PS_transcript_62486	PS_transcript_49529;PS_transcript_5698;PS_transcript_60484;PS_transcript_60936
PS_transcript_52336	PS_transcript_18610;PS_transcript_2520;PS_transcript_31000;PS_transcript_37089;PS_transcript_41605;PS_transcript_42832;PS_transcript_50334;PS_transcript_54943;PS_transcript_56021;PS_transcript_58563;PS_transcript_59873;PS_transcript_61159;PS_transcript_65736;PS_transcript_70654;PS_transcript_72191;PS_transcript_72715;PS_transcript_84
PS_transcript_61770	PS_transcript_27329
PS_transcript_56929	PS_transcript_13294;PS_transcript_25332;PS_transcript_26329;PS_transcript_27857;PS_transcript_2801;PS_transcript_2809;PS_transcript_2870;PS_transcript_2898;PS_transcript_29928;PS_transcript_30263;PS_transcript_3063;PS_transcript_30696;PS_transcript_3220;PS_transcript_32271;PS_transcript_33116;PS_transcript_38843;PS_transcript_45655;PS_transcript_48730;PS_transcript_57982;PS_transcript_63070;PS_tr…
PS_transcript_24388	PS_transcript_1273;PS_transcript_130;PS_transcript_13655;PS_transcript_15037;PS_transcript_1550;PS_transcript_17184;PS_transcript_1981;PS_transcript_2040;PS_transcript_2073;PS_transcript_20789;PS_transcript_28244;PS_transcript_30505;PS_transcript_31973;PS_transcript_35175;PS_transcript_36423;PS_transcript_37836;PS_transcript_41466;PS_transcript_41605;PS_transcript_42384;PS_transcript_47918;PS_tra…
PS_transcript_61106	PS_transcript_17483;PS_transcript_36896;PS_transcript_50201;PS_transcript_51075;PS_transcript_66924;PS_transcript_72261
PS_transcript_30488	PS_transcript_31063;PS_transcript_36981;PS_transcript_39374;PS_transcript_40541;PS_transcript_41796;PS_transcript_43448;PS_transcript_52800
PS_transcript_38702	PS_transcript_14413;PS_transcript_15279;PS_transcript_1625;PS_transcript_17227;PS_transcript_22619;PS_transcript_32438;PS_transcript_35959;PS_transcript_36540;PS_transcript_36730;PS_transcript_39494;PS_transcript_39722;PS_transcript_45783;PS_transcript_49947;PS_transcript_50025;PS_transcript_50431;PS_transcript_51302;PS_transcript_52195;PS_transcript_52871;PS_transcript_55669;PS_transcript_56517;…
PS_transcript_37479	PS_transcript_72872
PS_transcript_24989	PS_transcript_30576
PS_transcript_33879	PS_transcript_10881;PS_transcript_33584;PS_transcript_38164;PS_transcript_47742;PS_transcript_50183;PS_transcript_60133;PS_transcript_6393
PS_transcript_74088	PS_transcript_4038
PS_transcript_72183	PS_transcript_38314
PS_transcript_75567	PS_transcript_29738;PS_transcript_34616;PS_transcript_42690;PS_transcript_49082;PS_transcript_49506;PS_transcript_50920;PS_transcript_56283;PS_transcript_57872;PS_transcript_6724;PS_transcript_6739;PS_transcript_71464;PS_transcript_71814;PS_transcript_75542;PS_transcript_8763;PS_transcript_9062
PS_transcript_61482	PS_transcript_37043;PS_transcript_4022;PS_transcript_59707;PS_transcript_75919
PS_transcript_25650	PS_transcript_1171;PS_transcript_12817;PS_transcript_13340;PS_transcript_22139;PS_transcript_25270;PS_transcript_26030;PS_transcript_27579;PS_transcript_30595;PS_transcript_31811;PS_transcript_31879;PS_transcript_32551;PS_transcript_38298;PS_transcript_40540;PS_transcript_43943;PS_transcript_4571;PS_transcript_45943;PS_transcript_46495;PS_transcript_47337;PS_transcript_52288;PS_transcript_52634;P…
PS_transcript_27673	PS_transcript_10634;PS_transcript_13891;PS_transcript_14152;PS_transcript_15020;PS_transcript_15614;PS_transcript_15744;PS_transcript_28752;PS_transcript_29346;PS_transcript_31068;PS_transcript_388;PS_transcript_402;PS_transcript_64162;PS_transcript_66385;PS_transcript_71990;PS_transcript_73392
PS_transcript_34076	PS_transcript_21403;PS_transcript_41541
PS_transcript_72428	PS_transcript_73793
PS_transcript_32975	PS_transcript_10351;PS_transcript_10894;PS_transcript_2132;PS_transcript_2140;PS_transcript_24806;PS_transcript_2615;PS_transcript_26550;PS_transcript_2770;PS_transcript_28566;PS_transcript_29297;PS_transcript_3039;PS_transcript_30390;PS_transcript_3180;PS_transcript_32600;PS_transcript_34856;PS_transcript_34941;PS_transcript_36844;PS_transcript_37250;PS_transcript_38559;PS_transcript_39063;PS_tr…
PS_transcript_59435	PS_transcript_43634;PS_transcript_75685
PS_transcript_42910	PS_transcript_16245;PS_transcript_16484
PS_transcript_66363	PS_transcript_11015;PS_transcript_27070;PS_transcript_4740;PS_transcript_47730;PS_transcript_9418
PS_transcript_37414	PS_transcript_27460;PS_transcript_48889
PS_transcript_43888	PS_transcript_36673
PS_transcript_33487	PS_transcript_24835
PS_transcript_44892	PS_transcript_2399;PS_transcript_27490;PS_transcript_29788;PS_transcript_44795;PS_transcript_48893;PS_transcript_54348;PS_transcript_66310;PS_transcript_75523;PS_transcript_845
PS_transcript_65435	PS_transcript_30385;PS_transcript_65329
PS_transcript_76310	PS_transcript_51875;PS_transcript_75113
PS_transcript_54697	PS_transcript_1909;PS_transcript_28775
PS_transcript_64044	PS_transcript_27440;PS_transcript_47537
PS_transcript_33470	PS_transcript_24837;PS_transcript_3314;PS_transcript_59046
PS_transcript_39066	PS_transcript_11062;PS_transcript_13616;PS_transcript_37608;PS_transcript_39683;PS_transcript_4144;PS_transcript_434;PS_transcript_44358;PS_transcript_48440;PS_transcript_48737;PS_transcript_57499;PS_transcript_60894;PS_transcript_63671;PS_transcript_67306;PS_transcript_67376;PS_transcript_70556;PS_transcript_73134;PS_transcript_74111;PS_transcript_76401
PS_transcript_25806	PS_transcript_61224
PS_transcript_25764	PS_transcript_18397;PS_transcript_62398
PS_transcript_68207	PS_transcript_14681
PS_transcript_36944	PS_transcript_52989;PS_transcript_61947
PS_transcript_33804	PS_transcript_31738;PS_transcript_3176;PS_transcript_47767;PS_transcript_75448;PS_transcript_8247;PS_transcript_9680
PS_transcript_23015	PS_transcript_12289;PS_transcript_61480
PS_transcript_55065	PS_transcript_15471
PS_transcript_44460	PS_transcript_11865;PS_transcript_1192;PS_transcript_16735;PS_transcript_24639;PS_transcript_25567;PS_transcript_25788;PS_transcript_26420;PS_transcript_27334;PS_transcript_27993;PS_transcript_30273;PS_transcript_34198;PS_transcript_34654;PS_transcript_35554;PS_transcript_37152;PS_transcript_38508;PS_transcript_4420;PS_transcript_45920;PS_transcript_5107;PS_transcript_52313;PS_transcript_55204;PS…
PS_transcript_42359	PS_transcript_42081;PS_transcript_68531
PS_transcript_31087	PS_transcript_1470;PS_transcript_1524;PS_transcript_28824;PS_transcript_35548;PS_transcript_46250;PS_transcript_51012;PS_transcript_51160;PS_transcript_53998;PS_transcript_55625;PS_transcript_57000;PS_transcript_69538;PS_transcript_71766;PS_transcript_72843
PS_transcript_40584	PS_transcript_39068;PS_transcript_71918
PS_transcript_39543	PS_transcript_27363;PS_transcript_37010;PS_transcript_60691
PS_transcript_43581	PS_transcript_39870;PS_transcript_47493;PS_transcript_49419;PS_transcript_54
PS_transcript_74223	PS_transcript_30073;PS_transcript_45366
PS_transcript_37618	PS_transcript_1205;PS_transcript_1384;PS_transcript_15052;PS_transcript_18040;PS_transcript_18126;PS_transcript_241;PS_transcript_24514;PS_transcript_24686;PS_transcript_25470;PS_transcript_26487;PS_transcript_26927;PS_transcript_26940;PS_transcript_29648;PS_transcript_30815;PS_transcript_33862;PS_transcript_34728;PS_transcript_35037;PS_transcript_35476;PS_transcript_35769;PS_transcript_36013;PS_…
PS_transcript_64002	PS_transcript_24507
PS_transcript_60959	PS_transcript_10191;PS_transcript_1125;PS_transcript_11341;PS_transcript_1616;PS_transcript_25301;PS_transcript_32671;PS_transcript_34043;PS_transcript_35661;PS_transcript_39244;PS_transcript_4054;PS_transcript_4834;PS_transcript_52674;PS_transcript_55717;PS_transcript_57980;PS_transcript_61959;PS_transcript_62128;PS_transcript_62501;PS_transcript_63915;PS_transcript_65164;PS_transcript_66698;PS_…
PS_transcript_58146	PS_transcript_37707
PS_transcript_69795	PS_transcript_10319;PS_transcript_25180;PS_transcript_32237;PS_transcript_33945;PS_transcript_4272;PS_transcript_4336;PS_transcript_44945;PS_transcript_70705
PS_transcript_68388	PS_transcript_41797;PS_transcript_4740
PS_transcript_38234	PS_transcript_25059;PS_transcript_61756
PS_transcript_58934	PS_transcript_15377;PS_transcript_16633;PS_transcript_17032;PS_transcript_18349;PS_transcript_18941;PS_transcript_2229;PS_transcript_2366;PS_transcript_26116;PS_transcript_27479;PS_transcript_28967;PS_transcript_2915;PS_transcript_29390;PS_transcript_30123;PS_transcript_30439;PS_transcript_33609;PS_transcript_34105;PS_transcript_35089;PS_transcript_41476;PS_transcript_41479;PS_transcript_4197;PS_…
PS_transcript_50736	PS_transcript_1470;PS_transcript_1524;PS_transcript_1705;PS_transcript_25550;PS_transcript_25946;PS_transcript_27004;PS_transcript_27530;PS_transcript_29459;PS_transcript_32537;PS_transcript_34;PS_transcript_35548;PS_transcript_38107;PS_transcript_40345;PS_transcript_40777;PS_transcript_43429;PS_transcript_44055;PS_transcript_44336;PS_transcript_46250;PS_transcript_53998;PS_transcript_55625;PS_tr…
PS_transcript_48775	PS_transcript_7555;PS_transcript_7893
PS_transcript_32287	PS_transcript_39389
PS_transcript_41716	PS_transcript_19395;PS_transcript_48028;PS_transcript_59298;PS_transcript_64467;PS_transcript_6590;PS_transcript_66043;PS_transcript_67361;PS_transcript_6742
PS_transcript_64176	PS_transcript_13051;PS_transcript_13922;PS_transcript_1471;PS_transcript_2050;PS_transcript_2219;PS_transcript_28441;PS_transcript_31305;PS_transcript_34632;PS_transcript_3480;PS_transcript_36910;PS_transcript_37526;PS_transcript_38535;PS_transcript_40580;PS_transcript_42942;PS_transcript_43212;PS_transcript_43590;PS_transcript_45775;PS_transcript_45964;PS_transcript_4665;PS_transcript_46818;PS_t…
PS_transcript_35050	PS_transcript_62476
PS_transcript_52097	PS_transcript_49219
PS_transcript_56541	PS_transcript_30517;PS_transcript_38972;PS_transcript_62216
PS_transcript_41322	PS_transcript_10056;PS_transcript_11506;PS_transcript_14212;PS_transcript_14461;PS_transcript_14503;PS_transcript_14744;PS_transcript_17153;PS_transcript_1802;PS_transcript_18201;PS_transcript_1840;PS_transcript_1882;PS_transcript_25088;PS_transcript_26457;PS_transcript_26845;PS_transcript_28293;PS_transcript_29655;PS_transcript_30232;PS_transcript_31584;PS_transcript_32869;PS_transcript_35449;PS…
PS_transcript_42976	PS_transcript_15154;PS_transcript_24798;PS_transcript_25286;PS_transcript_2536;PS_transcript_26420;PS_transcript_2680;PS_transcript_27162;PS_transcript_27907;PS_transcript_28620;PS_transcript_29087;PS_transcript_29472;PS_transcript_29774;PS_transcript_30542;PS_transcript_32039;PS_transcript_3221;PS_transcript_32407;PS_transcript_33;PS_transcript_34762;PS_transcript_37143;PS_transcript_38567;PS_tr…
PS_transcript_66788	PS_transcript_69574
PS_transcript_31026	PS_transcript_39716;PS_transcript_44745;PS_transcript_71223
PS_transcript_67035	PS_transcript_15421;PS_transcript_27907;PS_transcript_37431;PS_transcript_38997;PS_transcript_48917
PS_transcript_12693	PS_transcript_48958
PS_transcript_71842	PS_transcript_14744;PS_transcript_17153;PS_transcript_41742;PS_transcript_55405;PS_transcript_55999;PS_transcript_5660;PS_transcript_5750;PS_transcript_58489;PS_transcript_64095;PS_transcript_64388;PS_transcript_64591;PS_transcript_72573;PS_transcript_7261;PS_transcript_74947;PS_transcript_7498
PS_transcript_70075	PS_transcript_18068;PS_transcript_20065;PS_transcript_2828;PS_transcript_32999;PS_transcript_35466;PS_transcript_41187;PS_transcript_42208;PS_transcript_42315;PS_transcript_45811;PS_transcript_46204;PS_transcript_52270;PS_transcript_54245;PS_transcript_58558;PS_transcript_66395;PS_transcript_69401;PS_transcript_70094
PS_transcript_27522	PS_transcript_72996
PS_transcript_48998	PS_transcript_26731;PS_transcript_57981;PS_transcript_75362
PS_transcript_74105	PS_transcript_10184;PS_transcript_10365;PS_transcript_10833;PS_transcript_11151;PS_transcript_11486;PS_transcript_11817;PS_transcript_12410;PS_transcript_13220;PS_transcript_13227;PS_transcript_13413;PS_transcript_14153;PS_transcript_14405;PS_transcript_14414;PS_transcript_14674;PS_transcript_15570;PS_transcript_16522;PS_transcript_18236;PS_transcript_18718;PS_transcript_18853;PS_transcript_19340…
PS_transcript_47116	PS_transcript_26614
PS_transcript_65529	PS_transcript_13969;PS_transcript_35619;PS_transcript_35874;PS_transcript_43105;PS_transcript_44067;PS_transcript_44360;PS_transcript_46433;PS_transcript_46847;PS_transcript_49508;PS_transcript_5677;PS_transcript_59965;PS_transcript_61428;PS_transcript_65571;PS_transcript_69106;PS_transcript_73140;PS_transcript_7626
PS_transcript_40507	PS_transcript_7613
PS_transcript_70321	PS_transcript_46193
PS_transcript_23450	PS_transcript_68496
PS_transcript_28404	PS_transcript_12037;PS_transcript_45855;PS_transcript_60040;PS_transcript_61302;PS_transcript_64378;PS_transcript_69101;PS_transcript_71726
PS_transcript_45513	PS_transcript_55330
PS_transcript_25990	PS_transcript_15652;PS_transcript_26394;PS_transcript_45544;PS_transcript_51854;PS_transcript_55097;PS_transcript_60870
PS_transcript_36734	PS_transcript_103;PS_transcript_15267;PS_transcript_16429;PS_transcript_19296;PS_transcript_2744;PS_transcript_2820;PS_transcript_2884;PS_transcript_29409;PS_transcript_31199;PS_transcript_31501;PS_transcript_43446;PS_transcript_48504;PS_transcript_48544;PS_transcript_49162;PS_transcript_49482;PS_transcript_50511;PS_transcript_51304;PS_transcript_53393;PS_transcript_54156;PS_transcript_55688;PS_t…
PS_transcript_16641	PS_transcript_41256
PS_transcript_73066	PS_transcript_10157;PS_transcript_12062;PS_transcript_1697;PS_transcript_18602;PS_transcript_2462;PS_transcript_24664;PS_transcript_25183;PS_transcript_27150;PS_transcript_30296;PS_transcript_44796;PS_transcript_47793;PS_transcript_50460;PS_transcript_5085;PS_transcript_59419;PS_transcript_65409;PS_transcript_65761;PS_transcript_68025;PS_transcript_74750
PS_transcript_54076	PS_transcript_35905;PS_transcript_41906
PS_transcript_69398	PS_transcript_54931
PS_transcript_74151	PS_transcript_12558;PS_transcript_8088
PS_transcript_27364	PS_transcript_10964;PS_transcript_13181;PS_transcript_13339;PS_transcript_14768;PS_transcript_16607;PS_transcript_19530;PS_transcript_19586;PS_transcript_20223;PS_transcript_2212;PS_transcript_22718;PS_transcript_2330;PS_transcript_2459;PS_transcript_26852;PS_transcript_27034;PS_transcript_27098;PS_transcript_2886;PS_transcript_28891;PS_transcript_31487;PS_transcript_32007;PS_transcript_32344;PS_…
PS_transcript_33717	PS_transcript_11341;PS_transcript_13738;PS_transcript_1618;PS_transcript_17625;PS_transcript_18589;PS_transcript_2484;PS_transcript_24865;PS_transcript_254;PS_transcript_2611;PS_transcript_26241;PS_transcript_26657;PS_transcript_26815;PS_transcript_31975;PS_transcript_3506;PS_transcript_36166;PS_transcript_3728;PS_transcript_3740;PS_transcript_39690;PS_transcript_43862;PS_transcript_45009;PS_tran…
PS_transcript_48591	PS_transcript_69397
PS_transcript_51868	PS_transcript_20805
PS_transcript_59275	PS_transcript_43794;PS_transcript_56228
PS_transcript_28078	PS_transcript_72961;PS_transcript_9707
PS_transcript_54713	PS_transcript_68197
PS_transcript_29726	PS_transcript_1220;PS_transcript_1257;PS_transcript_26195;PS_transcript_32495;PS_transcript_39434;PS_transcript_43535;PS_transcript_46251;PS_transcript_49846;PS_transcript_52378;PS_transcript_55621;PS_transcript_56394;PS_transcript_56901;PS_transcript_58701;PS_transcript_6239;PS_transcript_65800;PS_transcript_665;PS_transcript_71656;PS_transcript_8187
PS_transcript_37401	PS_transcript_67306
PS_transcript_27344	PS_transcript_22518
PS_transcript_28212	PS_transcript_20095;PS_transcript_21163;PS_transcript_26213;PS_transcript_26696;PS_transcript_2780;PS_transcript_368;PS_transcript_58017;PS_transcript_68490;PS_transcript_73536;PS_transcript_76962
PS_transcript_42397	PS_transcript_15835;PS_transcript_74039;PS_transcript_75278
PS_transcript_52035	PS_transcript_24696
PS_transcript_44457	PS_transcript_74443
PS_transcript_68329	PS_transcript_1014;PS_transcript_11481;PS_transcript_1208;PS_transcript_1259;PS_transcript_1326;PS_transcript_14;PS_transcript_15192;PS_transcript_15364;PS_transcript_1544;PS_transcript_1625;PS_transcript_24547;PS_transcript_24687;PS_transcript_25137;PS_transcript_25379;PS_transcript_25515;PS_transcript_25913;PS_transcript_26005;PS_transcript_26521;PS_transcript_26573;PS_transcript_26887;PS_trans…
PS_transcript_24040	PS_transcript_25714;PS_transcript_38040;PS_transcript_64943
PS_transcript_35362	PS_transcript_24878;PS_transcript_27164;PS_transcript_28001;PS_transcript_48604;PS_transcript_52843;PS_transcript_5287;PS_transcript_6888;PS_transcript_696;PS_transcript_7908
PS_transcript_43181	PS_transcript_17297;PS_transcript_66310
PS_transcript_32450	PS_transcript_53491
PS_transcript_44213	PS_transcript_28057
PS_transcript_41553	PS_transcript_14569;PS_transcript_4527;PS_transcript_50358;PS_transcript_74578
PS_transcript_34385	PS_transcript_1508;PS_transcript_1542;PS_transcript_1679;PS_transcript_24806;PS_transcript_33985;PS_transcript_38943;PS_transcript_39952;PS_transcript_40400;PS_transcript_42274;PS_transcript_42441;PS_transcript_50032;PS_transcript_50893;PS_transcript_54727;PS_transcript_55817;PS_transcript_62792;PS_transcript_66297;PS_transcript_6806;PS_transcript_68520
PS_transcript_39768	PS_transcript_10107;PS_transcript_1470;PS_transcript_1524;PS_transcript_1843;PS_transcript_2000;PS_transcript_2232;PS_transcript_2262;PS_transcript_2510;PS_transcript_2576;PS_transcript_26473;PS_transcript_26890;PS_transcript_27530;PS_transcript_29328;PS_transcript_30211;PS_transcript_30656;PS_transcript_31383;PS_transcript_32144;PS_transcript_32205;PS_transcript_32701;PS_transcript_32934;PS_tran…
PS_transcript_32716	PS_transcript_68285
PS_transcript_66820	PS_transcript_15201
PS_transcript_22978	PS_transcript_43311;PS_transcript_4370
PS_transcript_63797	PS_transcript_74443
PS_transcript_50552	PS_transcript_9947
PS_transcript_26206	PS_transcript_38951;PS_transcript_59283;PS_transcript_76486
PS_transcript_62702	PS_transcript_1508;PS_transcript_1542;PS_transcript_1679;PS_transcript_24806;PS_transcript_27195;PS_transcript_37044;PS_transcript_50032;PS_transcript_50893;PS_transcript_51954;PS_transcript_53460;PS_transcript_54727;PS_transcript_55817;PS_transcript_65335;PS_transcript_68520;PS_transcript_7002;PS_transcript_70033
PS_transcript_34431	PS_transcript_71511
PS_transcript_34500	PS_transcript_26243;PS_transcript_38618;PS_transcript_39864;PS_transcript_6774
PS_transcript_55641	PS_transcript_14821;PS_transcript_15263;PS_transcript_16893;PS_transcript_26127;PS_transcript_2846;PS_transcript_33323;PS_transcript_35710;PS_transcript_35933;PS_transcript_48384;PS_transcript_53854;PS_transcript_55089;PS_transcript_68610;PS_transcript_68862;PS_transcript_75247
PS_transcript_69450	PS_transcript_45457
PS_transcript_39593	PS_transcript_56978
PS_transcript_39803	PS_transcript_17846
PS_transcript_75096	PS_transcript_20611;PS_transcript_21545;PS_transcript_25747
PS_transcript_39576	PS_transcript_129;PS_transcript_39976
PS_transcript_36837	PS_transcript_16691;PS_transcript_17812;PS_transcript_37048;PS_transcript_40330;PS_transcript_47421;PS_transcript_58828;PS_transcript_661;PS_transcript_76207;PS_transcript_76670
PS_transcript_24032	PS_transcript_4022;PS_transcript_59707;PS_transcript_75919
PS_transcript_67156	PS_transcript_24746;PS_transcript_3561;PS_transcript_3802;PS_transcript_3890;PS_transcript_49372;PS_transcript_49495;PS_transcript_49803;PS_transcript_54229;PS_transcript_54303;PS_transcript_59167;PS_transcript_68224;PS_transcript_75365;PS_transcript_76351;PS_transcript_7747
PS_transcript_45211	PS_transcript_29086;PS_transcript_33945;PS_transcript_43042;PS_transcript_43161;PS_transcript_44926;PS_transcript_46276;PS_transcript_46670;PS_transcript_49812;PS_transcript_55123
PS_transcript_41682	PS_transcript_1339;PS_transcript_1838;PS_transcript_1956
PS_transcript_67111	PS_transcript_28655;PS_transcript_35682;PS_transcript_482;PS_transcript_53276;PS_transcript_560;PS_transcript_63093;PS_transcript_63775;PS_transcript_66028;PS_transcript_675;PS_transcript_795
PS_transcript_67013	PS_transcript_61376;PS_transcript_71497
PS_transcript_52449	PS_transcript_15112;PS_transcript_17295;PS_transcript_24603;PS_transcript_24832;PS_transcript_31062;PS_transcript_31181;PS_transcript_34467;PS_transcript_37521;PS_transcript_38592;PS_transcript_39064;PS_transcript_43084;PS_transcript_44730;PS_transcript_48565;PS_transcript_48688;PS_transcript_51699;PS_transcript_51988;PS_transcript_53905;PS_transcript_55442;PS_transcript_61545;PS_transcript_67022…
PS_transcript_24398	PS_transcript_36616;PS_transcript_50888
PS_transcript_36541	PS_transcript_9214
PS_transcript_43844	PS_transcript_24576;PS_transcript_25080;PS_transcript_26232;PS_transcript_33312;PS_transcript_37225;PS_transcript_48160;PS_transcript_48716;PS_transcript_50864;PS_transcript_57254;PS_transcript_59883;PS_transcript_75529;PS_transcript_8035
PS_transcript_23840	PS_transcript_26030;PS_transcript_31879;PS_transcript_34219;PS_transcript_38298;PS_transcript_51089;PS_transcript_52288;PS_transcript_5628;PS_transcript_9235;PS_transcript_9417
PS_transcript_23583	PS_transcript_1712;PS_transcript_28041
PS_transcript_36878	PS_transcript_14936
PS_transcript_44317	PS_transcript_45042
PS_transcript_26715	PS_transcript_40442
PS_transcript_29025	PS_transcript_18737;PS_transcript_52944
PS_transcript_50948	PS_transcript_25297;PS_transcript_25567;PS_transcript_34654;PS_transcript_4420;PS_transcript_49160;PS_transcript_55204;PS_transcript_61874;PS_transcript_64513;PS_transcript_64805;PS_transcript_64906;PS_transcript_65809;PS_transcript_68184;PS_transcript_74539;PS_transcript_76011
PS_transcript_28928	PS_transcript_1208;PS_transcript_47397;PS_transcript_52116
PS_transcript_25314	PS_transcript_8685
PS_transcript_23511	PS_transcript_59588
PS_transcript_75288	PS_transcript_44513;PS_transcript_68750
PS_transcript_70507	PS_transcript_10723;PS_transcript_12206;PS_transcript_12716;PS_transcript_2143;PS_transcript_2236;PS_transcript_2263;PS_transcript_22705;PS_transcript_2377;PS_transcript_2394;PS_transcript_24462;PS_transcript_2459;PS_transcript_2553;PS_transcript_25948;PS_transcript_26202;PS_transcript_26517;PS_transcript_2671;PS_transcript_2689;PS_transcript_2730;PS_transcript_27533;PS_transcript_27852;PS_transc…
PS_transcript_23239	PS_transcript_36838;PS_transcript_42722;PS_transcript_48458;PS_transcript_52725;PS_transcript_54863;PS_transcript_54938;PS_transcript_56196;PS_transcript_65000;PS_transcript_69500;PS_transcript_6954;PS_transcript_7549;PS_transcript_75884;PS_transcript_7706
PS_transcript_25844	PS_transcript_1014;PS_transcript_15801;PS_transcript_198;PS_transcript_2143;PS_transcript_2263;PS_transcript_2377;PS_transcript_2394;PS_transcript_26521;PS_transcript_2689;PS_transcript_30547;PS_transcript_31909;PS_transcript_32394;PS_transcript_34840;PS_transcript_38725;PS_transcript_38918;PS_transcript_41902;PS_transcript_43217;PS_transcript_43379;PS_transcript_43818;PS_transcript_45832;PS_tran…
PS_transcript_24132	PS_transcript_43678;PS_transcript_52867
PS_transcript_40439	PS_transcript_39290;PS_transcript_6919;PS_transcript_6995;PS_transcript_7341
PS_transcript_70986	PS_transcript_55744;PS_transcript_57579;PS_transcript_61544
PS_transcript_31246	PS_transcript_4022
PS_transcript_25008	PS_transcript_13104;PS_transcript_13265;PS_transcript_14017;PS_transcript_39987;PS_transcript_66937;PS_transcript_74859
PS_transcript_44377	PS_transcript_1257;PS_transcript_15871;PS_transcript_16110;PS_transcript_1716;PS_transcript_17556;PS_transcript_17712;PS_transcript_19389;PS_transcript_29149;PS_transcript_3377;PS_transcript_4237;PS_transcript_54352;PS_transcript_59376;PS_transcript_60526;PS_transcript_66106;PS_transcript_66354;PS_transcript_6817;PS_transcript_75055;PS_transcript_75661;PS_transcript_7870
PS_transcript_23773	PS_transcript_20987
PS_transcript_64755	PS_transcript_58181
PS_transcript_56907	PS_transcript_12555;PS_transcript_16061;PS_transcript_25358;PS_transcript_28494;PS_transcript_33952;PS_transcript_37844;PS_transcript_38194;PS_transcript_42144;PS_transcript_56960;PS_transcript_58259;PS_transcript_71709;PS_transcript_9220;PS_transcript_9356
PS_transcript_30867	PS_transcript_17524;PS_transcript_50016
PS_transcript_65078	PS_transcript_51378;PS_transcript_61690;PS_transcript_8391;PS_transcript_8932;PS_transcript_9045
PS_transcript_38006	PS_transcript_10992;PS_transcript_30168;PS_transcript_3509
PS_transcript_49681	PS_transcript_17553;PS_transcript_28841;PS_transcript_30063;PS_transcript_36708;PS_transcript_40701;PS_transcript_48641;PS_transcript_7132;PS_transcript_7279
PS_transcript_457	PS_transcript_65138
PS_transcript_49196	PS_transcript_4022;PS_transcript_59707;PS_transcript_75919
PS_transcript_52990	PS_transcript_33434;PS_transcript_73645
PS_transcript_41023	PS_transcript_1002;PS_transcript_10037;PS_transcript_10112;PS_transcript_1038;PS_transcript_10423;PS_transcript_1063;PS_transcript_1076;PS_transcript_1156;PS_transcript_1162;PS_transcript_1166;PS_transcript_1189;PS_transcript_12030;PS_transcript_1221;PS_transcript_1244;PS_transcript_1247;PS_transcript_1300;PS_transcript_1312;PS_transcript_1344;PS_transcript_1358;PS_transcript_14747;PS_transcript_…
PS_transcript_57631	PS_transcript_50099
PS_transcript_24330	PS_transcript_1039;PS_transcript_13127;PS_transcript_1772;PS_transcript_211;PS_transcript_21177;PS_transcript_27799;PS_transcript_27933;PS_transcript_28817;PS_transcript_28959;PS_transcript_3092;PS_transcript_30962;PS_transcript_3252;PS_transcript_32737;PS_transcript_332;PS_transcript_35401;PS_transcript_37180;PS_transcript_38210;PS_transcript_39146;PS_transcript_40085;PS_transcript_40227;PS_tran…
PS_transcript_74302	PS_transcript_39606;PS_transcript_4549;PS_transcript_46947;PS_transcript_61511;PS_transcript_62170;PS_transcript_68227;PS_transcript_69287;PS_transcript_7169;PS_transcript_74382
PS_transcript_48010	PS_transcript_48256;PS_transcript_50181;PS_transcript_67538
PS_transcript_52057	PS_transcript_27590
PS_transcript_48609	PS_transcript_13149;PS_transcript_17016;PS_transcript_2004;PS_transcript_27846;PS_transcript_3071;PS_transcript_30811;PS_transcript_31600;PS_transcript_31834;PS_transcript_350;PS_transcript_35442;PS_transcript_3918;PS_transcript_40196;PS_transcript_4308;PS_transcript_43953;PS_transcript_46335;PS_transcript_4653;PS_transcript_48941;PS_transcript_48942;PS_transcript_49500;PS_transcript_52305;PS_tra…
PS_transcript_28950	PS_transcript_41002;PS_transcript_56129
PS_transcript_24234	PS_transcript_10422;PS_transcript_25140;PS_transcript_27199;PS_transcript_34265;PS_transcript_34830;PS_transcript_4801;PS_transcript_48189;PS_transcript_48908;PS_transcript_53103;PS_transcript_53562;PS_transcript_6316;PS_transcript_67913;PS_transcript_76678
PS_transcript_51459	PS_transcript_57997
PS_transcript_72506	PS_transcript_33434;PS_transcript_73645
PS_transcript_44731	PS_transcript_2081;PS_transcript_2241;PS_transcript_2457;PS_transcript_2503;PS_transcript_26150;PS_transcript_28677;PS_transcript_29623;PS_transcript_3098;PS_transcript_32921;PS_transcript_34588;PS_transcript_36162;PS_transcript_37009;PS_transcript_38425;PS_transcript_413;PS_transcript_41968;PS_transcript_4733;PS_transcript_47866;PS_transcript_5314;PS_transcript_59357;PS_transcript_60062;PS_trans…
PS_transcript_62137	PS_transcript_66989
PS_transcript_64202	PS_transcript_56978
PS_transcript_38966	PS_transcript_44590
PS_transcript_45577	PS_transcript_460;PS_transcript_53363
PS_transcript_68431	PS_transcript_1568;PS_transcript_1786;PS_transcript_40887;PS_transcript_58556
PS_transcript_35742	PS_transcript_15208;PS_transcript_15818;PS_transcript_2143;PS_transcript_2263;PS_transcript_2377;PS_transcript_2394;PS_transcript_26120;PS_transcript_26329;PS_transcript_2689;PS_transcript_30547;PS_transcript_31163;PS_transcript_31321;PS_transcript_32394;PS_transcript_32813;PS_transcript_3286;PS_transcript_34473;PS_transcript_3459;PS_transcript_3478;PS_transcript_34840;PS_transcript_3497;PS_trans…
PS_transcript_64764	PS_transcript_17048;PS_transcript_1774;PS_transcript_18857;PS_transcript_19732;PS_transcript_21602;PS_transcript_2711;PS_transcript_3181;PS_transcript_3247;PS_transcript_32718;PS_transcript_33275;PS_transcript_42902;PS_transcript_4583;PS_transcript_51663;PS_transcript_58265;PS_transcript_61008;PS_transcript_7385;PS_transcript_7653;PS_transcript_7768;PS_transcript_893;PS_transcript_9986
PS_transcript_70243	PS_transcript_72430
PS_transcript_45588	PS_transcript_31600;PS_transcript_39233;PS_transcript_47143;PS_transcript_56939;PS_transcript_57803;PS_transcript_63128;PS_transcript_65;PS_transcript_72743
PS_transcript_48959	PS_transcript_15678;PS_transcript_17296;PS_transcript_2143;PS_transcript_2263;PS_transcript_2377;PS_transcript_2394;PS_transcript_2689;PS_transcript_28562;PS_transcript_29853;PS_transcript_30547;PS_transcript_31495;PS_transcript_31649;PS_transcript_32394;PS_transcript_33930;PS_transcript_34840;PS_transcript_35185;PS_transcript_356;PS_transcript_36631;PS_transcript_38138;PS_transcript_393;PS_trans…
PS_transcript_52841	PS_transcript_11072;PS_transcript_2187;PS_transcript_2213;PS_transcript_2319;PS_transcript_34750;PS_transcript_40442;PS_transcript_40666;PS_transcript_46064;PS_transcript_54648;PS_transcript_56060;PS_transcript_56515;PS_transcript_61794;PS_transcript_62471;PS_transcript_67308;PS_transcript_8394
PS_transcript_61517	PS_transcript_30413;PS_transcript_61689
PS_transcript_36025	PS_transcript_51623;PS_transcript_63023
PS_transcript_74345	PS_transcript_28735;PS_transcript_49004
PS_transcript_29256	PS_transcript_14309;PS_transcript_16445;PS_transcript_52309;PS_transcript_60403;PS_transcript_63853;PS_transcript_69342;PS_transcript_73880
PS_transcript_37049	PS_transcript_1360;PS_transcript_19846;PS_transcript_294;PS_transcript_29630;PS_transcript_357;PS_transcript_35804;PS_transcript_36126;PS_transcript_41511;PS_transcript_52795;PS_transcript_52831;PS_transcript_65264
PS_transcript_72860	PS_transcript_57676;PS_transcript_71179
PS_transcript_40364	PS_transcript_127;PS_transcript_13963;PS_transcript_1645;PS_transcript_29573;PS_transcript_35013;PS_transcript_38437;PS_transcript_4747;PS_transcript_51245;PS_transcript_53854;PS_transcript_54435;PS_transcript_5756;PS_transcript_62414;PS_transcript_62840;PS_transcript_72291;PS_transcript_73947;PS_transcript_75486
PS_transcript_39216	PS_transcript_36315
PS_transcript_44592	PS_transcript_73720
PS_transcript_23044	PS_transcript_17227
PS_transcript_61737	PS_transcript_31923;PS_transcript_3598;PS_transcript_3759;PS_transcript_43255;PS_transcript_50837;PS_transcript_57000;PS_transcript_63024;PS_transcript_65089;PS_transcript_75552
PS_transcript_61074	PS_transcript_1572;PS_transcript_28939;PS_transcript_29798;PS_transcript_58403;PS_transcript_62016;PS_transcript_73959
PS_transcript_75399	PS_transcript_53143
PS_transcript_66750	PS_transcript_24832;PS_transcript_67022;PS_transcript_75908
PS_transcript_24155	PS_transcript_10859;PS_transcript_11051;PS_transcript_3510;PS_transcript_37938;PS_transcript_40800;PS_transcript_4688;PS_transcript_54362;PS_transcript_544;PS_transcript_59474;PS_transcript_63769;PS_transcript_64591;PS_transcript_65366;PS_transcript_6997;PS_transcript_7038;PS_transcript_7208;PS_transcript_72573;PS_transcript_7433;PS_transcript_7570;PS_transcript_9590
PS_transcript_42541	PS_transcript_127;PS_transcript_12999;PS_transcript_13458;PS_transcript_15739;PS_transcript_18;PS_transcript_19;PS_transcript_29536;PS_transcript_38138;PS_transcript_38337;PS_transcript_38814;PS_transcript_40432;PS_transcript_45230;PS_transcript_4910;PS_transcript_5321;PS_transcript_54691;PS_transcript_55776;PS_transcript_59329;PS_transcript_61722;PS_transcript_64685;PS_transcript_66657;PS_transc…
PS_transcript_23348	PS_transcript_1406;PS_transcript_1537
PS_transcript_25228	PS_transcript_1176;PS_transcript_27747;PS_transcript_29561;PS_transcript_36765;PS_transcript_37149;PS_transcript_38158;PS_transcript_41619;PS_transcript_4928;PS_transcript_50520;PS_transcript_52696;PS_transcript_52779;PS_transcript_55147;PS_transcript_57393;PS_transcript_57423;PS_transcript_60468;PS_transcript_61409;PS_transcript_61716;PS_transcript_63804;PS_transcript_66791;PS_transcript_69064;P…
PS_transcript_33072	PS_transcript_13131;PS_transcript_1582;PS_transcript_1622;PS_transcript_1684;PS_transcript_1769;PS_transcript_25108;PS_transcript_31951;PS_transcript_32325;PS_transcript_3273;PS_transcript_33544;PS_transcript_34865;PS_transcript_35384;PS_transcript_40387;PS_transcript_41359;PS_transcript_41540;PS_transcript_44893;PS_transcript_45584;PS_transcript_48064;PS_transcript_52167;PS_transcript_52844;PS_t…
PS_transcript_63651	PS_transcript_2680;PS_transcript_44217;PS_transcript_61402
PS_transcript_31328	PS_transcript_18643;PS_transcript_18704;PS_transcript_18846;PS_transcript_21273;PS_transcript_30324;PS_transcript_38118;PS_transcript_45250;PS_transcript_52477;PS_transcript_545;PS_transcript_59461;PS_transcript_76876
PS_transcript_74063	PS_transcript_57579;PS_transcript_75747
PS_transcript_63252	PS_transcript_43442;PS_transcript_44736;PS_transcript_71029
PS_transcript_49205	PS_transcript_4191;PS_transcript_49130
PS_transcript_48866	PS_transcript_27377;PS_transcript_41111;PS_transcript_61319;PS_transcript_68570
PS_transcript_31164	PS_transcript_14996;PS_transcript_1617;PS_transcript_1724;PS_transcript_27188;PS_transcript_3180;PS_transcript_32189;PS_transcript_47599;PS_transcript_51927;PS_transcript_56071;PS_transcript_57261;PS_transcript_58355;PS_transcript_58686;PS_transcript_71225
PS_transcript_65582	PS_transcript_49787
PS_transcript_26555	PS_transcript_1184;PS_transcript_1389;PS_transcript_1796;PS_transcript_29119;PS_transcript_29630;PS_transcript_30516;PS_transcript_30651;PS_transcript_33057;PS_transcript_33953;PS_transcript_35804;PS_transcript_37078;PS_transcript_37250;PS_transcript_37648;PS_transcript_39183;PS_transcript_4200;PS_transcript_43673;PS_transcript_45171;PS_transcript_45237;PS_transcript_4762;PS_transcript_47870;PS_t…
PS_transcript_38408	PS_transcript_15804;PS_transcript_16247;PS_transcript_34254
PS_transcript_20541	PS_transcript_31771;PS_transcript_71207
PS_transcript_58023	PS_transcript_1864;PS_transcript_2027;PS_transcript_26828;PS_transcript_27582;PS_transcript_3322;PS_transcript_38184;PS_transcript_39454;PS_transcript_41105;PS_transcript_41307;PS_transcript_47081;PS_transcript_5172;PS_transcript_53559;PS_transcript_54667;PS_transcript_65898;PS_transcript_74783;PS_transcript_74954;PS_transcript_96
PS_transcript_67440	PS_transcript_69165;PS_transcript_76089
PS_transcript_64163	PS_transcript_39979
PS_transcript_24230	PS_transcript_28963
PS_transcript_29311	PS_transcript_1773;PS_transcript_1796;PS_transcript_43648;PS_transcript_43673;PS_transcript_51395;PS_transcript_67492;PS_transcript_69621;PS_transcript_76797
PS_transcript_27840	PS_transcript_50579;PS_transcript_61628;PS_transcript_6373;PS_transcript_64935
PS_transcript_27308	PS_transcript_26557;PS_transcript_37245;PS_transcript_46180
PS_transcript_30934	PS_transcript_26229;PS_transcript_34476;PS_transcript_51540;PS_transcript_51827;PS_transcript_580;PS_transcript_64035;PS_transcript_68229
PS_transcript_68559	PS_transcript_31833;PS_transcript_46604;PS_transcript_50357;PS_transcript_61376;PS_transcript_71497
PS_transcript_31126	PS_transcript_18064;PS_transcript_21191;PS_transcript_26841;PS_transcript_43498;PS_transcript_56708;PS_transcript_58121;PS_transcript_61994;PS_transcript_6626
PS_transcript_28714	PS_transcript_68987
PS_transcript_24151	PS_transcript_4696
PS_transcript_47163	PS_transcript_27977;PS_transcript_37027;PS_transcript_44688;PS_transcript_45066;PS_transcript_66957
PS_transcript_57119	PS_transcript_35551
PS_transcript_29020	PS_transcript_10404;PS_transcript_29313;PS_transcript_30406;PS_transcript_36056;PS_transcript_42182;PS_transcript_48766;PS_transcript_59089;PS_transcript_60071;PS_transcript_60529;PS_transcript_70705
PS_transcript_35673	PS_transcript_11275;PS_transcript_27463
PS_transcript_40718	PS_transcript_14639;PS_transcript_68702
PS_transcript_49096	PS_transcript_28893;PS_transcript_64987
PS_transcript_51932	PS_transcript_11718;PS_transcript_1184;PS_transcript_1389;PS_transcript_1843;PS_transcript_24517;PS_transcript_25913;PS_transcript_26210;PS_transcript_29328;PS_transcript_30963;PS_transcript_33057;PS_transcript_33374;PS_transcript_34137;PS_transcript_37078;PS_transcript_37250;PS_transcript_42131;PS_transcript_45326;PS_transcript_47986;PS_transcript_49001;PS_transcript_51149;PS_transcript_53186;PS…
PS_transcript_62068	PS_transcript_40765;PS_transcript_55115
PS_transcript_42361	PS_transcript_44420;PS_transcript_51628
PS_transcript_25574	PS_transcript_31507
PS_transcript_66655	PS_transcript_14569;PS_transcript_4527;PS_transcript_50358
PS_transcript_63870	PS_transcript_1014;PS_transcript_26521;PS_transcript_31279;PS_transcript_31909;PS_transcript_32488;PS_transcript_38725;PS_transcript_38918;PS_transcript_41825;PS_transcript_47606;PS_transcript_50253;PS_transcript_578;PS_transcript_59439;PS_transcript_59568;PS_transcript_63042;PS_transcript_71426;PS_transcript_72100
PS_transcript_39196	PS_transcript_18847
PS_transcript_26052	PS_transcript_42655;PS_transcript_66183;PS_transcript_8357
PS_transcript_44767	PS_transcript_114
PS_transcript_70299	PS_transcript_5282;PS_transcript_5457;PS_transcript_5631
PS_transcript_39626	PS_transcript_14471;PS_transcript_64281
PS_transcript_68270	PS_transcript_16464
PS_transcript_34790	PS_transcript_13355;PS_transcript_1940;PS_transcript_68265;PS_transcript_68683
PS_transcript_26980	PS_transcript_37736;PS_transcript_38336;PS_transcript_39484;PS_transcript_3954;PS_transcript_44630;PS_transcript_52694;PS_transcript_54674;PS_transcript_55499;PS_transcript_56183;PS_transcript_56559;PS_transcript_5943;PS_transcript_60849;PS_transcript_62183;PS_transcript_65237;PS_transcript_75359
PS_transcript_251	PS_transcript_38951;PS_transcript_59283;PS_transcript_76486
PS_transcript_40828	PS_transcript_36051
PS_transcript_23524	PS_transcript_10822;PS_transcript_11359;PS_transcript_1289;PS_transcript_17542;PS_transcript_2249;PS_transcript_2289;PS_transcript_2312;PS_transcript_2722;PS_transcript_29733;PS_transcript_43051;PS_transcript_45401;PS_transcript_47968;PS_transcript_4976;PS_transcript_55672;PS_transcript_57637;PS_transcript_63043;PS_transcript_63423;PS_transcript_65152;PS_transcript_71459;PS_transcript_74515;PS_tr…
PS_transcript_23763	PS_transcript_25969;PS_transcript_66263
PS_transcript_75882	PS_transcript_136;PS_transcript_147;PS_transcript_28075;PS_transcript_29451;PS_transcript_29597;PS_transcript_38149;PS_transcript_3986;PS_transcript_40770;PS_transcript_4278;PS_transcript_55449;PS_transcript_56637;PS_transcript_61412;PS_transcript_63467;PS_transcript_71297
PS_transcript_23569	PS_transcript_74153
PS_transcript_24372	PS_transcript_12563;PS_transcript_26532;PS_transcript_27917;PS_transcript_35639;PS_transcript_43119;PS_transcript_49775;PS_transcript_58875;PS_transcript_60069;PS_transcript_6079;PS_transcript_6703;PS_transcript_69584
PS_transcript_33944	PS_transcript_46158;PS_transcript_7921;PS_transcript_7943
PS_transcript_55072	PS_transcript_31425;PS_transcript_44295
PS_transcript_25558	PS_transcript_14562;PS_transcript_20611;PS_transcript_21545;PS_transcript_25747;PS_transcript_3090;PS_transcript_3097;PS_transcript_3159;PS_transcript_31807;PS_transcript_33411;PS_transcript_33730;PS_transcript_34159;PS_transcript_3440;PS_transcript_35871;PS_transcript_38164;PS_transcript_40208;PS_transcript_42006;PS_transcript_4858;PS_transcript_48894;PS_transcript_49495;PS_transcript_51901;PS_t…
PS_transcript_31046	PS_transcript_103;PS_transcript_231;PS_transcript_27385;PS_transcript_29409;PS_transcript_49482;PS_transcript_55972;PS_transcript_55997;PS_transcript_62025;PS_transcript_67685;PS_transcript_68116;PS_transcript_75416
PS_transcript_62141	PS_transcript_11066;PS_transcript_25139
PS_transcript_59315	PS_transcript_15208;PS_transcript_57531
PS_transcript_39154	PS_transcript_13370;PS_transcript_18621;PS_transcript_24865;PS_transcript_25589;PS_transcript_3108;PS_transcript_32823;PS_transcript_33258;PS_transcript_35009;PS_transcript_37472;PS_transcript_40095;PS_transcript_46654;PS_transcript_4993;PS_transcript_5030;PS_transcript_5284;PS_transcript_54640;PS_transcript_55176;PS_transcript_57178;PS_transcript_61279;PS_transcript_61427;PS_transcript_65483;PS_…
PS_transcript_72861	PS_transcript_17879;PS_transcript_24838;PS_transcript_43234
PS_transcript_63751	PS_transcript_43083
PS_transcript_32467	PS_transcript_1482;PS_transcript_29119;PS_transcript_32325;PS_transcript_39718;PS_transcript_39819;PS_transcript_40387;PS_transcript_48375;PS_transcript_66990;PS_transcript_69439;PS_transcript_71682;PS_transcript_7179;PS_transcript_7454;PS_transcript_76275
PS_transcript_23589	PS_transcript_38252
PS_transcript_71960	PS_transcript_2178
PS_transcript_67792	PS_transcript_27376
PS_transcript_46623	PS_transcript_58300
PS_transcript_38803	PS_transcript_13228;PS_transcript_493;PS_transcript_66039
PS_transcript_73850	PS_transcript_10261;PS_transcript_10525;PS_transcript_10775;PS_transcript_10889;PS_transcript_1107;PS_transcript_11230;PS_transcript_11244;PS_transcript_11986;PS_transcript_12038;PS_transcript_12711;PS_transcript_12902;PS_transcript_13611;PS_transcript_1422;PS_transcript_1495;PS_transcript_15018;PS_transcript_15854;PS_transcript_15894;PS_transcript_17325;PS_transcript_17671;PS_transcript_1807;PS_…
PS_transcript_24882	PS_transcript_25294
PS_transcript_53171	PS_transcript_53230
PS_transcript_31787	PS_transcript_1987
PS_transcript_75287	PS_transcript_1209;PS_transcript_13053;PS_transcript_1651;PS_transcript_2313;PS_transcript_26739;PS_transcript_28817;PS_transcript_30962;PS_transcript_32737;PS_transcript_33658;PS_transcript_33823;PS_transcript_34944;PS_transcript_35401;PS_transcript_38681;PS_transcript_39146;PS_transcript_40227;PS_transcript_40247;PS_transcript_41392;PS_transcript_41579;PS_transcript_44418;PS_transcript_46476;PS…
PS_transcript_24123	PS_transcript_55739
PS_transcript_62749	PS_transcript_17633
PS_transcript_44271	PS_transcript_1093;PS_transcript_73188
PS_transcript_71904	PS_transcript_13562;PS_transcript_14555;PS_transcript_17482;PS_transcript_73694
PS_transcript_34225	PS_transcript_12210;PS_transcript_12689;PS_transcript_13965;PS_transcript_17468;PS_transcript_25929;PS_transcript_34849;PS_transcript_37387;PS_transcript_39192;PS_transcript_39336;PS_transcript_46648;PS_transcript_48355;PS_transcript_51027;PS_transcript_5291;PS_transcript_53573;PS_transcript_55384;PS_transcript_63739;PS_transcript_70380;PS_transcript_7423;PS_transcript_74819;PS_transcript_75050;P…
PS_transcript_32712	PS_transcript_1010;PS_transcript_63247;PS_transcript_64570;PS_transcript_874;PS_transcript_875;PS_transcript_920
PS_transcript_36234	PS_transcript_39522
PS_transcript_68845	PS_transcript_37866
PS_transcript_29868	PS_transcript_2457;PS_transcript_24809;PS_transcript_27940;PS_transcript_32902;PS_transcript_3371;PS_transcript_34207;PS_transcript_36369;PS_transcript_37589;PS_transcript_41219;PS_transcript_4175;PS_transcript_42314;PS_transcript_43109;PS_transcript_4399;PS_transcript_44130;PS_transcript_46185;PS_transcript_49138;PS_transcript_49566;PS_transcript_51974;PS_transcript_51989;PS_transcript_53019;PS_…
PS_transcript_44706	PS_transcript_32214;PS_transcript_32592;PS_transcript_39611;PS_transcript_4346;PS_transcript_57494
PS_transcript_54368	PS_transcript_1234;PS_transcript_33097;PS_transcript_36879;PS_transcript_40415;PS_transcript_49402;PS_transcript_49564;PS_transcript_54679;PS_transcript_54686;PS_transcript_65516;PS_transcript_970
PS_transcript_56141	PS_transcript_72858
PS_transcript_24157	PS_transcript_10464;PS_transcript_48122;PS_transcript_50888
PS_transcript_32547	PS_transcript_67394
PS_transcript_50304	PS_transcript_10418;PS_transcript_10794;PS_transcript_11128;PS_transcript_13314;PS_transcript_1339;PS_transcript_15166;PS_transcript_15577;PS_transcript_1657;PS_transcript_170;PS_transcript_1714;PS_transcript_18061;PS_transcript_1838;PS_transcript_1956;PS_transcript_197;PS_transcript_22907;PS_transcript_24459;PS_transcript_25902;PS_transcript_2803;PS_transcript_2807;PS_transcript_29759;PS_transcr…
PS_transcript_24023	PS_transcript_73853;PS_transcript_9133
PS_transcript_60242	PS_transcript_27870;PS_transcript_51145;PS_transcript_57249;PS_transcript_74967
PS_transcript_66159	PS_transcript_36908;PS_transcript_54730;PS_transcript_958
PS_transcript_49870	PS_transcript_32578
PS_transcript_31130	PS_transcript_4195;PS_transcript_44867
PS_transcript_38416	PS_transcript_37038
PS_transcript_43218	PS_transcript_1014;PS_transcript_11261;PS_transcript_26521;PS_transcript_26550;PS_transcript_28606;PS_transcript_31909;PS_transcript_31923;PS_transcript_33544;PS_transcript_33897;PS_transcript_34291;PS_transcript_36425;PS_transcript_38725;PS_transcript_38918;PS_transcript_39063;PS_transcript_41902;PS_transcript_42054;PS_transcript_42207;PS_transcript_43217;PS_transcript_43436;PS_transcript_45071;…
PS_transcript_42542	PS_transcript_18989
PS_transcript_64742	PS_transcript_1789;PS_transcript_1815;PS_transcript_1856;PS_transcript_1914;PS_transcript_27265;PS_transcript_27725;PS_transcript_38152;PS_transcript_39114;PS_transcript_48061;PS_transcript_63357
PS_transcript_53265	PS_transcript_6373
PS_transcript_53501	PS_transcript_57303;PS_transcript_8630
PS_transcript_25792	PS_transcript_25033;PS_transcript_27792;PS_transcript_2828;PS_transcript_28982;PS_transcript_31168;PS_transcript_32999;PS_transcript_35466;PS_transcript_3809;PS_transcript_3884;PS_transcript_40125;PS_transcript_41481;PS_transcript_42208;PS_transcript_454;PS_transcript_4550;PS_transcript_45811;PS_transcript_46204;PS_transcript_464;PS_transcript_4737;PS_transcript_49172;PS_transcript_4963;PS_transc…
PS_transcript_37260	PS_transcript_282;PS_transcript_481
PS_transcript_24467	PS_transcript_68496
PS_transcript_40109	PS_transcript_66549
PS_transcript_65147	PS_transcript_38451;PS_transcript_38875;PS_transcript_40806;PS_transcript_58836;PS_transcript_59587;PS_transcript_963
PS_transcript_50051	PS_transcript_20611;PS_transcript_21545;PS_transcript_25747;PS_transcript_3090;PS_transcript_3097;PS_transcript_3159;PS_transcript_31807;PS_transcript_33730;PS_transcript_3440;PS_transcript_35871;PS_transcript_42006;PS_transcript_4858;PS_transcript_48894;PS_transcript_49495;PS_transcript_51954;PS_transcript_55529;PS_transcript_55602;PS_transcript_61049;PS_transcript_62347;PS_transcript_69366;PS_t…
PS_transcript_57865	PS_transcript_29177
PS_transcript_23609	PS_transcript_39017
PS_transcript_63447	PS_transcript_27267;PS_transcript_50235
PS_transcript_47111	PS_transcript_2105;PS_transcript_25005;PS_transcript_35035;PS_transcript_35159;PS_transcript_39412;PS_transcript_45171;PS_transcript_4584;PS_transcript_46089;PS_transcript_47147;PS_transcript_48667;PS_transcript_53613;PS_transcript_58116;PS_transcript_76087;PS_transcript_76188;PS_transcript_8514
PS_transcript_33207	PS_transcript_1393;PS_transcript_29675;PS_transcript_66086
PS_transcript_53598	PS_transcript_10278;PS_transcript_10511;PS_transcript_11402;PS_transcript_12410;PS_transcript_127;PS_transcript_13022;PS_transcript_1552;PS_transcript_177;PS_transcript_25569;PS_transcript_261;PS_transcript_28205;PS_transcript_28229;PS_transcript_28381;PS_transcript_29166;PS_transcript_29743;PS_transcript_31474;PS_transcript_34326;PS_transcript_36662;PS_transcript_37014;PS_transcript_37035;PS_tra…
PS_transcript_30745	PS_transcript_20611;PS_transcript_21545;PS_transcript_25747
PS_transcript_20675	PS_transcript_27868;PS_transcript_43634;PS_transcript_53775;PS_transcript_54042;PS_transcript_65068
PS_transcript_43211	PS_transcript_25739;PS_transcript_28555;PS_transcript_47766;PS_transcript_53865;PS_transcript_54224;PS_transcript_56388;PS_transcript_8189;PS_transcript_8358
PS_transcript_69673	PS_transcript_1039;PS_transcript_10653;PS_transcript_1171;PS_transcript_1223;PS_transcript_13718;PS_transcript_1380;PS_transcript_1563;PS_transcript_1671;PS_transcript_1723;PS_transcript_1724;PS_transcript_1896;PS_transcript_2039;PS_transcript_2065;PS_transcript_22175;PS_transcript_2290;PS_transcript_24691;PS_transcript_24797;PS_transcript_25654;PS_transcript_25815;PS_transcript_26133;PS_transcri…
PS_transcript_47568	PS_transcript_30967;PS_transcript_42155;PS_transcript_43688
PS_transcript_32845	PS_transcript_11079;PS_transcript_15634;PS_transcript_1592;PS_transcript_15955;PS_transcript_1613;PS_transcript_1730;PS_transcript_18121;PS_transcript_18221;PS_transcript_19061;PS_transcript_21644;PS_transcript_21701;PS_transcript_2226;PS_transcript_2311;PS_transcript_24618;PS_transcript_2464;PS_transcript_24766;PS_transcript_2546;PS_transcript_261;PS_transcript_26287;PS_transcript_29313;PS_trans…
PS_transcript_64839	PS_transcript_20485;PS_transcript_26420;PS_transcript_37152
PS_transcript_22101	PS_transcript_64733
PS_transcript_42469	PS_transcript_28830
PS_transcript_30971	PS_transcript_49162
PS_transcript_32989	PS_transcript_2143;PS_transcript_2263;PS_transcript_2377;PS_transcript_2394;PS_transcript_2689;PS_transcript_30547;PS_transcript_32394;PS_transcript_32887;PS_transcript_34840;PS_transcript_3623;PS_transcript_41110;PS_transcript_45832;PS_transcript_46629;PS_transcript_47273;PS_transcript_48908;PS_transcript_52900;PS_transcript_67656;PS_transcript_69543;PS_transcript_7197;PS_transcript_72871
PS_transcript_32374	PS_transcript_1214;PS_transcript_47158;PS_transcript_48555;PS_transcript_49635;PS_transcript_62138
PS_transcript_26802	PS_transcript_18037
PS_transcript_38439	PS_transcript_38843;PS_transcript_63070;PS_transcript_76704;PS_transcript_9527;PS_transcript_9565;PS_transcript_9969
PS_transcript_39474	PS_transcript_28735;PS_transcript_49004
PS_transcript_43354	PS_transcript_11801;PS_transcript_14752;PS_transcript_16337;PS_transcript_25016;PS_transcript_263;PS_transcript_28260;PS_transcript_36814;PS_transcript_40348;PS_transcript_40420;PS_transcript_42537;PS_transcript_49228;PS_transcript_54305;PS_transcript_559;PS_transcript_61162;PS_transcript_64414;PS_transcript_7071
PS_transcript_55946	PS_transcript_13695;PS_transcript_41455;PS_transcript_4472;PS_transcript_55847;PS_transcript_69542;PS_transcript_76456
PS_transcript_52880	PS_transcript_57145
PS_transcript_25262	PS_transcript_15275;PS_transcript_20019;PS_transcript_39856;PS_transcript_4522;PS_transcript_5221;PS_transcript_5452;PS_transcript_55990;PS_transcript_56734;PS_transcript_64181;PS_transcript_68530;PS_transcript_71339;PS_transcript_7982;PS_transcript_9783
PS_transcript_47365	PS_transcript_20789
PS_transcript_39363	PS_transcript_11871;PS_transcript_3004
PS_transcript_36047	PS_transcript_14461;PS_transcript_1678;PS_transcript_24820;PS_transcript_30151;PS_transcript_31813;PS_transcript_3572;PS_transcript_38394;PS_transcript_48378;PS_transcript_57576;PS_transcript_68096;PS_transcript_695
PS_transcript_62918	PS_transcript_38480
PS_transcript_23761	PS_transcript_45432
PS_transcript_64911	PS_transcript_18254
PS_transcript_68499	PS_transcript_60699
PS_transcript_24346	PS_transcript_225;PS_transcript_29728;PS_transcript_32592;PS_transcript_40641;PS_transcript_51640;PS_transcript_51710;PS_transcript_54949;PS_transcript_63054;PS_transcript_64000;PS_transcript_66303;PS_transcript_68137;PS_transcript_69853;PS_transcript_70671;PS_transcript_71741;PS_transcript_72360
PS_transcript_71159	PS_transcript_17321;PS_transcript_49432;PS_transcript_54265;PS_transcript_54422;PS_transcript_69806;PS_transcript_73393
PS_transcript_20597	PS_transcript_71511
PS_transcript_70959	PS_transcript_127;PS_transcript_54912;PS_transcript_60299;PS_transcript_61912;PS_transcript_6669;PS_transcript_68690;PS_transcript_70461;PS_transcript_75334;PS_transcript_7977;PS_transcript_9156
PS_transcript_47459	PS_transcript_33553
PS_transcript_51945	PS_transcript_14615;PS_transcript_37732
PS_transcript_53314	PS_transcript_39597;PS_transcript_51189;PS_transcript_66650
PS_transcript_62443	PS_transcript_36028;PS_transcript_70223
PS_transcript_29716	PS_transcript_51778
PS_transcript_23976	PS_transcript_25677;PS_transcript_2629;PS_transcript_53274;PS_transcript_54899
PS_transcript_23962	PS_transcript_42294
PS_transcript_54253	PS_transcript_11864;PS_transcript_13998;PS_transcript_154;PS_transcript_168;PS_transcript_1918;PS_transcript_2005;PS_transcript_2226;PS_transcript_36480;PS_transcript_40005;PS_transcript_40487;PS_transcript_40908;PS_transcript_44171;PS_transcript_4622;PS_transcript_48111;PS_transcript_48489;PS_transcript_4930;PS_transcript_4984;PS_transcript_53116;PS_transcript_533;PS_transcript_53693;PS_transcri…
PS_transcript_25472	PS_transcript_39794
PS_transcript_39770	PS_transcript_26925;PS_transcript_33123;PS_transcript_36399;PS_transcript_5731
PS_transcript_41029	PS_transcript_15896;PS_transcript_29438;PS_transcript_74172
PS_transcript_45281	PS_transcript_16764;PS_transcript_24643;PS_transcript_25180;PS_transcript_29750;PS_transcript_31568;PS_transcript_33479;PS_transcript_380;PS_transcript_40701;PS_transcript_4184;PS_transcript_47108;PS_transcript_48641;PS_transcript_55293;PS_transcript_60552;PS_transcript_7132;PS_transcript_7279
PS_transcript_37703	PS_transcript_10214;PS_transcript_10248;PS_transcript_10749;PS_transcript_10853;PS_transcript_12640;PS_transcript_12744;PS_transcript_12909;PS_transcript_13107;PS_transcript_13232;PS_transcript_13329;PS_transcript_13442;PS_transcript_13523;PS_transcript_13573;PS_transcript_1403;PS_transcript_14839;PS_transcript_15295;PS_transcript_19171;PS_transcript_2421;PS_transcript_25021;PS_transcript_25384;P…
PS_transcript_66861	PS_transcript_12432;PS_transcript_13278;PS_transcript_2039;PS_transcript_225;PS_transcript_26507;PS_transcript_29728;PS_transcript_30302;PS_transcript_32766;PS_transcript_33514;PS_transcript_34345;PS_transcript_36148;PS_transcript_38292;PS_transcript_39318;PS_transcript_42005;PS_transcript_44027;PS_transcript_45531;PS_transcript_48747;PS_transcript_51189;PS_transcript_51835;PS_transcript_52692;PS…
PS_transcript_25233	PS_transcript_37967
PS_transcript_40821	PS_transcript_32749;PS_transcript_65758;PS_transcript_69333;PS_transcript_74443
PS_transcript_67875	PS_transcript_65614
PS_transcript_42318	PS_transcript_30496;PS_transcript_47187;PS_transcript_4883;PS_transcript_49530;PS_transcript_5394;PS_transcript_56578;PS_transcript_61112;PS_transcript_61765;PS_transcript_62545;PS_transcript_67486;PS_transcript_69425
PS_transcript_39364	PS_transcript_51283
PS_transcript_36183	PS_transcript_7549
PS_transcript_51905	PS_transcript_48663;PS_transcript_61954;PS_transcript_64536
PS_transcript_39568	PS_transcript_11260;PS_transcript_34964;PS_transcript_49529;PS_transcript_5698;PS_transcript_60484;PS_transcript_65429
PS_transcript_38008	PS_transcript_31487;PS_transcript_57093;PS_transcript_61479;PS_transcript_8381;PS_transcript_8471
PS_transcript_56150	PS_transcript_62974
PS_transcript_44189	PS_transcript_12181;PS_transcript_15048;PS_transcript_1816;PS_transcript_30112;PS_transcript_39011;PS_transcript_40032;PS_transcript_51585;PS_transcript_53052;PS_transcript_58802;PS_transcript_74197
PS_transcript_39254	PS_transcript_38252
PS_transcript_49102	PS_transcript_34388;PS_transcript_53400;PS_transcript_64161;PS_transcript_75773
PS_transcript_24147	PS_transcript_38184;PS_transcript_54704
PS_transcript_55627	PS_transcript_41292;PS_transcript_43927
PS_transcript_38462	PS_transcript_11435;PS_transcript_38420;PS_transcript_67533
PS_transcript_59282	PS_transcript_76219
PS_transcript_24231	PS_transcript_19941;PS_transcript_74129
PS_transcript_70740	PS_transcript_14151;PS_transcript_14510;PS_transcript_14939;PS_transcript_37159;PS_transcript_48332;PS_transcript_51166;PS_transcript_51190;PS_transcript_52227;PS_transcript_5297;PS_transcript_55876;PS_transcript_5697;PS_transcript_68177;PS_transcript_73574
PS_transcript_24156	PS_transcript_180;PS_transcript_25881;PS_transcript_39178;PS_transcript_41734;PS_transcript_45355;PS_transcript_52370;PS_transcript_55904;PS_transcript_56372;PS_transcript_57411;PS_transcript_57962;PS_transcript_6171;PS_transcript_6259;PS_transcript_65702;PS_transcript_6737;PS_transcript_71388
PS_transcript_73722	PS_transcript_8872
PS_transcript_69778	PS_transcript_31163
PS_transcript_66949	PS_transcript_191
PS_transcript_35499	PS_transcript_53706;PS_transcript_69701;PS_transcript_71305
PS_transcript_24131	PS_transcript_10418;PS_transcript_14856;PS_transcript_15705
PS_transcript_74994	PS_transcript_10687;PS_transcript_11415;PS_transcript_11914;PS_transcript_13006;PS_transcript_1354;PS_transcript_13736;PS_transcript_1644;PS_transcript_17046;PS_transcript_19190;PS_transcript_25156;PS_transcript_25200;PS_transcript_26821;PS_transcript_29;PS_transcript_29897;PS_transcript_29925;PS_transcript_33411;PS_transcript_33793;PS_transcript_33794;PS_transcript_35682;PS_transcript_372;PS_tra…
PS_transcript_24737	PS_transcript_48172
PS_transcript_47044	PS_transcript_61916
PS_transcript_25935	PS_transcript_37042
PS_transcript_24137	PS_transcript_454;PS_transcript_58678
PS_transcript_48916	PS_transcript_13390;PS_transcript_1766;PS_transcript_2008;PS_transcript_2061;PS_transcript_2067;PS_transcript_27038;PS_transcript_27693;PS_transcript_30620;PS_transcript_35170;PS_transcript_44034;PS_transcript_46952;PS_transcript_46973;PS_transcript_48667;PS_transcript_4897;PS_transcript_49511;PS_transcript_51709;PS_transcript_54880;PS_transcript_5557;PS_transcript_56357;PS_transcript_58954;PS_tr…
PS_transcript_47906	PS_transcript_2304
PS_transcript_65667	PS_transcript_15370;PS_transcript_15563;PS_transcript_36096;PS_transcript_54559;PS_transcript_65219
PS_transcript_22864	PS_transcript_204;PS_transcript_67519
PS_transcript_72870	PS_transcript_34388;PS_transcript_53400;PS_transcript_64161;PS_transcript_75773;PS_transcript_76091
PS_transcript_74393	PS_transcript_32537;PS_transcript_33352;PS_transcript_35017;PS_transcript_3968;PS_transcript_40692;PS_transcript_56847;PS_transcript_71751
PS_transcript_51177	PS_transcript_1750;PS_transcript_20950;PS_transcript_24505;PS_transcript_25373;PS_transcript_26198;PS_transcript_27470;PS_transcript_28136;PS_transcript_32212;PS_transcript_32588;PS_transcript_33167;PS_transcript_33640;PS_transcript_3424;PS_transcript_3677;PS_transcript_3684;PS_transcript_37709;PS_transcript_3826;PS_transcript_38383;PS_transcript_3846;PS_transcript_38805;PS_transcript_39718;PS_tr…
PS_transcript_37801	PS_transcript_3573;PS_transcript_36720;PS_transcript_37963;PS_transcript_38095;PS_transcript_42856;PS_transcript_42933;PS_transcript_43054;PS_transcript_4930;PS_transcript_5010;PS_transcript_52997;PS_transcript_58462;PS_transcript_59139;PS_transcript_59298;PS_transcript_67684;PS_transcript_74773;PS_transcript_7492;PS_transcript_76573;PS_transcript_8441
PS_transcript_33783	PS_transcript_48214
PS_transcript_26571	PS_transcript_11705;PS_transcript_2528;PS_transcript_37946;PS_transcript_40695;PS_transcript_46156;PS_transcript_46165;PS_transcript_58610;PS_transcript_61330
PS_transcript_74145	PS_transcript_19192;PS_transcript_35551
PS_transcript_43164	PS_transcript_38243
PS_transcript_27750	PS_transcript_11845;PS_transcript_12534;PS_transcript_12702;PS_transcript_12802;PS_transcript_14214;PS_transcript_15204;PS_transcript_15255;PS_transcript_15308;PS_transcript_17227;PS_transcript_2211;PS_transcript_22619;PS_transcript_25958;PS_transcript_26007;PS_transcript_2898;PS_transcript_31310;PS_transcript_32771;PS_transcript_32947;PS_transcript_36096;PS_transcript_37069;PS_transcript_37839;P…
PS_transcript_52236	PS_transcript_56442
PS_transcript_58055	PS_transcript_44587
PS_transcript_67775	PS_transcript_51431;PS_transcript_54066;PS_transcript_58168;PS_transcript_59987;PS_transcript_60420;PS_transcript_61399
PS_transcript_40741	PS_transcript_1292;PS_transcript_15352;PS_transcript_17070;PS_transcript_192;PS_transcript_24590;PS_transcript_25384;PS_transcript_26062;PS_transcript_26522;PS_transcript_2816;PS_transcript_2959;PS_transcript_29936;PS_transcript_31143;PS_transcript_32311;PS_transcript_33416;PS_transcript_34175;PS_transcript_34475;PS_transcript_34826;PS_transcript_35174;PS_transcript_35409;PS_transcript_37183;PS_t…
PS_transcript_33971	PS_transcript_44506
PS_transcript_24094	PS_transcript_66894
PS_transcript_33298	PS_transcript_2862;PS_transcript_29863;PS_transcript_3046;PS_transcript_36281;PS_transcript_37775;PS_transcript_42473;PS_transcript_43725;PS_transcript_440;PS_transcript_45525;PS_transcript_49171;PS_transcript_52463;PS_transcript_62016;PS_transcript_62463;PS_transcript_63914;PS_transcript_64595;PS_transcript_65822;PS_transcript_71388;PS_transcript_73618
PS_transcript_30460	PS_transcript_6672
PS_transcript_76001	PS_transcript_36365
PS_transcript_50792	PS_transcript_13319;PS_transcript_34944;PS_transcript_39349;PS_transcript_40932;PS_transcript_42373;PS_transcript_50181;PS_transcript_50209;PS_transcript_57894;PS_transcript_64053;PS_transcript_67269;PS_transcript_71055;PS_transcript_74875
PS_transcript_48788	PS_transcript_52634
PS_transcript_30956	PS_transcript_47870
PS_transcript_39022	PS_transcript_10992;PS_transcript_1176;PS_transcript_24680;PS_transcript_24822;PS_transcript_25421;PS_transcript_27087;PS_transcript_27747;PS_transcript_29561;PS_transcript_37149;PS_transcript_38158;PS_transcript_38372;PS_transcript_41619;PS_transcript_42093;PS_transcript_45584;PS_transcript_4928;PS_transcript_50520;PS_transcript_52418;PS_transcript_52696;PS_transcript_52779;PS_transcript_55147;P…
PS_transcript_70974	PS_transcript_56463;PS_transcript_70720;PS_transcript_73668
PS_transcript_40492	PS_transcript_10423;PS_transcript_1162;PS_transcript_11928;PS_transcript_24510;PS_transcript_24832;PS_transcript_27868;PS_transcript_34653;PS_transcript_34740;PS_transcript_38823;PS_transcript_45479;PS_transcript_53775;PS_transcript_59424;PS_transcript_65068;PS_transcript_71468;PS_transcript_76810
PS_transcript_43467	PS_transcript_25571;PS_transcript_25998;PS_transcript_26842;PS_transcript_29981;PS_transcript_31641;PS_transcript_31834;PS_transcript_34504;PS_transcript_4317;PS_transcript_46275;PS_transcript_47647;PS_transcript_49500;PS_transcript_52506;PS_transcript_5455;PS_transcript_64276;PS_transcript_6761;PS_transcript_7254;PS_transcript_72971;PS_transcript_74923;PS_transcript_76516;PS_transcript_9218;PS_t…
PS_transcript_37058	PS_transcript_20212
PS_transcript_58676	PS_transcript_70343
PS_transcript_34680	PS_transcript_11482;PS_transcript_1196;PS_transcript_13283;PS_transcript_14066;PS_transcript_1626;PS_transcript_17832;PS_transcript_18869;PS_transcript_2423;PS_transcript_2478;PS_transcript_26411;PS_transcript_27209;PS_transcript_28204;PS_transcript_32065;PS_transcript_3216;PS_transcript_32182;PS_transcript_33361;PS_transcript_33512;PS_transcript_35014;PS_transcript_35332;PS_transcript_35779;PS_t…
PS_transcript_23870	PS_transcript_25556;PS_transcript_3153;PS_transcript_32537;PS_transcript_5726;PS_transcript_59380;PS_transcript_6012;PS_transcript_64511
PS_transcript_54855	PS_transcript_26441;PS_transcript_29277;PS_transcript_29774;PS_transcript_3221;PS_transcript_39048;PS_transcript_39979;PS_transcript_40788;PS_transcript_4699;PS_transcript_58689;PS_transcript_66707;PS_transcript_68072;PS_transcript_69671;PS_transcript_75091
PS_transcript_34866	PS_transcript_44672;PS_transcript_62424;PS_transcript_747
PS_transcript_24271	PS_transcript_25066;PS_transcript_29591;PS_transcript_3268;PS_transcript_3330;PS_transcript_3416;PS_transcript_37055;PS_transcript_4017;PS_transcript_47101;PS_transcript_59932;PS_transcript_64014;PS_transcript_65354;PS_transcript_66721
PS_transcript_70262	PS_transcript_10558;PS_transcript_56537;PS_transcript_61404;PS_transcript_64606;PS_transcript_67839;PS_transcript_9274
PS_transcript_67144	PS_transcript_10190;PS_transcript_10253;PS_transcript_10300;PS_transcript_1577;PS_transcript_16058;PS_transcript_18127;PS_transcript_19491;PS_transcript_204;PS_transcript_2232;PS_transcript_25585;PS_transcript_25751;PS_transcript_28372;PS_transcript_30324;PS_transcript_31569;PS_transcript_330;PS_transcript_353;PS_transcript_35899;PS_transcript_38118;PS_transcript_38146;PS_transcript_39637;PS_tran…
PS_transcript_48312	PS_transcript_14442;PS_transcript_18716;PS_transcript_21561;PS_transcript_22359;PS_transcript_26475;PS_transcript_28651;PS_transcript_31962;PS_transcript_32119;PS_transcript_3516;PS_transcript_4440;PS_transcript_49381;PS_transcript_53863;PS_transcript_56433;PS_transcript_61436;PS_transcript_61752;PS_transcript_67390;PS_transcript_68827;PS_transcript_68945;PS_transcript_69273;PS_transcript_727;PS_…
PS_transcript_49395	PS_transcript_49008
PS_transcript_29034	PS_transcript_9296
PS_transcript_32591	PS_transcript_66355
PS_transcript_71704	PS_transcript_13892;PS_transcript_15964;PS_transcript_5333;PS_transcript_5462
PS_transcript_55350	PS_transcript_3143;PS_transcript_4128
PS_transcript_41687	PS_transcript_344;PS_transcript_34557;PS_transcript_43321;PS_transcript_50908;PS_transcript_53704;PS_transcript_63159
PS_transcript_67550	PS_transcript_10072;PS_transcript_11109;PS_transcript_25996;PS_transcript_26130;PS_transcript_26410;PS_transcript_2687;PS_transcript_27348;PS_transcript_28820;PS_transcript_30967;PS_transcript_3143;PS_transcript_31461;PS_transcript_32412;PS_transcript_3272;PS_transcript_32757;PS_transcript_33492;PS_transcript_34265;PS_transcript_34356;PS_transcript_3474;PS_transcript_36791;PS_transcript_39571;PS_…
PS_transcript_64019	PS_transcript_45873
PS_transcript_44787	PS_transcript_10228;PS_transcript_11050;PS_transcript_13472;PS_transcript_25122;PS_transcript_2871;PS_transcript_31804;PS_transcript_3187;PS_transcript_3323;PS_transcript_3392;PS_transcript_35776;PS_transcript_56232;PS_transcript_75129;PS_transcript_8909
PS_transcript_52920	PS_transcript_12469;PS_transcript_58364
PS_transcript_65913	PS_transcript_5883
PS_transcript_56114	PS_transcript_32886;PS_transcript_33998;PS_transcript_41797;PS_transcript_5043;PS_transcript_5124;PS_transcript_55814;PS_transcript_6527;PS_transcript_6676;PS_transcript_6940
PS_transcript_24168	PS_transcript_14579;PS_transcript_344;PS_transcript_34557;PS_transcript_43321;PS_transcript_50908;PS_transcript_53704;PS_transcript_63159
PS_transcript_41686	PS_transcript_61113
PS_transcript_72615	PS_transcript_1196;PS_transcript_24903;PS_transcript_39979;PS_transcript_60038;PS_transcript_62313;PS_transcript_71094;PS_transcript_72871
PS_transcript_71355	PS_transcript_1603;PS_transcript_1610;PS_transcript_47263;PS_transcript_51608;PS_transcript_56458;PS_transcript_57862;PS_transcript_72249
PS_transcript_26207	PS_transcript_37809
PS_transcript_44294	PS_transcript_61280
PS_transcript_38519	PS_transcript_39864;PS_transcript_4295;PS_transcript_4394;PS_transcript_48324
PS_transcript_24095	PS_transcript_2281;PS_transcript_33585;PS_transcript_6500;PS_transcript_75995
PS_transcript_23278	PS_transcript_39522
PS_transcript_64104	PS_transcript_49755
PS_transcript_44310	PS_transcript_10741;PS_transcript_2375;PS_transcript_28400;PS_transcript_29623;PS_transcript_43717;PS_transcript_45125;PS_transcript_48078;PS_transcript_59392;PS_transcript_69446;PS_transcript_69915;PS_transcript_7247
PS_transcript_36140	PS_transcript_38711;PS_transcript_3881;PS_transcript_63815;PS_transcript_63937;PS_transcript_67158
PS_transcript_62966	PS_transcript_66487
PS_transcript_22961	PS_transcript_9815
PS_transcript_65075	PS_transcript_18488;PS_transcript_21855;PS_transcript_30409;PS_transcript_51072
PS_transcript_40270	PS_transcript_23009;PS_transcript_24829;PS_transcript_45858;PS_transcript_66851;PS_transcript_74236;PS_transcript_8458
PS_transcript_44575	PS_transcript_10423;PS_transcript_27868;PS_transcript_43634;PS_transcript_53775;PS_transcript_54042;PS_transcript_65068;PS_transcript_75685
PS_transcript_30701	PS_transcript_1192;PS_transcript_17811;PS_transcript_21855;PS_transcript_2680;PS_transcript_27993;PS_transcript_28562;PS_transcript_29853;PS_transcript_3075;PS_transcript_35554;PS_transcript_40040;PS_transcript_41002;PS_transcript_44217;PS_transcript_46284;PS_transcript_47001;PS_transcript_47482;PS_transcript_50168;PS_transcript_53649;PS_transcript_61402;PS_transcript_64027;PS_transcript_67387;PS…
PS_transcript_25203	PS_transcript_20146
PS_transcript_42338	PS_transcript_51130;PS_transcript_74582
PS_transcript_27714	PS_transcript_20489
PS_transcript_56979	PS_transcript_53464;PS_transcript_774
PS_transcript_29701	PS_transcript_72872
PS_transcript_26215	PS_transcript_38318
PS_transcript_37616	PS_transcript_26015;PS_transcript_34612
PS_transcript_59762	PS_transcript_30264
PS_transcript_52859	PS_transcript_10728;PS_transcript_10841;PS_transcript_11768;PS_transcript_12521;PS_transcript_1422;PS_transcript_14371;PS_transcript_14737;PS_transcript_15981;PS_transcript_16952;PS_transcript_17039;PS_transcript_1774;PS_transcript_23125;PS_transcript_24809;PS_transcript_25607;PS_transcript_27181;PS_transcript_27401;PS_transcript_27479;PS_transcript_27486;PS_transcript_27540;PS_transcript_30135;P…
PS_transcript_24328	PS_transcript_25541;PS_transcript_39338;PS_transcript_41389;PS_transcript_51854;PS_transcript_60442;PS_transcript_61533;PS_transcript_63868;PS_transcript_69266;PS_transcript_73109
PS_transcript_60661	PS_transcript_11232;PS_transcript_12574;PS_transcript_12938;PS_transcript_25514;PS_transcript_33901;PS_transcript_35520;PS_transcript_37135;PS_transcript_5192;PS_transcript_67826
PS_transcript_50892	PS_transcript_33434;PS_transcript_73645
PS_transcript_57458	PS_transcript_35551
PS_transcript_24395	PS_transcript_10241;PS_transcript_10827;PS_transcript_11802;PS_transcript_11918;PS_transcript_24648;PS_transcript_28367;PS_transcript_30336;PS_transcript_31010;PS_transcript_31851;PS_transcript_33013;PS_transcript_36372;PS_transcript_43094;PS_transcript_51951;PS_transcript_53074;PS_transcript_54587;PS_transcript_57456;PS_transcript_59628;PS_transcript_63668;PS_transcript_64630;PS_transcript_72799…
PS_transcript_24454	PS_transcript_3898
PS_transcript_23407	PS_transcript_6888
PS_transcript_60422	PS_transcript_4524
PS_transcript_63756	PS_transcript_142;PS_transcript_15369;PS_transcript_194;PS_transcript_24491;PS_transcript_2984;PS_transcript_36177;PS_transcript_40503;PS_transcript_45341;PS_transcript_47912;PS_transcript_502;PS_transcript_51554;PS_transcript_652;PS_transcript_72430;PS_transcript_74822;PS_transcript_75735;PS_transcript_83;PS_transcript_98
PS_transcript_39837	PS_transcript_14785
PS_transcript_24299	PS_transcript_27704;PS_transcript_45432;PS_transcript_62016
PS_transcript_49364	PS_transcript_2211;PS_transcript_25913;PS_transcript_27688;PS_transcript_29328;PS_transcript_37775;PS_transcript_42961;PS_transcript_45326;PS_transcript_4692;PS_transcript_5091;PS_transcript_514;PS_transcript_52066;PS_transcript_55543;PS_transcript_58265;PS_transcript_730;PS_transcript_73047;PS_transcript_76737
PS_transcript_21004	PS_transcript_39522
PS_transcript_35465	PS_transcript_31901
PS_transcript_69835	PS_transcript_10271;PS_transcript_10726;PS_transcript_11675;PS_transcript_13443;PS_transcript_13507;PS_transcript_13828;PS_transcript_13971;PS_transcript_15091;PS_transcript_16203;PS_transcript_1657;PS_transcript_16660;PS_transcript_16867;PS_transcript_17012;PS_transcript_1762;PS_transcript_1881;PS_transcript_2008;PS_transcript_20688;PS_transcript_22723;PS_transcript_2418;PS_transcript_2448;PS_tr…
PS_transcript_42168	PS_transcript_10219;PS_transcript_10321;PS_transcript_1180;PS_transcript_1259;PS_transcript_1260;PS_transcript_1544;PS_transcript_1709;PS_transcript_1745;PS_transcript_2065;PS_transcript_2118;PS_transcript_24576;PS_transcript_24605;PS_transcript_25481;PS_transcript_25983;PS_transcript_260;PS_transcript_2700;PS_transcript_27416;PS_transcript_279;PS_transcript_280;PS_transcript_28386;PS_transcript_…
PS_transcript_70779	PS_transcript_3784;PS_transcript_40447
PS_transcript_42999	PS_transcript_74140
PS_transcript_65122	PS_transcript_1595;PS_transcript_37269;PS_transcript_37410;PS_transcript_3870;PS_transcript_41426;PS_transcript_43893;PS_transcript_6410
PS_transcript_25003	PS_transcript_18546;PS_transcript_2;PS_transcript_6647
PS_transcript_59693	PS_transcript_15544;PS_transcript_29556;PS_transcript_36385;PS_transcript_44565;PS_transcript_54261;PS_transcript_56555;PS_transcript_57279;PS_transcript_58888;PS_transcript_63695;PS_transcript_67643
PS_transcript_43562	PS_transcript_51554
PS_transcript_35139	PS_transcript_103;PS_transcript_10992;PS_transcript_231;PS_transcript_23500;PS_transcript_27184;PS_transcript_29126;PS_transcript_29409;PS_transcript_32200;PS_transcript_34451;PS_transcript_42686;PS_transcript_55972;PS_transcript_56547;PS_transcript_62025;PS_transcript_66221;PS_transcript_68116;PS_transcript_68888;PS_transcript_72100;PS_transcript_7969;PS_transcript_8253;PS_transcript_8484;PS_tra…
PS_transcript_48970	PS_transcript_43256
PS_transcript_37597	PS_transcript_10154;PS_transcript_10402;PS_transcript_31448;PS_transcript_50549;PS_transcript_9866
PS_transcript_37381	PS_transcript_10150;PS_transcript_12860;PS_transcript_160;PS_transcript_17;PS_transcript_1708;PS_transcript_217;PS_transcript_26860;PS_transcript_27261;PS_transcript_27428;PS_transcript_32389;PS_transcript_353;PS_transcript_35899;PS_transcript_39743;PS_transcript_40111;PS_transcript_40149;PS_transcript_41104;PS_transcript_42319;PS_transcript_43436;PS_transcript_43437;PS_transcript_435;PS_transcri…
PS_transcript_52424	PS_transcript_27032;PS_transcript_30208;PS_transcript_43003;PS_transcript_57579;PS_transcript_57722;PS_transcript_61544;PS_transcript_62785;PS_transcript_66910;PS_transcript_71266
PS_transcript_30002	PS_transcript_40263
PS_transcript_76880	PS_transcript_33812;PS_transcript_46594;PS_transcript_47312;PS_transcript_68394
PS_transcript_25517	PS_transcript_11633;PS_transcript_15398;PS_transcript_1546;PS_transcript_17412;PS_transcript_18307;PS_transcript_18735;PS_transcript_19377;PS_transcript_19758;PS_transcript_2208;PS_transcript_28514;PS_transcript_30812;PS_transcript_33349;PS_transcript_33799;PS_transcript_34797;PS_transcript_37444;PS_transcript_39864;PS_transcript_40767;PS_transcript_40788;PS_transcript_40984;PS_transcript_43802;P…
PS_transcript_60219	PS_transcript_50895
PS_transcript_24113	PS_transcript_69901
PS_transcript_56539	PS_transcript_31425
PS_transcript_53519	PS_transcript_11154;PS_transcript_115;PS_transcript_13101;PS_transcript_154;PS_transcript_16264;PS_transcript_168;PS_transcript_16824;PS_transcript_17188;PS_transcript_19236;PS_transcript_20697;PS_transcript_25714;PS_transcript_26373;PS_transcript_2660;PS_transcript_27222;PS_transcript_28401;PS_transcript_2844;PS_transcript_30441;PS_transcript_31314;PS_transcript_3273;PS_transcript_33411;PS_trans…
PS_transcript_73231	PS_transcript_56442
PS_transcript_35229	PS_transcript_56561
PS_transcript_54867	PS_transcript_28386;PS_transcript_32113;PS_transcript_47271;PS_transcript_75556
PS_transcript_53414	PS_transcript_16242
PS_transcript_48963	PS_transcript_11570;PS_transcript_26414;PS_transcript_28031;PS_transcript_29638;PS_transcript_356;PS_transcript_39578;PS_transcript_42155;PS_transcript_43330;PS_transcript_53207;PS_transcript_54248;PS_transcript_56193;PS_transcript_68155;PS_transcript_76079;PS_transcript_7686
PS_transcript_61822	PS_transcript_68511
PS_transcript_34087	PS_transcript_10738;PS_transcript_12353;PS_transcript_12933;PS_transcript_14398;PS_transcript_1441;PS_transcript_14680;PS_transcript_1859;PS_transcript_2123;PS_transcript_2170;PS_transcript_2200;PS_transcript_2241;PS_transcript_2396;PS_transcript_24853;PS_transcript_2503;PS_transcript_2517;PS_transcript_2580;PS_transcript_2696;PS_transcript_27487;PS_transcript_29246;PS_transcript_29421;PS_transcr…
PS_transcript_75869	PS_transcript_39522
PS_transcript_55566	PS_transcript_48256
PS_transcript_63027	PS_transcript_11042;PS_transcript_11418;PS_transcript_14388;PS_transcript_1720;PS_transcript_17929;PS_transcript_201;PS_transcript_2059;PS_transcript_2082;PS_transcript_2177;PS_transcript_25672;PS_transcript_31652;PS_transcript_32032;PS_transcript_32065;PS_transcript_3410;PS_transcript_34659;PS_transcript_3482;PS_transcript_35952;PS_transcript_36596;PS_transcript_39337;PS_transcript_41605;PS_tran…
PS_transcript_45452	PS_transcript_34457;PS_transcript_38258;PS_transcript_61108
PS_transcript_55829	PS_transcript_25294
PS_transcript_50389	PS_transcript_54067
PS_transcript_58200	PS_transcript_74920
PS_transcript_59367	PS_transcript_43203
PS_transcript_61950	PS_transcript_2966;PS_transcript_50355
PS_transcript_51218	PS_transcript_19265;PS_transcript_26138;PS_transcript_26327;PS_transcript_4577;PS_transcript_46583;PS_transcript_51794;PS_transcript_61424;PS_transcript_64779;PS_transcript_76902
PS_transcript_57078	PS_transcript_30168;PS_transcript_3509
PS_transcript_45836	PS_transcript_52567
PS_transcript_59787	PS_transcript_64558
PS_transcript_13986	PS_transcript_71250
PS_transcript_24228	PS_transcript_26971;PS_transcript_2848;PS_transcript_56193;PS_transcript_68155
PS_transcript_59726	PS_transcript_26133;PS_transcript_28789;PS_transcript_29971;PS_transcript_38300;PS_transcript_39979;PS_transcript_45157;PS_transcript_464;PS_transcript_46478;PS_transcript_51343;PS_transcript_53363;PS_transcript_53973;PS_transcript_61536;PS_transcript_67501;PS_transcript_69126;PS_transcript_72135;PS_transcript_72141;PS_transcript_75709;PS_transcript_823
PS_transcript_36974	PS_transcript_24428
PS_transcript_31658	PS_transcript_48567
PS_transcript_23781	PS_transcript_13;PS_transcript_26631;PS_transcript_36515;PS_transcript_46252;PS_transcript_76845
PS_transcript_36108	PS_transcript_13765;PS_transcript_61829
PS_transcript_41240	PS_transcript_33074
PS_transcript_54746	PS_transcript_55070;PS_transcript_6888
PS_transcript_66548	PS_transcript_64403;PS_transcript_71442
PS_transcript_75123	PS_transcript_34514;PS_transcript_42381;PS_transcript_65421
PS_transcript_54946	PS_transcript_1163;PS_transcript_1167;PS_transcript_12164;PS_transcript_2035;PS_transcript_2108;PS_transcript_2218;PS_transcript_30351;PS_transcript_43694;PS_transcript_44048;PS_transcript_46508;PS_transcript_49601;PS_transcript_55494;PS_transcript_56529;PS_transcript_61961;PS_transcript_69913;PS_transcript_71420;PS_transcript_72063;PS_transcript_725;PS_transcript_952
PS_transcript_24325	PS_transcript_1093;PS_transcript_1707;PS_transcript_1959;PS_transcript_1989;PS_transcript_28273;PS_transcript_2917;PS_transcript_37620;PS_transcript_38053;PS_transcript_39413;PS_transcript_48017;PS_transcript_54941;PS_transcript_55149;PS_transcript_55258;PS_transcript_62045;PS_transcript_678;PS_transcript_70797
PS_transcript_43496	PS_transcript_17846
PS_transcript_40170	PS_transcript_15112;PS_transcript_43233;PS_transcript_47051;PS_transcript_55062;PS_transcript_57158;PS_transcript_58970;PS_transcript_63533;PS_transcript_6444;PS_transcript_67325;PS_transcript_76537;PS_transcript_8811
PS_transcript_32884	PS_transcript_30019;PS_transcript_34308;PS_transcript_3865;PS_transcript_43287;PS_transcript_45545
PS_transcript_32110	PS_transcript_12870;PS_transcript_74515
PS_transcript_27143	PS_transcript_14542;PS_transcript_4129;PS_transcript_58617
PS_transcript_45611	PS_transcript_52954
PS_transcript_62069	PS_transcript_1259;PS_transcript_15273;PS_transcript_15379;PS_transcript_1544;PS_transcript_15508;PS_transcript_26310;PS_transcript_26990;PS_transcript_32220;PS_transcript_35380;PS_transcript_4178;PS_transcript_42892;PS_transcript_49878;PS_transcript_53587;PS_transcript_60622;PS_transcript_70278;PS_transcript_75479
PS_transcript_37528	PS_transcript_45175
PS_transcript_71957	PS_transcript_261;PS_transcript_37035;PS_transcript_42037;PS_transcript_51669;PS_transcript_52683;PS_transcript_55949;PS_transcript_59183;PS_transcript_65698;PS_transcript_74107
PS_transcript_8633	PS_transcript_20611;PS_transcript_21545;PS_transcript_25747
PS_transcript_46925	PS_transcript_21892;PS_transcript_25840;PS_transcript_27558;PS_transcript_4138;PS_transcript_52654;PS_transcript_5340;PS_transcript_5370;PS_transcript_54236;PS_transcript_60794;PS_transcript_72279;PS_transcript_72291;PS_transcript_76141;PS_transcript_7836;PS_transcript_8093
PS_transcript_71573	PS_transcript_24557;PS_transcript_26211;PS_transcript_27257;PS_transcript_31585;PS_transcript_31741;PS_transcript_46426;PS_transcript_50325;PS_transcript_52946;PS_transcript_62207;PS_transcript_62809;PS_transcript_73753
PS_transcript_29984	PS_transcript_59954
PS_transcript_67723	PS_transcript_29119;PS_transcript_42381;PS_transcript_43256;PS_transcript_640;PS_transcript_70380;PS_transcript_73950;PS_transcript_74189
PS_transcript_51029	PS_transcript_27078
PS_transcript_45762	PS_transcript_10154;PS_transcript_10402;PS_transcript_50549;PS_transcript_9866
PS_transcript_62003	PS_transcript_10995;PS_transcript_12759;PS_transcript_14654;PS_transcript_18523;PS_transcript_29165;PS_transcript_31318;PS_transcript_32641;PS_transcript_35863;PS_transcript_39456;PS_transcript_39606;PS_transcript_40862;PS_transcript_43436;PS_transcript_45230;PS_transcript_4549;PS_transcript_48896;PS_transcript_54117;PS_transcript_54391;PS_transcript_54621;PS_transcript_58507;PS_transcript_61722;…
PS_transcript_23063	PS_transcript_1242;PS_transcript_25384;PS_transcript_27506;PS_transcript_27622;PS_transcript_28943;PS_transcript_45431;PS_transcript_49373;PS_transcript_50670;PS_transcript_55309;PS_transcript_61465;PS_transcript_63522;PS_transcript_64658;PS_transcript_65605;PS_transcript_65826;PS_transcript_761;PS_transcript_834;PS_transcript_877;PS_transcript_956
