# Supplementary material for: Full length sequencing reveals novel transcripts of detoxification genes along with related alternative splicing events and lncRNAs in Phyllotreta striolata
Source: PLoS One. 2021 Mar 24;16(3):e0248749. doi: 10.1371/journal.pone.0248749 (PMC7990184; doi:10.1371/journal.pone.0248749)
Supplement: S3 File — (XLS) [file pone.0248749.s004.xls]

## Sheet: Sheet1
Supplementary material 1 Sequence information of P450s
Gene ID	CDS
PS_transcript_56996	ATGAGTTTCGTTATTGCTATTATATTTACATTAATTTTGTGTTATTTCGGATATGTTTCCTACAAAAATTACCAATTCAAACAAATTTTATCCTGGATGCCCACTGTAGCAGGATGGCCTGTTGTAGGAAATGCTTTGGAATTTGGTGATACTGACAGGCTTCTATCAGATGTTACTAGATTGATTCCAAAAAAGGAGAAATTTGTATTTCTAACGTTTCTAGACGTACCGAATATCTTTACCACAAATGAAGACTTCGTTGAATTCGTACTTAGCGGTCATAACATCTTGTCTAAATCTTCCGATTACAGATTCATTAAAAAATGGCTTGGAACTGGATTACTAACGAGTGATGGTGCAAAATGGAAACCGAGAAGACGTATTACCACTCCAGCATTT…
PS_transcript_59198	ATGTCCAGACAATTTCCCAGAAAGTTCTTCTCTTGGAGAACACTGCGCCATTCCAGAACGTACTCCACCGATCGTCCTTACTCCACAGCATTGGGCGTGCTGCAGGACGTGGAGGACAAAAATGATTACGATTACAAACTAGAAGACGTAGACATCGATCCCAAGGACTACAAGGACATCCCCGGTCCCAAAGAGTTGCCTTTCATTGGAAATTCCTGGAGATTCGCCCCGCTTATTGGTCATTACAAAATTCACGAATTGGACAAAGTTATGTGGTCTTTGTACAAGCAATACGGTAGGATAGTAAAAGTGAGCGGTCTGATAGGTCACCCGGATTTGCTGTTCATATTCGACGCCGATGGCATTAAAAAGGTATTTAAAAACGAGGAAATCATGCCG…
PS_transcript_15681	ATGGCAAGAGACATTGCTAATGCCAATTACGAGTTTGCCAATTTGGGTAATAAATATGCAACACTAATTTTATCGTTAACCTGCCTGGTTATCGTTTTATCTTGGTATATCAAATTTTTATGGAAAAGAAGAAACCTGTATTACCTCGCTTGGAAAATACCGGGCCCGTTTGCGTTGCCTATCATCGGTTGCGCTTACAAGTTTCTTCTATCAGGAACCACCGATATAATGCAAAAGCTCATAGAACTTCAGAAGCAATACCCCGATGTGATGAGATTTTGGTTCGGACCGAAACTTTTTATTGGAGTCAGTAAACCGGAACACATTGAAAAAATCCTGACCAGTCCAAAAGCTACGAATAAAGATGATTTTTACAAATTTCTATCATTGGCTATAGGC…
PS_transcript_15559	ATGCCAGGCCCTAGGCCTAATCCCTATTTAGGGAACATGTTGGATTTTCTCTGCCCAAATTACAAAATACTCGACGTTGTATTGAATTATACAAAAAAATACGGAAATATAATAAAAGTTTACTACGGTCCCTTGCAAATGGCTGTGCTAACTTGTGATGAAAAATTCTTGGAATTCATAATGAACTCCAACAAAACAGTGAAAGGGGATCAATATTTGTTTTTCCGAAATTGGATTGGAGATGGAATATTTATTAGTTCAGGCAAAAAATGGAAAGCTCGCCGTCGCATGTTAACACCAGCTTTCCACTTTACAATACTTGAAAACTTCGTTGACATTTTCGAAAGCTGTGGAGATGTACTTTTAAAAAACCTAGAACCCTACGAAGGACGTGAGAGT…
PS_transcript_15888	ATGGATAACTTAAGCGATATTTTACTCGCAATTTTCCTAACGACATTATCCACTTGGTACGTGAAATTCCTGTGGTCCAGAAGACACTTGTACCTGCACGCCTGGAACGTTCCAGGCCCTCTGGCCTTTCCCATCGTAGGATCAGCCTACAAAGCTCTACGCTCGAACGCAGGACTCATCGAAGTCTTCAACGAATTCTACGAATACCCGGGGATCATAAAAGTGTGGTTCAGCACGAAACTTTGGTACGTCGTATTCGAACCCAAGTACCTCGAAAAGGTGTTCACCTCCCCCGATTTGCTGGAGAAACCCCACGATTACAAGAGGCTCACCGATATAATCGGGGACACTATATTCACACCTTCAGTGAAGAAATCGAAGAGATATCGCCGAGCAGTG…
PS_transcript_26063	ATGGCTGTGGTAACTAGTGATGAAAAATTCGTGGAGTTCATAATGAACTCCAACAAAACAGTGAAAGGGGATCAATATTTGTTTTTCCGAAATTGGACTGGAGATGGATTATTTATTAGTTCAGGCAAAAAATGGAAAGCTCGCCGTCGCATGTTAACACCGGCTTTCCACTTTACAATACTTGAAAACTTCGTTGACATTTTCGAAAGCTGTGGAGATGTACTTTTAAAAAACCTAGAATCCTACGAAGGACGTGAGAGTTTCGATATTAATAAATTGATAACGCTTTATGCCCTAGATGTAATATGCGAATCTTCCATGGGCACCAAACTCAACGCCCAAATGAACGGCGAACCTCAATATGTAGAAGCAGCCAAACTTACTTGCCAGATAATAGTA…
PS_transcript_26375	ATGCTTGATTTTGTTTTTTCAATAATATGTGCCAGTTTAATATATTTATTCCTAAAGGATCGTTATAGAGCGAACAAGAATTGGCAACAATTAAATAAGTGGCTTCCCACAAGGGCAGGATGGCCGATAATAGGAAATGCATTGGAATTCAAAGATTTACCTGATTACTTGGCGAAACTTCCACAAATGATTCCAAAAAAGGAGAAAGTTTTAGTTCTAAATTTTGTCGGTTCGACGGCTATTTTTGTTACCGAAAAGGAATTTGTAGACTTCATTCTGAGCAGCCAAGATATTTTATACAAGTCTATTGATTACAAATTATATAGCAAATGGCTTGGTAACGGCTTAATTACTGGTGGAGGTCAGGAATGGAGGACGAGAAGACGAATTATAAATCCC…
PS_transcript_30760	ATGGAGCATTTTGATTTGCAAAAGGTTTTATTCTCAATATTCCTCGTTACTTTACTTACTTGGTGTGTGAATTATTTATGGCGGAATAGAAGATGGATTATTTGCACGTGGCAAATTCCCGGACCTCCTACTTTTCCAATTATAGGAAATTCTTATAAATTTTTCCGAAGAGACGTCGAACTATTCGATATCTTGACCGAATACTTCCAATATCCCGGAATTGGAAAGTTTTTGTTCGGCAACAAATTATGGTGTCTAATTTTCGAACCGAGATACATACAAAAAGTCTTAAATTCCTCCATAACTATCGACAAACCTAAAGATTACGATCGAGTGACCGAAATAATCGGCGAAGGCTTTCTATCGTCATCTTATGAAATATCACAGCCCATTAGAAAA…
PS_transcript_12649	ATGTTGGTGTCGTTTATAATTTTCGTTTTACTACCATTTTGTTATATCTGTTACAAAAAATATGAAGCTTCACAATTCATGAAAAATATACCATGTGCACCTGGACGAAATTTTTTATTTGGCAACTTATTGAGTATAAAGTGGGGGAAAAAATACTCTGATCTTCTAGACATCCACAATAAATTATTGGAAAAACTTGGTCCAATATTCAAAGTGTATGTATTAGCCTACGGCGAATCCCTAGTTGTTGCTGATCCAAAATTTGTGGAATATATCTTAAGCTCACAAAAACTCATTGACAAATCGACTTATCACGCATTCCTTGACAGCTGGATAGGCACTGGTTTAGTAACGGGAGGTGGTGCTAAATGGAAAAGACACAGACGCCTGATAGCTCCA…
PS_transcript_13290	ATGTCCCAACCTCAAGTGAGATCCTTCCAGGTACCTCTCGATACAGCCGATTCGGCCTCGATACTATCCAGCCCGATACTGCTGACGCTCCTCGGGATAATCTCGCTGCTCACCATATACCACTACTGGTTCAAAAACCAGAGGTATGTGAAATTGGGGAACCAAATGCCCGGCCCTCCGGCCGTTCCGATCATCGGCAACGCTCACTGGGCCCTCGGCCTATCAGCTGCAGGCGTCTTCGAACTATCGATCAAAACGCACCGGGAACTCAAATGCGACGTGGCGAGAGTCTGGCTGGGTCCCAGACTCATCGTGGGAATAATGAATGCAGAAGACGCCGAAATCATCTTGAACAGTAACGTGCACTTGGAAAAATCCTCCGACTACAGCCTCTTCAAG…
PS_transcript_13410	ATGCTCTGGTTATTGAGCGTCTTTTTGGCTATACTAGTTGTTTTATTAACACCCCTTATAAACTGGTATTTGGCCTTATCGAAATACAAATCTTTGAAAAATGTACCGGGTCCTCCGCCATTACCTGTCATAGGAAATGCAAACGATGTGGGAAAAACAACCGTTGATTTGCTGCAATCTTTTATGCAACTGCATTTAAAATACGGGACGTTTTATAAATTATGGTTGGGACCGAGATTGCATCTAATGGTGGCCAAACCGGAGTATTTAGAACAACTTCTAACATCTAACGTGCATTTGAGTAAATCTGACGGCTACGATCTATTCAAACCGTGGTTAGGAGATGGACTTTTAGTTAGCACCGGATTGAAATGGAAGAAACGAAGGAAGATGATCACG…
PS_transcript_50123	ATGTCCCAACCTCAAGTGGTACCTCTCGATACAGCCGATTCGGCCTCGATACTATCCAGCCCGATACTGCTGACGCTCCTCGGGATAATCTCGCTGCTCACCATATACCACTACTGGTTCAAAAACCAGAGGTATGTGAAATTGGGGAACCAAATGCCCGGCCCTCCGGCCGTTCCGATCATCGGCAACGCTCACTGGGCCCTCGGCCTATCAGCTGCAGGCGTCTTCGAACTATCGATCAAAACGCACCGGGAACTCAAATGCGACGTGGCGAGAGTGTGGCTGGGTCCCAGACTCATCGTGGGAATAATGAATGCAGAAGACGCCGAAATCATCTTGAACAGTAACGTGCACTTGGAAAAATCCTCCGACTACAGCCTCTTCAAGCCTTGGCTGGGC…
PS_transcript_50464	ATGTTGGAACCAAATCTCACACTCCATATTTGGATTTTACAATGTGTAGTAATTTTTATATCATTACTCATTATATGGGTAATATTTTTATCGTTAAGAAGCCGTTTTCATTTAAGGGAAATTCCTATGCCACCGGGACATTTTATTTTCGGTCACTTGTTTGATATTTTAGACAAAGAAAACCAGTTAATAAAATTTACTAAATACGCCGTGAAATACGATGGTATTTTCAAAATATACGTTCCTCCAACGAAAGCCTCGGTTATTCTAACCGATCCTGAATTGATCAAGATTTTAACAACTACACAACTGGATAAACCTAAGGATTACTTATTTTTAAAAAACTGGTTCGGACATGGACTTCTAACTGTTCCGGTTAAACATTGGAAACGGCAGAGA…
PS_transcript_50923	ATGCAGAAGACGCCGAAGTATTTACTTACCATCGTTACTTGCGATTATAATAGTATAACGTATGCATTCCAGATCATCTTGAACAGTAACGTGCACTTGGAAAAATCCTCCGACTACAGCCTCTTCAAGCCCTGGCTGGGCGACGGGCTTCTAATCAGCAAAGGCGAAAAATGGCGGTCGCACAGGAAGATGATAGCGCCGACGTTCCACTCGAGCATCCTGAAATCCTTCATGCCGGTGTTCAACAAGCAGGCGAGGAATTTGGTGGCGCAGTTCCGCAAGGAGCAGTCCAACGAGTTCGATTGCCACGACTACATGAGCAGCGCCACCGTCGACACGCTGCTGGAGACTGCGATGGGGGTCAGCAAGACCAGCGACGAGAACACCGGATTCGAATAC…
PS_transcript_14195	ATGTCCTTCGTCGTTGCCATACTGGTAGGAGTAATAGCAACTCTTGCTGCGTATTTGTGGCTAAAAATACAGAGAGAAAACAATAAGTTGAAATGGATACCAGAGGCTCCTGGATTACCCCTAATAGGAAACGTGCTTGAGCTACAAAAATCCACTGAGATTTTGAACAAACTTTTAAATCATTGCCAACAAAACAACGGCTTGTGCACTATTAGAATACTCACGGAAAAATATATAGTAGTTTCTGATCCGGAATTTTTGGAATTTTTGTTGGGCAAATTGGATATATTGGATAAAACTGACGAATATCAATACCTGGACAATTGGCTTCTCTCCGGATTACTTACTGCCAAAGCTGATATATGGAAAACATCCAGGAAAATGTTGACTCCAACTTTT…
PS_transcript_14525	ATGTGGCTTTTAGTTGCTTTGGTGTTAGTCTTGTTGTATTATTTGATTAGAAGGCATTATAGTTATTGGAAAAATCTTGGAGTACCTGGTCCTAAGCCTTGGCCGCTATTTGGAAATTATGCGGATAACTTTTTTGGTAAAAGAACAGCCAGGCAAATTGCTACAGAAATTTACAGAGATTATGAAGGTTATCCATTCGTGGGGATCTACAAAGCTACGACCCCTGCATTAATGATTCGAGATCCTGAGTTGTTGAGGAATATTCTCGTTAAGGATTTCAAACATTTTACTGACAATGATTTCGAACTCGATAAAGAAATCGATCCTGTATTCGGACGAAATCCGTTTGTTTTGAAAGGGCAAGAATGGAAGCATAAACGAGCTCAGCTGACACCATGT…
PS_transcript_14864	ATGTTGTTAATACTGTTAATTTTAGTAGTGTCCCTTTTATATTACTTAATTCAGAGAAATTATAATTATTGGAGCGATAGAGGCGTTCCCGGACCAAAACCATCATTTCTTGTCGGTAATTTCGGAAAAAGTTTTATTGGGAAAATATCCAGTGGAGACATTATCACTAATACTTATAGAGAATATGAAAATTATCCATTTGTTGGTATTTACAAAGCGATTACACCTGTCTTGATTATTCGGGACCCTGAAATGGTTAAAAATGTAATGGTAAAAGATTTCAAGAACTTTCATGACAACGACATCGAAGTACAAAAAGATATGGACCCGATTTTTGGACGGAATCCTTTCGTAATGAGAGGAGCCGAGTGGAAGCAAAAACGAGTTCAATTAACGGGA…
PS_transcript_14942	ATGTTGATAACATCATCCATTCTCCTGGATGCTCTCATATTATTATCAAGCGCAATTTTCGCGCTACATTTTTACGTTTCTTCGAGGCACAAATATTGGAAAAAACGCGGTGTCTACTCGCCCGACGATACCAAACCGTTCATCGGCCATTTTTTTGACGTCCTCTCACTGAAAACAACGTCATTCGAATGGCTAAAAAAATATTATGACAAGGTAAACAAGGATTTCTTCGGTTTGTACATTTTCGACGATCACTATTTGATACTCAAGAACCCCGAGCTGGTGAAGCACGTTCTGATAAAAGACTTCAACAATTTCGTCGACAGGAACATTCCCGTGGGGGAACACGAGCTTCTCCTAAACCACGCCATGTTCTTCCAAAAGGGCAACGTGTGGAAA…
PS_transcript_15405	ATGATTTCAATAGAGCTGTTATTATTCATCGCTTCTATTTTGTTTCTAATTATTTACAAACACCTAAAAACCTTTAATTATTGGACCGAAAGAGGAGTGTACAGTCCTAAACCAGTTCCATTCTTCGGCAATGCTTATAAAATCCTCACTTTTACCAAACACGCCAGTGAAGTTTTTAAAGAACTCTACGATCAAACCGACGAGCCCTACCTTGGAATATTCCTATTCGACAAGCCGTTTCTACTATTGAAAGATCCAAAATTAATAAAAAGAATTCTGCTGAAAGATGCCCACTTGTTCAAAGACAGAACAATCGCACCATCAACCAACAACGAAATTTTCAGGAATTTCCTGCTGATGTGCCGAGGAGCGAGATGGAAGAAACTTAGAGACCAAGTC…
PS_transcript_68327	ATGGAGTTAATTTCATTAATTTACGCATTAGTGGCTCTTGCTGCAGCTTTTTATTTTTTTGTAAAGTGGAGATATACTTATTGGAGCAGCAGAAATGTGGTTGCTTTGGAACCTACATTTTTCTATGGTAATTTAAGAACTCGAAAAGGGAAATATATCACACTAGTAGATGCAGTTGTGAATGCTTACAAAGCAGCGAAAGCCAAAGGTGAAAGATATGCCGGTGTATACTTATTTATTACTCCGCAATTCATACCATTGGACAGAGAAATAATCAGAAGTATTTTGTTTACCCATTTTGACCATTTTTTAAATCGTGGAATTCACGTAAACGAAAAACGAGATCCGCTCTCTGGTAATTTGTTCAACATATCGGATAATAAATGGAGAGTTCTTAGG…
PS_transcript_15240	ATGTTGATTACAAATAGCATACAATGGGACATTCTATGTTTAATTATAACTTTCTTGGTAATTATCATAGCAAAGCATGTTCGGATGTTGGGGTACTGGAAAAGAAGAGGCGTTCTATCTCCAAAAAGTTTATATTTTTTCGGCAACATGAAGGATATATTTTTAGGTAGAACAACAGTGTTCGGTTGGTTTAAAGATACTTATTTGGAATTTAAATCGCAAGGAGCTCGTTATTTCGGAATATACATGTTTGGTTCTCCGGTATTTGTTCCGATTGATTTGGAATTGACCAAAGCGATTCTTAAAACAAATTTCGAGAATTTTTACAGTCACGGTTTCTACTACAACGAAAAAACCGAACCAGTTTCGGTAAATATTTTTAATTTAGACGGTCCACGT…
PS_transcript_10277	ATGATTGTTACAACGGTATTAATCGGATTGGTGATAACATTGGCCACTTTCCTGCTATGGTACTTTTACAACATTTTCCAATATTGGAAAAATCGAGGGGTGCCATATTTAAAACCACTATTTATACCTTTCGGAAACACGCTCGATCTATACATGGGAAAAATTACATTCGGAGAGGTGTTCTCCAACGCCTATCTGGAATTCAAACGAAGAGGTGAAAAACACGGGGGCATTTTCTACATGAACACCCCCGTTTACATACCCGTAGACCCAGATATCATCAAAAAAATCGTCATTAGCGATGCTCACTACTTCCCTAATCACGCCATGTATGTAAATCCGAAAGAAGATATTTTATCCGGACACCTTTTCAATTTGGAAGACGCGCGTTGGAGGGAA…
PS_transcript_8921	ATGGGATTAATGTCATTAATTTGCGTGTTAATAACTCTTATTGTCGCTTTTTACTTCATTGTTAAGAAAACGTGTTCATATTGGAAAGATCGGAATGTTTTCACTTTAGAACCTAAATTTTTCTATGGCAATTTAAAAAACCCAAATGGAGAAAGGATAAGCCTAATAAAGGCAGCGTCGAATTTATATAAAGTAGCCACAGCTAGAGGTGAAAAATGTGCTGGTTTATATGTATTCCTCAAACCTCACTTTATACCATTGGATCTAGAATTAATTAAATGCATAACGCAAACCCACTTTGAACATTTTACTAATCACGGATCCTACGTTAACGAAGAACGAGATCCGCTGTCTGGACATTTGTTTAATTTAGAAGATGAAAAATGGAAAAAGCTCAGA…
PS_transcript_9002	ATGATGTTTGAGACACTCATCGATTGCTCTTCAGGTTTGCAAAAAGTCCTAGACAAATACGCCATTATCAACGAACCTGTCGATATAAAAAAGATCCTATTATTATTTAGCACTGATGTAATTACATCCGTCGCCTTCGGTTTGCAAGTAAACAGCTTGGAAAATCCCCAAACGGAATTTAGGAGATACTTCGAAAAACTCTTCGAACCATCATTGACGTTGCTGGTAAAGCGCCTGATATCCCTGTCTTTCCCGCAATGGCTGCTGGTCAAGATGCGATTCAGGTTGTCCAGAAAAGAGGTGGAGGAGTTCTTCGTTAAAGTAGTCAAAGACATCGTCGAGCACCGGGAGAAAAACAACATTTTCAGGAAGGACTTCATGCAGCTGCTGATCCAGATA…
PS_transcript_9922	ATGTTTTTTACGTCAACTTTCATCACCTACGCAGTGATTTTTTTCGTCACTCTCTTCGCCGCCCTTTACCTGTATTTCGAGAAAAAACACAAATATTGGCAACAGCGCGGCGTCTACTCGCCCGAAGGGCCGAAATTCCTCTTGAGCCACTTCTCAGACGTCGTTTTTCTAAAATCTACGCCCGCCAAATGGATGAAAAAATTTTACGACCAGATAAATAAGGATTTCTTCGGCTTGTACATCTTCGGGGAACCCTTCCTGATCGTCAAGGACTCGCAGTTGATCAAGCGGGTGCTGGTCAAGGATTTCATCTATTTCGCCGACAGATTCGTCGCAGCAGGCGACCACGATCCCTACCAGCCTTACATCCTGTTCTTCCAGAAGGGTTTCCCTTGGAAG…
PS_transcript_27002	ATGTACTATTACCACCAGTTCCTCCCGCAACAACCGGACCTAAACTACAACAACTCGAACGTGGTGAAGGAAATGAAAGACGTTTTAACCTTCTGGCTGGACAAGGGAGTGTCCGGTTTCCGCATGGACGCCGTTCCATACCTCTTTGAAGACCCCAGCTTGGTGGATGCCCCTACTCCTGATGGTTGCGACTCTGGCAATTGCCAGAGCCAGTTGCAAATAACCAAAGATTTGCCCAGGACCTACGACATGATTTACCAGTTCAGGGAGCACCTGGACGATTACGTCAAAAAGCATAAACTTAATGAAACTAAGAGAAACGTTCCGTTTATACAACCCAAATTTCCATACGGAAATTGCGAAAGTTTGGACAGCGAAGGTGTCCATTTCAACGGCCAC…
PS_transcript_34126	ATGTTTGCCCTACTGCTAGTTTTAATACCAATTGTTGTTTACCTGTACTTAAAGTGGAATTATAGTTACTGGAAACGAATAGGTCTCGAGTACATAGAACCCCATTTAATATACGGCAATACGAAGGAATTCGTGAAAAAGGAACTTTCGTTCGGGGATCAGTTTGCTAAGTTGTACAAGGAGTTCAAGTCGAGAGGCTTGAAACATGGCGGAGTGTTTATGCTGCAACGTCCCGTTTATATACCGGTGGATTTGGATATTGTGAAGAACATCCTTCAAAGAGACTTCAATCACTTCATGAATCACGGGATGTTCTTTAACGAAGAGGTGGATCCTTTATCGGGACACCTCTTTAATCTCGAGGACGAAAAATGGAGAAAGTTACGAGCGAAATTAACA…
PS_transcript_12629	ATGGAGTTACTTTTATTAATTTTCGCATTAATGACTCTTGCTGTAGCTTTTTACTTTTTTGTAAAGTGGAGATATAATTATTGGAGGAGTAGAAACGTAGTCACTTTAGAACCTACGTTTTTCTTTGGTAATTTAAGAACTCCAAAAGGGAAATATATCACGCTAGTAGATGCAATTGTGAATGCTTACAAAGCAGCAAAAGCCAAAGGTGAAAGGTATGCCGGTGTATACATGTTCGTTACACCGCAATTCGTACCATTGGACAGAGAATTAATCAGAAGTATTCTGTTTACCGATTTTGACCACTTTGTTAACCGCGGATTTCACGTAAACAAAAAACGAGATCCACTCTCTGCTAATGTGTTTAATACATCAGATAATGAATGGAGAAATCTTAGG…
PS_transcript_12723	ATGCATTTATCTGGGTTTTATTTGTGTGAATCCAAGTACATTAAAATAATGTTTAGTCTGCCGGAAGATGGCGTTTTGCATAATCAAACGATGAACAACCTGAAAGTTTTAGTTCTACTTGACCAACTTCATCATTCTTCCAAGATGATTTTATCAACATCGTGGATCCCCGATGCAATTTTATTCCTTCTAACGCTATTCGCGCTCTTGTACTTTTACGCTACAAGAAAATTCGACTACTGGAAAAACCGCAATGTCGTCTACCAAAAACCCATCCCGTTCTTCGGCAACTTCAAAGACGTCATCACCCTGCAAAAAACCATCGGCAACTGGCTAAGGGACGGCTACGAAGCGATGAAACCCCACCCGTACTTCGGCACCTTCGTCTTCGACGAGCCC…
PS_transcript_51579	ATGGGATTGATTGTATTAGTTTATGTTTTAATAACTCTTGTTGTCGCTTTATTCCTCTTTGTAAAATGGCGATATACATTTTGGAAGAACAAGAACGTATTTACGTTAGAACCTACGTTCTTAACTGGCAATTTAAAAACTCCGAATGGTGAATCACTTACGCCAATAAAGGCAATGGCAAGATTGTACAAAGCAGCGAAAGCCAGAGGTGAAAAATATGCCGGGTTCTACGTATTAGTTACACCTCAATTTATACCATTGGATCCGGAATTGTTGAAATGCATATTGCAGACTAATTTTGATCATTTCACAAATCATGGATTTTACGTAAACGAAGAAGGAGATCCGCTGTCTGGACATTTGTTTAATTTAGAAGATGATAAGTGGAGAAATCTAAGA…
PS_transcript_13775	ATGTTAATAACCAACAGCATAGCAGCGGATTTGGTCGTACTGGCCGTTACATTGGTAACAGTACTGGCAACATGGCACTTGTGGGCCTTGTACTATTGGCAAAGGAAAGGCGTCCCTACGCCCCCCACCTATCCGCTTTTCGGTACTTTCAAGGACTTCATCGTAGGCGACAAATCCTTGGGCCAGGTCGTGCAGGAGGCTTATTTGGACTATAAGAAACAAGGCAAACGCTACTTCGGCGTGTCGTTCGCCGGCCAGCCGCAATTCGTGCCCGTCGATTTGGCGCTGATCAAGGCCGTCTACGTGGCGGATTTTCCGCATTTCCACAGCCACGGGACCTACAGCGACGCCGCCAACGACCCGCTATCGGTGCACATCTTCAACGTGGACGGCCCGAAA…
PS_transcript_13844	ATGAATCCGCAAGTGTTCCTTTGTGTTTTATGTGTTGTGCTTTATTTATTATATGCCTACTCGAAATATAAACGTTCTTATTGGAAGAGGAGGAATGTACTACAAGGAGAAACGCATTTCTTTTTCGGTAGCATTAAAAACACTATCGTTGGAGATGTACCGATGAGTTCGATGGTTTCGGATATTTACAACAAAGCTATAAAAGAAGGTCGCAAATTTTTCGGTTACTACAAGTTTTTAGCTCCAGCTTTCGTTCCTGTCGACTTGGAATTGGTGAAATGTATCATGCAAACCGATTTTCAACATTTCGTCAATCGCGGTATTCTTGTAGACGAAGACGCCGATCCGTTGAGTGGAAATTTATTCAATCTAAACGACGACAAATGGAGAGTTATGAGA…
PS_transcript_12316	ATGTTTCTTGTATTATTACTTATCCTGGCAATTACATTATTTTACTTGATTGGCGTTAAACCTTTGTTGCTTTGGAAGAATAAAGGAGTGCCGCAGAAGAACTTTCTGGAGACCCTGTTTATGAACTATTTCTCGTTTTTTATTGGCCGTTCTATAATCGATTTTATAAAAGATGTTTATCAAGCTTTCCCGGGATGCAGGTATCACGGCATCTACCAATTTAACCGTGATATCCTCGTTATTAAGGATGCAGACCTAATAAAGCAACTGCTGGTGAAGGATTATGATCATTTCAACGAGCACAGAGACTTCATTTCCGAAGATGTAGATCCGTTACTGGGAAAATCCCTATTTCTTTTAAAAGGAAACGAATGGAGAACTATGCGTACGGCCCTTAGT…
PS_transcript_40971	ATGTGGATCGCGTTGGCTTTGGTCGCTATGGCGACGTTTTCTTGGTACTACTACCGGAAAATGAACTATTGGCGAACATTGGGCGTTCCGCAGCCTTCTTTTTGGTTCAACATTGGCCAAATTGCCAATTTGTTCGTGCAGAAAAGGAGTTTCGCCGACGCCGTGGCTTTAATGTACAACATGTTTCCGGATAAGAGATATGCCGGCGTGTATTCTTTCAATTCCCCGATTCTGATGATCAGAGATCCGGAATTGCTGAAAGAACTGACCGTGAAGAATTTCGATCATTTTACCGATCACACGAACGTCATATCGGAGAAGGCCGAGCCCTTGTGGGGAAAAAATCTATTCGCTTTGAAAGGTAAAAGGTGGCGGGAAATGCGCCCAATTCTGAGCCCC…
PS_transcript_48144	ATGCTGCAACTTATTTTAATAGCGATATGTTTCGCTGCGCTATTTTACTATTTCGGCGTTAAGCCGATGTACCACTGGACTGAAAAGGGCATAAACCAAACAACGGTGGTATGGTTGGCAGGAGATAACTGGAGAACAGTCTTTAAACTAGAGAGTTTTGCTGAAATGGTGAAAAGAGTGTACATGCAAATGCCAGGAGCTAGGTACTTGGGTATGTACCAGTTCACAACCCCAACACTAGTCCTTAGAGATCCCGAGTTGATCAAACAAATAGGAGTCAAGGATTTCGATCACTTCGTGGACCACAGATCATTCGTTACCGAAGAATCCGATCCATTGTTCGGAAAGAACCTATTCTCTCTCAAAGGCCAAAGGTGGCGGGAAATGCGGCCGATCCTC…
PS_transcript_48189	ATGCTGGAGCTTCTTTTAATAGCAACACTTGTAGTGACTCTCTTCTACATTAATTGCATCAAACCGATGTACCATTGGAGAAAACTAGGCATTAAAAGTACACCTGTGGTATGGATAGCCGGAGATAACTGGGGAAATGCTCTAAAGCTAGAAAGTTTCGCTGACATGGTGAAAAGAGTATATAACCAAGTACCAGGAGCTAGGTACTCTGGTATGTACCAATTCACAACACCGACATTAGTGATTAGAGACCTCGAGTTGATTAAACGGATCTGCGTTAAGGATTTTGATCATTTCGTCGATCATAGATCATTCGTTTCCGAAGAGGCCGATCCTACATTTGGAAAGAACATATTTTCACTCAAAGGTCAAAGATGGCGAGATACGAGACCTTTGTTG…
PS_transcript_13936	ATGTGGATCGCGTTGGCTGCGGTCGCTTTGGCGACGCTCGCTTGGTTTTTCATCGATCAGTTGAACTACTGGCGAAAACTGGGAGTTCCCCAGCCGTCGTTGTTGTTCAACTTCAAGGAGATGTTCAACCTCTTCGCGCAGAGGAGAAGTTTCGCCGAATCCGTGATGATGCTGTACGACATGTTTCCGGAGAAGAGATTCGGCGGCATCTATTCGTTCAAACAGCCCATTTTGATGATCAGAGATCCGGATCTGCTGAAGGAATTGACGGTGAAGAATTTCGATCATTTCACCGATCACACGAACATCATATCAGAGGTGGCCGAGCCTTTGTGGGGCAAAAATCTCTTCGCTTTAAAAGGTAAAAGATGGCGGGAAATGCGCCCGATTTTGAGCCCC…
PS_transcript_52983	ATGTTGATTGTGTTGATTGTGATCGCAATTGGTACATTTATTTGGTTCCTGCACTATAGAATGAACTTTTGGAGACGATCGGGCGTTCCTCAGCCCTCGTTTCGGTTCAACTTCATGGAAATTATCCACTTATTTGCACAAAAAAGGAGCACCGCCGAAACGATAGAATTGATGTACAGCATGTTTCCCGGCAAAAGATACTGCGGTCTGTACTCGTTCAGCTACCCTATGTTAATGATCCGAGATCCGGATTTACTGAAGGAACTCACGGTGAAAAGTTTCGATCACTTCACCGACCACCCCAGCTTCATATCGGAGGAGGCCGAGCCCTTGTGGGGTAAAAATCTCTTCTCCTTGAAGGGTAAAAGATGGCGCGACATGCGCCCCATATTGAGCCCC…
PS_transcript_14265	ATGTTGCTAACCAACAACATCAGCACAGATGTGATCATAGGAATCTCAACGATTGCCATCATCATCTACTTGTATGTAAAACACCAGTACTCGTATTGGAAGAGATTGGGCGTTCCACAACTGAAGCCGACATTTCCATTGGGAAATTATCAATTCGCCTTGCCGAAGGGCCTGCAAATGGGAGCTTACACCGACCATTATTATCGGGCCTTCAAGAAAATGGGAGCCCCGTACGGAGGCGTTTACATTGGGTTGACTCCGAACCTGGTGATTACTGATGCTGATGTCGCCAAAACTATATTGGTAAACGATTTCAATAACTTCACCGACAGGAATATGTACAGCAGCAAACATCAGCCTCTCTCGGTGAATCTTCTATCGCAAAAAGGGGATGAGTGG…
PS_transcript_11211	ATGGATACAGTAACGTCTATTTGTTGTTCCGGTGTTCTATTATTACTATTATATCACAATTTTAATTACTTACGAACTAAGGTAAAGCTCATGTACTATATGAGTAAATTACCTTCTGATACTAAAGATCATCCAATTCTTACAAATTTCGTAGAACTTCAAAATGATGATGTAACCGTATTCAAGAAACTTAGAGAATGGAGCAGAACACTTGGCCCTGTTTACAATTTGTCGAGTACCATATTTTTTCCATCTCTTAACATATCGAGTCCTGAAGCTTTCGAGGCAATTGCAGCAACAACAAAAAACATTGAAAAACATAAAGTGTATACATTTTTGAACTTATGGTTAGGTGAGGGTTTATTAACAAGTACAGGTACAAAATGGCACACGAGAAGG…
PS_transcript_9939	ATGTATGTGACTTTCATATTGATTTTAAGCCTCCTGTATCTTTTAAAACAAAGAATAGTAGTAATTTTCCATTTATTAAAGTTACCTTGCGATACCAAACGAAATATTTTCCTCGGAGACCTGCTCAGTTTAATGAATGAAGATGTAACCGTATTCAAGAAACTTAGAGAATGGAGCAGAACACTTGGCCCTGTTTACAATTTGTCGAGTACCATATTTTTTCCATCTCTTAACATATCGAGTCCTGAAGCTTTCGAGGCAATTGCAGCAACAACAAAAAACATTGAAAAACATAAAGTGTATACATTTTTGAACTTATGGTTAGGTGAGGGTTTATTAACAAGTACAGGTACAAAATGGCACACGAGAAGGAAGATTTTAACGCCAGCCTTCCATTTC…
PS_transcript_14547	ATGTTGCTAACCAACAACATCACCACAGATGTAATAATAGCAATCTCTACGATTGCTATTGTCATCTATTTGTACGTAAAACACCAGTACTCTTATTGGAAGAGATTGGGCGTTCCACAAATGAAGCCGGCATTTCCATTGGGAAATTATAAATTCGGCTTCCCGAAGGGCCTGCAAATGGGAGCTTACACCGATCTTTACTACCAGGAGTTCAAAAAAATTGGAGCCCCGTTCGGAGGCGTTTACATTGGTTTAACCCCACACCTGGTAATTACTGATCCTGATATAGCCAAAGCTATATTCATCAAGGATTTCAATTACTTCACCGACAGGCACATGTACAGCACTAAGCATCAGCCCATATCGGTGAACCTTATAACACAAAAAGGGGACGAATGG…
PS_transcript_62510	ATGGGTCTGGATCCCTACCTGGTTATCATGGATCCCGATATAGCGCATCAAATATTGACCACAGATTTCACCTCTTTCGCAAATAGAGCTATATACCAAACTCCCAAAAACCCCATAACCACTAATATACTCACTCAAGAATTTCACGAGTGGAGAATCGCAAGGACCAAATTGTCGCCTATCTTCACATCGGCGAAGATGAAGTTCTTCTTTAATACCATGAATAATTGCAAAGATGTGTTTGGACAGAATTTACAACGCGTAGTGAATGACCCGAATAAAGACATCAACATCTATGAAATTATGGCTTGTTACTTCACAGATATCATTGGCTCGATGGTGTTCGGCGTCGAAGCGAACAGCTTCGACTCCCCCGACGCAGATCTCCGGCGCGTCGGC…
PS_transcript_62779	ATGACGGCAACTGTAGGTCCCGACCAAATCAGTCAAAATGCAGTCGTATCTGCCAGCAGTGTTTTTTATTTCCTGCTGCTGCCGGCCCTTGCCCTATTCTACGCCTACTGGAAGATTTCCCGTCGCCATCTGCTCGAATTGGCAAGCAAAATCCCCGGTCCTGAAGGTTACCCCATCATAGGAAATGCATTGGACTTTGTTGGAAGCTCGCACGACATTTTCAAAAAAATGTACTCAAGATCCTTCGAGTTCGGCAGAATCGCCAAATTTTGGGCCGGACCGAAACTCTTGATTTTCTTAATCGACCCGAGAGACGTGGAAATCATTCTCAGCAGTCACGTGCACATCGATAAGGCCAGCGAATACAAATTCTTCAAACCGTGGTTGGGCGACGGTCTT…
PS_transcript_10801	ATGCTGCTAACAAATTCGTTCGTAATCGATTTGTTGTTAGCTTTGGTAACCCTAGCGGTGGCCGGTTACTACTATGTGAGACATAAGTATAGTTATTGGACCAGTAGGGGTGTACTTCAGTTAAAACCGACCTTTCCCACGGGAAACTATGGGAACGGTCTACCGAGAGGTATAACTATCGGACGTCTATCGTATCATTTATACCAAGAATTCAAAAAAGCCGGTCACAAATTTGGAGGTGTCTACATGGGTCTGGATCCCTACCTGGTAATCATGGATCCCGATATAGCGCAACAAATATTGACCACGGATTTCACCCATTTCGCAAACAGAGCTATCTACCAATCTCCCAAAAACCCCATAACCACTAATATACTCACCCAAGAGTTTAAAGAGTGG…
PS_transcript_29577	ATGTACTCAAGATCCTTCGAGTTCGGCAGAATCGCCAAATTTTGGGCCGGACCGAAACTCTTGATTTTCTTAATCGACCCGAGAGACGTGGAAATCATTCTCAGCAGTCACGTGCACATCGATAAGGCCAGCGAATACAAATTCTTCAAACCGTGGTTGGGCGACGGTCTTCTCATCTCCACCGGCCAGAAATGGAGGGCTCACAGGAAACTCATTGCGCCCACTTTCCATTTGAACGTGCTCAAATCCTTCATCGACCTGTTCAACGCCAACTCCCGGGAGGTCGTTCAAAAGTTGAAAAAGGAAGCTGGAAAGGAATTCGACTGTCACGACTACATGTCCGAAGCTACCGTTGAAATTTTATTGGAAACTGCTATGGGAGTGAGCAAGAAAACTCAA…
PS_transcript_33121	ATGTGGCTGACAAATAAATTATCGACGGATCTGATTATAGCGTTTATTACGCTAATAATCGCCGCATATTTTTACATAAAACACAAATACAGCTATTGGAAGAGGAAAGGTGTGGTCCAATTGAATCCAATATTTCCGTTTGGGAATTTCGAAATGAAATTACCGAAAGGTATCAAAATTGGCGCCGATTCGGACAAGTTTTACCAAGCTTTTAAGAAAATGGGAGTTCCATACGGGGGCGTTTACATCGGATTGACTCCAAATCTGGTCGTTATGGATCCTGATATCGTCAAAACTATAGTGACAAAAGATTTCGCCTCATTCGTAGATAGAGGTCTCTACCAAAACCCGCATAAACCCATCACAAGAACCTTGATAACACAAAAAGGAGATGATTGG…
PS_transcript_14018	ATGATTGAAGCAGCGGTCGTAATAATCCTCATTTTATTCGTCTTATACAAAATATGGGCCTACAATCACCACTGGAAATATGTGATGAAAATACCGGGCCCAAAAGGCTGGCCCATTATCGGTTGTTCTTTAGCTCATCTCGATTACGAATCGATCTTCGAAGACGATCGCAAAAGGGCATTGAATTATTATCCGATTCATTTAATATGGGCTCTTCATATTTATGTTATATGCATCGTTGGTCCTGAAGATTTAGAGATTATTCTGGGCAATTCCGTTCATAATCACAAGGGCGGGATTTACAAGTTTTTGGAAGAATGGCTGGGAACGGGATTGTTGACCAGTAACGGCAACAAATGGCAAACCAGACGAAAATTACTAACACCCGCGTTCCACTTC…
PS_transcript_59963	ATGTTGGTAACCAGCAACATCACCACAGATGTAATTATAGCAATCTCAACGATTGCCATCGTCATCTATTTCTATGTGAAACACCAGTATTCGTATTGGAAGAGGTTGGGCGTGCCACAACTGAAGCCGACATTTCCTTTAGGAAACTACCCTTTCACCCTACCGAAGGGCCTGCAAATAGGAGCTTACACACGCCGTTATTATGAGGCTTTTAAAAAACTGGGAGCTCCCTACGGAGGCGTTTACATTGGTTTGACTCCAACTCTGGTGATTACTGACGCTGATGTCGCCAAAACTATATTGGTAAACGATTTCAATAACTTCACCGACAGGAATATGTACAGCAGCAAACATCAGCCTGTATCGGTGAACCTTCTATCGCAAACAGGAAAAGAGTGG…
PS_transcript_14293	ATGTTTCTCATCTTGCTCGGTATTCTGCTAATAACGTTATTTTACCTTTTCGGCGTTAAACCTCTGTTTGCGTGGAAGAGGAGAGGAGTAAAACAAGCTGGCTTTGCGGAAACTTTAGGTTCGAACTACTTTTCTTTGCTCGCCAGGAGAACTTTGATCGATTTTGTGCGTGAATTATATGGTAAATTTCCTGGATACAGATATTATGGAATGTACCAGCTCAATAGAAGCCTTCTTATTGTCAAAGATTTGGATTTGTTAAAGCAGATGACTGTGAAGGATTTTGAGCATTTCAATGAGCATAAAGATTTCGTTCCCGAAGAAGTAGATCCTATATTCGCAAAAACTCTGTTTTCTTTGAAAGGTAATGAATGGAGAACGATGCGTTCAGCTCTGAGT…
PS_transcript_49913	ATGCAAAAGCTCATAGAACTTCAGAAGCAATACCCCGATGTGATGACAATTTGGTTCGGACCGAAACTTATTTTTGGAGTCGGTAGACCGGAACACATCGAAAAAATCCTGACCAGTCCAAAAGCAATGAATAAAGATAATCTTTACAAATTTCTATCGTTTGTTATAGGCGATGGTCTTATGACTGCTAGAGGTATGAAATGGAAGAAGCATAGGAAAACGATCATGCCCGCTTTCAACCAGAAAATCTTGGATCAATATCAAGTTGAGGTTTTCGCGAAACAAAGTCAAATTTTCGTGGATCTCTTGCAGAAACGAGTCGGTGATAAGAACATTGATTTAGTAAAAATGGCGGCTAATTGTACTTTAAGTGCCATTTGCCAAACAGCATGCGGATTA…
PS_transcript_7165	ATGTTCGTGTACAGTACGTTGGCCGTTTGGAATTACGCTGTGAAGGAGTTGTCGACGAAAGTTCTGCTGGTGTTCATCACAGCGCTATTCGCCGCCCGGGGGCTGCAGAAGCTGAGGGAGGCCCTGAAATTGCCCCCCGGACCGTGGGGGCTGCCCATACTGGGATCGCTGCCCTTTCTCAAAGGCGATCTGCACCTGCACTACAGGGACCTGACGCAGAAGTACGGCTCGTTGATATCCACCAGATTGGGTTCGCAATTGATCGTTGTTTTAAGTGATTACAAGATGATCAGGGATACGTTTCGTAAGGAGGATTTCACCGGTAGACCTTATACAGAATTTACCAATATTTTGGGTGGTTATGGCGTAATAAACATAGCAGGAAAATTATGGAAGGAC…
PS_transcript_47185	ATGTACAGGCTCGCCTGCAGACGCTCCTCCACCTTCAGCTTCGGCGACGTCCCGGCGTCGCGACGGCTGCCGCTGCTCGGCGACGCGCTGCCCCTTTTGCTGGCCGGCGGCCCGGCCGCCCTCCACCGCTACATGGACGCCCGCCACCGCCGTTTGGGGCCCATTTTCCGGCACGCCGTCGGCCCCGTCGAGGCCGTTTTCGTCGCCGATCCCGACCAAATGAGGCTCGTCTTCGCCAAAGAAGGGAAACATCCGCAACACATCAAACCGGAATCCTGGCTGGTGTACAACGAAAAACACAACTACACCAGAGGTTTGTTCTTCATGGACGGCGAAGAATGGCTGCACCACAGGAAGATCATGAACACCATCCTGCTGAAAGGCGATTTATCTTGGCTG…
PS_transcript_15513	ATGATGTTGGCAGTACTGGTAGCGTTGCTGGCTTCGCTGGCGATATATTTGTATTGGAAGAACCGGAATTTGCCACCTGGACCGTGGGGATTGCCTATATTGGGCTATCTCACCTGGTTAGATCCCCTCAATCCCTATGTAACGCTGACGAAGCTATCGAAAAAGTACGGCAGCGTTTACAGCCTGAGCCTGGGCAACGTATTCACGGTGGTTCTAACGGATCCCAAAATCCTGAAGAGCTTATTCGCAAAGGATTCGACCACTGGAAGGGCGCCTTTGTACCTAACGCACGGGATTATGAGGGGTTATGGCTTGATTTGCGCTGAAGGCGATTTGTGGAAGGAGCACAGGAAGTTCACGCATAATTGTCTTCGACAATTCGGCGCTACCAAGATAGGA…
PS_transcript_9417	ATGACAGACTCGGATCAGATGATCAACGAAATCTTCGACTCGTTCAACACCCTCAATTATTTACTCGTTATAATCGTCTTCATAATTTTCGGCTACCGTCCGCCCTGGTGGACGCGAAAAGCGGTCGATTGGGTGCAAAAGGAGATCCAGGACCTCCCGGGGCCGCTGTCGCTGCCGCTCTTGGGCACCCGATGGGTGTTTTCCTGCGGCGGTTACACCTTCAACAAAATTCACGAGTTCTACGCCGATATGTACGAAAAGTACGGACCGATCGTGAAAGAGGAAGCGCTGTTTAACATTCCCGTGGTGAGCGTGTTCGAAAAGGAGGATATCGAGAAGGTGCTGAAAAGCAGCGGGAAATATCCGATCAGACCGCCCACGGAAGCCGTGGCTGCTTAC…
PS_transcript_74983	ATGAATAAACTTCGAATAAATCGCATTACCGATCTACCGAGTCCAAGATCTCTACCATTATTAGGCCACACTTACCTATTTCTACCAGGAGGTCCATACAAAGCCGAGCAACTAACCGAAGCCGTCTCGGATCTCACTAAACAATTCGGCCCCATACTCCGACTAAATCTAGGCGGCGCTAACATGGTGATCACCACCGACGCGGATCACACGGAGACCCTCTTTCGCAACGAAGGGCTCCGGCCCGTCCGGCCGCCCTTCCCCGCCCTCTACCACTACAGAAAGCGGGCCTTCAACAGCGTAGGAGTGGTCCCCGGCAACGGGGAGGAGTGGCACAAATTCAGAGCGGGCGTGAATCCCCTGCTGAAAACCGGCCTGTTGAATGCTTACCAACAGCAG…
PS_transcript_13980	ATGGACCTTTTTAAACGTAAAATAACCGTGATATTTCAGTATAAAAAGATAAACTACGTGTTAAATAAGTATTTTCGTACGATTGAAAGTATTCCAGGACCGAAATCGCTGCCGGCGATTGGAACTTTGTATCAATATTTTCCACTTATAGGCAATTACAGATTCGATCAATTACACCACAATGGCCATAAAAAGTTCAAATCCTTCGGCCCGCTCGTTCGAGAGGAAATCATGCCGGGCGTTAACATACTGTGGCTGTTCGATCCCCAGGACATCGAGGCCATGTTCCGACACGAAGGAAAATTTCCTCAGAGACGCAGCCATCTGGCCCTGGAGAAATACCGGCTAGACAGGCCAAATGTTTACAATTCCGGAGGTTTGTTACCAACGAATGGTCCG…
