# Supplementary material for: Full length sequencing reveals novel transcripts of detoxification genes along with related alternative splicing events and lncRNAs in Phyllotreta striolata
Source: PLoS One. 2021 Mar 24;16(3):e0248749. doi: 10.1371/journal.pone.0248749 (PMC7990184; doi:10.1371/journal.pone.0248749)
Supplement: S4 File — (XLS) [file pone.0248749.s005.xls]

## Sheet: Sheet1
Supplementary material 1 Sequence information of ESTs
Gene ID	CDS
PS_transcript_13508	ATGCAGTGGTGTGTGTTGATTTTAAACTGTCTCCTCTTCACTTTAGTGAGAGGAGATGACGAGTACCTCTTGGACTTTCCTCTTGGAAAGTTAAAGGGAAAGACCAGGACCACCATTACTGGTGTGACTTTGTATTCGTTCCAAGGCGTGCCCTTCGCTGAACCACCTCTAAATGAATACAGATTTCAGGCTCCTAAAATGAAATCACCATGGAACGACACATTAGATGCCACAGAAGAACGCAGCTACTGCTTGCAGATGACTCAGGACAACGTCGATGGATCCGAGGATTGTCTCTTCATCAATATTTTTACCCCAAAAGATCCCAAATTGAATTCAAAACTGGCCGTTATGGTGTTCATGTTCGGAGGGGGTTTCATCGAAGGCTCATCTGCAGAT…
PS_transcript_70216	ATGTTCCAAGTTTTCGTGTTAACCCTCTTGGCTTGCCTGCATTTATCCACCAGCGATGAAGTATTGTTGGAAACCCCATTGGGCAGCATCAAAGGCAAAACCCGGACAACCATCGACAACATAGTGCTATATTCCTTCCAAGGAATACCTTACGCTGAACCAATGGTAAACGAATCCAGATTTCAAGATCCTAAACCAAAACAGCCTTGGCAGGGGGTATTGGACGCCACAGCGGAAAGAAGCTACTGCAGGCAGATAACCTACGATTACTTAGATGGCGACGAGGATTGTTTATTCCTCAACATCTACTCTCCCAAGGACCCCAAAACGCACCCCTATCTCCCGGTGATGGTGTTCATCCACGGAGGCGCTTTCAACGAAGGCTCCTCCGTAGAAGTC…
PS_transcript_57939	ATGTTATCCCTACATTTAATCCTAGGTTTCGTTGGTGTAGCGTTAACAGAAAGTGTAATCGTTGAAATAACCAACGGGAAAATCGAGGGTTACACGCGAGTCAGTCCGAATAACGTCAAGTTTAACGCTTTTCAAGGCATCCCGTACGCTAAACCACCCACAGGGAAGCTGAGATTCCTCGCGCCTGTTCCTCACGATAATTGGCCGGGAGTGTTGGAAACGAAGAAAGACGGGAACCGATGCTTTTCAGTAGCCAAAGATACTGATGATGAAAGCGAAGATTGTTTATTTATAAACGTCTACACGCCGGTCTTAAACTTAAATCCCATCGAAAATGCCACCCTCCCTGTCATGGTGTACATCTACGGGGGCGGTTTCAGGGACGGCGCGTCCCAATAC…
PS_transcript_41308	ATGAAAACATCACTAATTTTGTTTATTAATTTTCTGGCATTAGCTAAAGCCAGTATACTTGTTAAAATACCCGATGGCCGATTGAGAGGAAGAATAGAACATTCCAGCAGGAATATCTCCTTCTTTGCCTTCCAGCAAATTCCATACGCCAAACCCCCGATTGGTAAACTTCGATTTAAGGATCCGATACCGGTGGATAAATGGAATGGAGTGCTAGATGCGACCAAAAACACAAAATTTTGCTACCAACAAACTAATCTTTACAACGTTCAGAACTTGAGTCGATTCGAAAACGAAGATTGTCTGTATTTGAATGTCTACACGCCAGTTGACCCATCCACAAATGCCAGTCTGCCGGTAATGTTCTACATTTATGGCGGTGGATTCGTCAGCGGGGCG…
PS_transcript_13839	ATGTTGTTAATAAATATAATTCTCGCTCTATTTGTTCAACTAAACTTTGCTGAAGATATTCTGGTCACAACTCCGCTGGGGACACTCAGAGGAAGAAAGGAATACTCCTTGAGAAAAAATGTATCGTTTTATTCATTTTTGGAAATTCCATTCGCCAAACCACCATTGGGCGAATTGAGATTCAAGGAACCCGAACCGTCCGGTCCATGGGAAGGAATATTCGACGCTACTACTCTTGGACAAAAAGTTTGCCTGCAAATCGCCACCTGGGGGAACTTTTCCGGACAAACCGAAGATTGCCTGTATTTGAACGTTTATACACCAAAGTTCCCATCCAAAAATGCTTCATATCCAGTGTTATTCTATATATACGGAGGGGGATTCAACTCCGGTTATTCC…
PS_transcript_14704	ATGATCGGCATTATTTTCTTATCTTACATCACTGCTGTGCTTTGCGCAGGTGGACCGAAGGTTACTCTTCCTGATGGTCCCATCGAAGGACTCTTGGTAAAAACCCTAAGGAATAAACTCGATTGCTACTCTTATATAGGTATCCCGTACGCTGCGCCACCTGTCGGTAAACTCAGATTCCAGGCGCCACAACCGGTTGCACCATGGAAGAACACCTTCATGGCTACCGATAACAAGAAAATCTGCTGGCAAATAAGCTCTAAAGTTCATTTACCACAAGACGAGGATTGCTTGACTCTCAATGTATACACACCAGCGAAACCTGGCGAGAGCAAGGGTTTACCGGTAATCGTATCGATTTACGGTGGGAGCTTCACCCACGGATTCGCCTCCGTCGGT…
PS_transcript_14432	ATGGAAAATTTTTTGTTGCTATTGTGTTGTATTTCTGCAGTGTTTGGTGATGGTACAATAGTGCAATTACCCAATGGAAAAATTCAAGGCAAAATCGCTTATACCTACATCAATAAAATCAAATTTTGGGCATTTCAAGGGATACCATACGCAGCGCCACCAGTGGGTAAAAACAGATTTCAGCCACCACAACCTGTTGACAACTGGAATGGTACTCGTGCTGCAACCCATTCACCAATATGCTACCAAACTGGTTTAAACCACAAAGATTCTGGAGAAGATTGTTTGTACCTCCACGTATACACACCAAAGGAACCTGGTACTAACTCGTCCTTACCAGTAATGCTGAATATCCATGGTGGTACCTACAGAAGAGGAGCTGGTTTTGCTGGGTACATT…
PS_transcript_70047	ATGTTGCTGTTTATAATATTAAACGCGCTTGTTTTACAAGTACTCAGTAGCGATCCCATTATTAGTCTACCGAATGGGAAAATTCGCGGGGAATACGTTCGATCGGCGTTGAACAAAAATTTCAATTTCTACGCCTATCAGGGAATACCTTTCGGAGAGCCGCCTGTCGGGAAATTGAGATTTCAAGCTCCTCAACCGGTTAAAAATTGGGAAGGAATTAAAGATGTCAAAGACGGTCGAATTTCTTGCTATGAAACGGATAGAGCAAGTCCATTCGCTAGGGAAGATTGTTTGTATTTGAACGTATTTACACCAGCCGCTCCAAGTAACCGTACGAAATTGGAAGTACTAGTTTACATCTACGGTGGTATTTTCATTCATGGAAATATGGGTTATGGT…
PS_transcript_38508	ATGGTTAAGCGATTAAAAATGTCGAAAACAGCGCCGGATTATCACCGGACGGCCGCACTACCGGCAGTACCGATTTCCTCGCCGATGAAAATGCTGCTGGGACGATGCCTCGCGCTACTGCTCGTCTCCAGTTTCGCCTCCAAAGCTTCTTCCAAGAAATGCAACGTGGGCATCATCAGCGTTACAGAGGGTCGCTTGGTGGGGAAAGAATTCGAAACCAACAAGGGCACCGAGTTCTTCGCCTTCCTGGACGTTCCCTACGCCGAACCGCCGGTGGGGAGGCTCAGGTTTCAGGAGCCGGTGCCTATAAGAAAATGGCCGAAGATCTTGAACGCGACGGCTAACAGGAGGATCTGCGCGCAATTCGATCCCAACGTCAGCGGGAGAGACGCCAGAGAA…
PS_transcript_68624	ATGTGGTTTCTAATATTCTGTATTTTTTATAAAGGAACTAGCGTTTTTACGGAACAGGTTAATCCAATTTTGGAGCTAGAAGATGGGAAATTGGAAGGCGTTTTGCTAACTACTGATACTGGAACTAATTATTATGCTTTTAGAGAAATACCATATGCAAAACCTCCAATAGGTGACTTAAGATTTACAGAGCCAGTACCGTCTGAAAAATGGTCCGGAATAAGAGATGCAACTAAAAATACAAAAATATGCATGCAGAAGTTATTATTCGACATACCTGCTTCAGATCCAAGAGAAAATGAAGATTGTTTATACATAAATGTATTTACACCACAAGTAAACGCAAAGTACACCGAATTATTACCTATTTATGTGTATTTCCAAGGCGGTATGAATGTA…
PS_transcript_14124	ATGCTTGTCATTAGTTTCATAATATTCGCCAGTTTTGCTATAAACTCGTCATTATCTGCAATTAGTGATGATGGAACGCTGGTAAAAATAGAATCTGGACTTATTAGGGGTCGAATTCGGCAAAGCGAAACTGGTAAGAATTATTGGGCCTTCCAGGAAATTCCATACGCAGCACCACCACTTGGAGAAAACAGGTTTCAACTTCCTCAATCACCAAAACCATGGAGCGACGTATTGAACACCACGAAAAACACAAAAATTTGCTACCAGCAACAATCGAGGTACTCGTATTTACAAATAAGCGAGGATTGTCTATACATAAACGTGTACACTCCAGTAAAACCAGGCAGTAACCAATCCCTACCAGTTATACTATGGATTCATGGCGGAGGCTTTGTA…
PS_transcript_14370	ATGAAAATAGTTTGCACAATTTTACTGTTTGTATCATTTACAGGTATTCCGATAAGTGGATGCGATACTAAGGAAAACTTAATAGTTGAGGTACATTCTGGGAAAATTCAAGGACATGTATTAAAAAGTGGAAATGGCAAAGATTACTATGCATTCCAAGAAATACCTTACGCAGCGCCTCCGATTGGAAAACTTAGATTCAGACTACCCCAGGAACCCGAGAAATGGCCCGGCGTTTTACCCACCACCAAAAATACAAAAGTTTGTTACCAGAGTAATGCATATAATCTCAACAAAACCGAAGATTGCCTTTATTTGAATGTTTACACACCAGTGATACCAGGAAGTAAGGAATCATTACCCATTTTATTCTGGATACATGGCGGAGGATTCAACTGG…
PS_transcript_9832	ATGCTGCAGTGTATCAAGATATTAGTGAATGTTTTTCTTTTAATCCCAGTGATTAACACGAACCTCGTCGAAGTGCATCAAGGAAAAATCCTCGGCCATAAACTGACAACATGGCAAGGAAAACCCTTCTACGCTTACCAGGAAATCCCATACGCGGCTCCACCGATCGGAAACAGAAGATTCAAGGACCCCGCGGAGCCCCAAAAATGGACTGGAATTTTAAACGCGACCAGAAATACCAAGATGTGCATACAACCCATCCCCCAGCAGGATTTGCAGGATTTACAGTTAACCGAGGATTGTTTATACATAAACGTTTACACCCCAGTGAGTGAAATTAGCCCTATTAATCCATTACCGGTGTTAGTTTGGATCCACGGAGGAGCCTTCACTTTTGAA…
PS_transcript_12752	ATGAAGTCGTTGAGATATTCGGTGCTAATTGCGCTGCTCGTTTTCGGCGGAAGTGCGAACGGCAAAGAGAAATGTCCGTGGCAGCCTAGCAATAGAACTACACGTGTATTTCTTCCTGATGGAGTATTACAAGGACATGTCCTGAAATCCTGGAACGGGAATGATTTTTTCGCCTGGCAGGAAATTCCCTACGCTGCACCTCCGGTTAATGCAAACAGATTCAGGCCGCCGAAGGAGCCTCTACCATGGCGGGGCACCGTCCGGAACGCCACCAAAAACACCAAAGTCTGCATGCAGTACAAGCCCACGGCTCTCACTCCCGTGCCCGACGATCTCACCATGAGCGAGGATTGCCTGTTCCTCAACGTTTACTCTCCGGTGAGGTCGGATCCTAACGAA…
PS_transcript_13863	ATGCGGAAAAATTGTATTAATCAGTTAATTAGTCTCTCCTTAAATAACGACATGAATTTGAAGCTTACGATATGTCTGGTGATAATTGCTGTTACTTCCATTAAAGCGCAGCAAATCCACCTACAAATAGCTAATGGGCCGATATTGGGGAAATCTGGATACACAGCTGGATCGAATAAGCCTTGGAGCATGTTCCTAGGAATCCCTTACGCCGAACAGGCTAAAAGATTTCAGCTAGCAAAAGAGAAACAACCGTGGACAGAAGAAATCGACTGTACCTACGATAAACCAGCATGTGTCCAAGGTAGTCCAGTCAAGGGCTCAGAAGACTGCCTTACATTGAGCGTGTACACTCCAAACATACAAGGTAGCTACCCGGTTCTGGTGTGGATCCACGGT…
PS_transcript_26392	ATGCGATATTTTTTCGTTGATTATTTTTTGTTGAATGCGATCGGACTTTTCGGTTTCGGTTGGGGATTAAATTTCATCGATCCGGAAAAAGTGAATAAAAATCTGGTCGTAACAACAAACAAAGGCTTCGTGCAAGGACGAACGGGGACAACGTACCTTGGAAGAAATTATTGGGCTTTCGAAGGAATCCCATTTGCTAAACCACCCATAGGAAATTTACGCTTTAGAGCTCCAGAATCGCCTAGATCATGGAATGGTGTTTTGGATGCGACAAAAGAAAGGACTTCATGCGTGGAGATGATGAACAACTTGGAATGGAATGATATAATGGTTTTCGGCAATGAAGATTGCTTGTATATAAACGTTTATACATCTAAAAACCCCTCAACCTCCAAGGAA…
PS_transcript_42726	ATGTGGAACCGAGTTCGGTCCCGTGCCTTGGCCTCCCGCGGAACCGCCTTGCTGCGAGGCTCCGGTATACCTTCGCGGGTTACCGGATGTCCTCTTCGGCCGCCATTCAACGGTCAGCTCAGAAGATTCGAACCACCGGTACCGAAAGAGAATTGGTCGGGAATCTTAGACACAAGATCGAAACCACCAATATGCATACAAGGATCGTCCAACGTAACCGGCAGCGAAGATTGCCTGTATCTTAAAATCTTCAGCAACAAACAACCGAAAGCGACCAACAAACTCCCGGTGCTGGTTTGGATCTACGGCGGAGCCTACTGGAGCGGACACGCCGATTTCGACGATCACAGTCCCGATTTTCTACTTCACGAGGACGTCATCGTCGTAGGCATCCACTAC…
PS_transcript_10217	ATGTCGGACGATTTGGTGGTAACTCTGGAAAATGGGAAAGTCAAAGGGAAAATCAGCAAGGATTATCACGGAGGGAAATTTTACAGCTTCAGCGGCATCCCGTACGCTAAGGCGCCTGTCGGGGAATTGAGATTTAGGGACCCGGAGCCTCCGGTACCATGGGAAGGGATCAAAGACGGATCGAAAGAAGGACCGGAGTGTCCTCACATGTTTATCGTACCCAAACTTTACGTAGGCAAACAAAACAACTGTCTCAACTTAAATGTCTACACGAAAGAGTTGCCGAAACCGGACAGCAGCTCCGCGAAGAAACCCGTAATGGTGTTCATCCACGGCGGCGGTTTCGTCTTCGGCTCGAATAAAAAAACCTTATTCGGAGCCCATTACCTTCTAACAGAA…
PS_transcript_37037	ATGTTCTTCGGCTACCACGTGGGACACGAAGACAACTGCCTCAATTTAAACGTTTACACCAAAGAGGTAACCGTTCAAACCCCAATTACCGCTCACAAATTTAACACCCCCCGTTATAATTTCCAGCTACCAAAATGCGCAAACGCCCTCAAGAAACCCGTCATGGTGTTCATCCACGGCGGCGGATTCATGTACGGATCGAACAAAAGCGCCGCCGTCGGACCTCACTACTTGATGTCCGAAGATATCGTATTCGTCGCAATCAATTACAGACTAGGAGTATTCGGCTTCCTCAGCCTGGAAGACCAGTCATTGAACGTGCCCGGAAACGCCGGATTGAAGGACCAAACGCTGGCTTTGAAATGGGTGCAGAAGAACATCCACAATTTCGGCGGGGAT…
PS_transcript_60296	ATGCGGGAACCGTTGGTGAAAATAAGCGAAGGAAAGTTGTTGGGGACGATCAAACGCGATAAAAACGACGGGGAATTCTTCGCTTTCCAGGGAATCCCCTACGCTAAACCGCCGCTGGGCGAGCTCCGGTTTAAAGCCCCACAACCACCGGATCCTTGGGATGGAGTCCGAGACGCCCGAGAGGAAGGAAGCGAATGTTTCGCCAGGCAATTCGAGGATTTCTCCGGATCGGAGGATTGTCTCTTCATCAACGTCTACACCAAAGAGTTATCGAGCGAGAAATTAAAACCTGTGATGGTTTGGATCCACGGCGGAGGCTTCACGGCTGGTTCCTCTAACACCAAGCTCTATGGTCCGGAGTTTTTGCTCACCGAAGACGTGGTGTTAGTCAGTTTTAAC…
PS_transcript_14693	ATGGAAGGACCCGTAGTGGAAACCATCGAAGGACAATTGCGAGGATGCGTCAGAAAAAATCTGGACGGCGAGGAATTTTATTGCTTTTTGGGCGTCCCTTATGCCCAACCGCCTATTGGAAATCTCAGATTCAAGGATCCCCAACCGTTGAAACCCTGGATAGGGATCAAGGATGCGACGAAGGAAGGGCAACGGTTTTACCAAAAGGACAATATGGCAATGTCAAAGACGGTTTGTGGTACCGAAGATGGTCTACATCTCAATGTCTTTACGAAGAAGCCCATTCCGACGGGGTCCAAGAACCCGGTAATGGTCTGGATTCACGGCGGTGGATTCAAAGAAGGCCGCAACAACACCGACATTTATGGGCCGGAGTTCTTAATGCTCGAAAATGTTGTC…
PS_transcript_13370	ATGGCTTCACCAATTGTAAAAATTAAGGAAGGGCAACTTCAAGGAACCCAAAAGAAGAATTTCAATGGGGAAAACTTTTATGCATTTCTGAATATACCATTTGCCAAACCGCCTTTGGGAAAATTAAGATTCAAGGCCCCAGAACCAGTCGAACCTTGGAATGGCGTCCATAATGCTGATAAAGAGGGAAATATTTGCATTCAGAAAGATAATAATACAAATGAAATTAAAGGCTCCGAGGATTGCTTGAATTTACACGTTTATACCAGAACTTTGCCATCTGAAGAAAATAAACTAAAACCGGTAATGGTATGGATACACGGCGGTGTCTTTAAACACGGCTCAAACGAAGCAACTCGTCATGGCCCTGAATATTTATTAACCGAAGATATTGTTTTA…
PS_transcript_74443	ATGGATTCGCCAGTAGTAGCAACTAGCGATGGTAAAATCCGGGGAAAACTGAGCGAAGATTGCGACGGTGGTAAATTTTACTCGTTTTTGGGGGTGCCTTACGCCAAACCGCCCGTTGGAGAATTGAGATTTAAAGCTCCTCAACCAATTGACCCGTGGAATGGCATCAAAGACGCCACCAAAGATGGAGACCCTTGCTATCAAAGAACGGAATTCACCAACGTCCTCGAAGGATCCGAAGAGAACTGCCTACATTTGAACATCTACACCAAAACACTACCTTCAGAAGAGCAAAAACTAAAGCCGGTGATGGCGTGGATCTACGGAGGAGCCTTCCTCCACGGCAACAACAGGTCCTCGCTCTACGGCCCGGAGTATTTGATCACCGAAGACGTGGTA…
PS_transcript_11581	ATGCGCAGTATAACGATGGATTCTCCGATTGTGGCGATTAATGAAGGGAAAATTCGAGGAAAATTGAGCAAGGACCACGATGGTGGAAAATTCTATTCGTTTTTAGGAGTTCCTTTTGGCAAACCTCCCATAGGAGAACTTAGATTTAAAGCTCCTCAACCCGTTGAAAGTTGGGATGATGTCAAAGATGCCACAAAGGACGCAGATCCTTGTTATCAACAATTCTCCCAAGCGCCAGGAATTTCTGCTGGTTCCGAAGATTGCTTATATTTGAACGTTTATACCAAAACATTACCATCCGAAGAACAAAAACTGAAACCTGTCATGGTATGGTTCTACGGCGGCGCCTTCATCTACGGCACCAACGCCTCTACCATGTACGCCCCGGACTATTTAATA…
PS_transcript_50950	ATGCTCCGCTATTTACTTGTGTTGTATTTTTTAAACGTTGTAATTTGTAACGCCCCTCCGACGGTTACATTACCCTCGGGAACCGTGGAAGGTTTTATAGGAAAAACGGAAAACGGGCAGGAAATTTTCAAATTCGAGGGCATTCCGTACGCCAGACCCCCAGTCGGCGACTTAAGATTCGAGGAATCGGTACCGCCTAAACCTTGGAAAGGAGTATGGAAAGCCAACACGATTTTCAAATGCATGCAGTACAACCACTACAGTCCTGAAGGTCCCGAAAAAGTACTAGGGGATGAAGATTGCTTGTACGTTAACGTTTACACCCCCACGCTAGACACTAAAGCTAAATTAGACGTGCTAGTGTACATTCACGGCGGCGCTTTTATGTTCAATCACGGC…
PS_transcript_444	ATGAAGAAGAAAACGATGAAGCTACCGTGGACGATAGCGATCCTGTCGTGCGTGCTGATACCGCCCTGTATATCTAATTCGCACCGAGGCCGCCACCATTCGCCGGAGCCGCACGCCGAGGCCTACCACATATCCCGCGACCACTTCGACCCCCACCGGGACTCGGAGGAATTCAGGCGGGACGCCACCGACGACAAGAGAGACTTCAACAAGAAGGACTCCACCGACGACGATCCTTTGATCATCCAGACGAAAAAGGGAAAGATTCGCGGCATGACCGTCACCGCGGTCACCGGCAAGAAAGTGGACGCCTGGATGAGCATTCCGTACGCCCAAAAACCGATCGGCAACTTGCGGTTCCGGCATCCGCGACCGATGGAGAAATGGGACGGCGTGCTG…
PS_transcript_75978	ATGGTGCGATTAGTCGTGTTGCAAGTCGTCGCGACGCTGGCGTGCGTGTACGGGTACTCCTGGCCCAACGAGGAGACGACCACTCGCGGTTCGCAATACAAGGATTTCCATTCGGATCCTTTGGTGGTCGAAACCACCAGCGGTTTGGTGCGCGGTTTCTCCAAGACGGTTCTCGGTCGCGAGGTGCACGGCTTCACCGGCATCCCCTTCGCCAAACCTCCCATAGAACAGCTCAGGTTCAAACGGCCGGTACCCATCGATCCCTGGCACGGGATACTGGACGCCAACAAGCGCCCCATCTCCTGCTTCCAGGAGCGCTACGAGTATTTCCCCGGATTCGAGGGCGAGGAAATGTGGAACCCGAACACTAACATATCAGAAGATTGCTTGTATTTAAAC…
PS_transcript_49963	ATGGTGCAGGAATACAGACGGCTCTTACCGGCTCTATTTTCTGTTTTTATAATATTCGCTTCGAAATGCGATACGGAATACTTAAAAAATGATTTCATGAAAAACGCGAAACTGAGCACGCGAATCGTACAGACCAGATATGGCCGGCTGCAAGGAATCGTTGTGCCGATGGATTCCCAACGCTACTTGAAATCCATCGAAATGTACCTGGGAGTTCCGTACGCAACGCCGCCGATTCACTCGAATCGGTTCAGCCCCACTAGGACTCCCAGTCCTTGGGAAGGTATTTTAATATCCGATAAAATGGGTCCGGTTTGTCCTCAAAAACTACCGGATATATCTAACGAGACTGCCGCCCTCGAAAGGATGCCTAAAGGAAGACTGGAGTATCTGAAGCGA…
PS_transcript_5899	ATGGTCATAATAGATACACTTTCGTTGAGAAGATTAAAATCAGTTACCGAGATATTTTACGCAATTTACGCAATGTGGATAATCATCGTTGTCATTTTCGTCGAAGAATCCGAGAGCGTTTCGTTCCTGGTGCACAAGTACAGCACGAGGATTGTCAAAACCAAGTACGGACCATTGAGGGGCATCATTATTCACATGCACCCATCGGTGGAGGCCTTCCTGGGAGTTCCTTATGCGACACCGCCCGTTGGGAGTTTGAGGTACATGCCACCGGTGACACCGTCTATCTGGAAATCGACTCGCTTAGCGGACAGATTCAGCGCTGTGTGTCCGCAGCGGCTGCCGGATATCGGCAATCGGACGGAAGCTCTTCTCGAATACCCGAAGAATCGGTTGCTC…
