# Supplementary material for: Full length sequencing reveals novel transcripts of detoxification genes along with related alternative splicing events and lncRNAs in Phyllotreta striolata
Source: PLoS One. 2021 Mar 24;16(3):e0248749. doi: 10.1371/journal.pone.0248749 (PMC7990184; doi:10.1371/journal.pone.0248749)
Supplement: S5 File — (XLS) [file pone.0248749.s006.xls]

## Sheet: Sheet1
Supplementary material 1 Sequence information of GSTs
Gene ID	CDS
PS_transcript_70672	ATGACGTCCCCGATTGGAAAGACCGTTTTATATTCGTACTGGAGAAGCTCCTGTACTTGGAGAGTTCGAATAGCCTTGAATTTGAAAGAAATCCCCTACGAGATCAAACCGGTTTCTTTGATAAAAGCTGGAGGGGAGCAACACAGCAATGAATACAGGGAAATCAATCCGATGGAACAGGTCCCTGCTTTGCATATTGATGGTGCAACCCTCATAGAATCGCTAAATATTTTGCAGTACTTGGAAGAAACCAGACCCCACAGGCCTCTGATGCCTAACGATTGCATCAAAAGAGCCAAGGTAAGAGAAATTTGCGAAGTGATAGCCTCGAGCATACAACCCCTTCAGAATTTGACTGTTCTTATAATGGTGGGCGAGGAGAAAAAAGACGAATGGGCG…
PS_transcript_21079	ATGCCCTCATACAAGGTAATATACTTCGACTTCACCGGCCGGGCGGAACCGATCAGATGGCTCTTCAGCTACGGAAACATCCCTTTCACCGACCAACGAGTATCTAGGGAAGAATGGGTAAAACTTAAACCCAACACTCCTTTTGGGCAACTTCCAGTGTTGGAAATTGATGGGGAACCCGCTGCTCAATCGAACGCTCTTTGCAGATACGTGGCCAATTTGGTTGGTCTCGATGGAAAGGATGCGAAGGAAAATCTCGCCATCAATCAAATCGTCGACGCTGCTGAGGATTTGCAAAAAGGTGTAATTGAAATGTTTTTCTGCAAGGATGAAGACAAAAAGAAGGAGCTGAAAGCTAAATTTGTTTCGTCTTCCGAAGTTTTACTGAAAAATTTCGAT…
PS_transcript_63739	ATGAAAAAATACAGCAATATGGCCGAAAAAGCGATTCTATACGGATTCCGGTTCTCTTCGTGCACGTGGAGAGTGCGTGCAGCTCTGCTGGCGAAGCAGATTCCCTTCGAAGAACGTCTTGTGGACATCGTACGAGAAAACAATCATCTCACCGAGGAGTACCGAGCAATTAACCCAGCACAGAAAGTTCCCGCACTAATCATTGATGGAGTGACGTTAGTCGAGTCTATGGCCATTATTCAGTACATAGAAGATACGAGACCAGAACCATCATTGACTCCTAAAACGCCACTTGAGAAAGCCCGGATGGTAGAGATATGTCAGACTATTGTGTCGGGAATCCAGCCGCTCCAGAACGTCGGATTACAAAAATCCCTAGACAAAGACACGTACGCGAAA…
PS_transcript_18894	ATGATAAATGGTACCCTAAAGAAAGTAAAAAAACAAGCAAAAGCAGATGAGTTTTTAGAATGGAATCATTCAAATGTCAGATTGAATTGTTCCACTTATTTTATTGTAAAGTGGAGGAATCCTCTCATATCTGGCAAACAACCTTCAGAAGATCGAATTAAATCCCTAACAAAATACATGGAAAAATCTCTAACAGATTTCGAAAATATATTTTTAACAAACGGCCCTTATATACTTGGTGATAATCTCTCATATGTTGATATCCACGCAGCTTGCGAAATCGAACAAACGAGAGTTGCTGGATATGACGCCAGAAATTACTCTCCTAAGATCAAAAATTGGATCGAGCATGTCCGATCAGAGTGTAATCCTGTATACGATGAGGCTCACAAATTTATT…
PS_transcript_19151	ATGGTATTACAACTGTACTACGACTTGTATTCGCAACCGTCGAGGTCTATCTACATTTTGCTAAAATTGTCGAATATTCCTTTTAAAAAATGTGTTATAGATTTAGCCACTAGAGAGCATTTGACAAGGGAATTCGCTGAAACAAAATCTAAGATTCAAAGAGTTCCTTTTATCCACGATGGAGACTTTAAATTAAATGAAAGTATTGCTATTGTGCGGTATTTATCTAGGGAGTACGCACTGGACGATAAATGGTACCCAAAGGACAGTGCAAAGCAAGCTAAGGCAGATGAATTTTTGGAATGGAATCATTTAAATATCAGGTTGGAGTGCGCGACTTATTTTCTTGTAAAATTTCATATACCGTTTTTCACTGGCAATTTTTCTTCAAAAGAACGA…
PS_transcript_19734	ATGTCGTACAAATTGACCTACTTCAATCTCACCGCTTTGGGCGAACCCATCAGGTTGATCCTGCATTATGGCAAGATTAACTTCGAAGACAACCGCATCGAATACGGAGACGACTGGCCCACCGTTAAACAAACGTTGCCGCTGCCTTACGGGCAAATGCCGATTCTCGAACACGACGGGAAACTCGCCCATCAATCGCTAGCCATCTGCAGATACGTCGCCAAATTGGCGAAATTGGTCGGAGAAAACGATTGGGAGAACTTGGAAATCGACGCCGCCGCCGATACGGTGAACGATTTCCGCCAGAAAATCGGCCAGTTCTCGTACGAAAAAGACCCCGACGTTAAAGAGAAGAAAAAGGAGGCGCTCTTCGGCGAAATCCTGCCGTACTACGTCGAG…
PS_transcript_20971	ATGCCGTCCAATTTCAAGTTAATCTACTACAATCTGACGGGTCGCGGGGAGCCCATCCGGATGCTCCTCACCTACGGGGGCGTACCGTTCGAAGACAACCGCTTCGAATGGGACGATTGGCCCAAAATCAAACCCACAACGCCCTTGGGACAGGTACCCGTGTTGGAGATCGATGGTAAACGGTACACGCAAACCATCCCGCTCTGCAGGTACCTGGGGAGGATGTTGAAGCTGGACGGGAAGGACGATATGGAGAATTTAGCTATAGATTCGGCCGTAGAGATACTTTGGGACGTACTAAAAGTGGCGTACGAACGTAATTGGGAGACTTCGGATGAGAAAAAGAAGCAACTGGACGCGAAATTACACACACTATCGCCGTTGTTGTTGGGTAAACTC…
PS_transcript_20519	ATGGTGCAGTATAAATTGTATTATTTTAATTTCACGGGAAGAGGTGAGCCGATTCGTTTGCTTTTTGCGTACGGAGGGATTCCCTTTGAAGACTTCCGGTTCGAATGGGAAGATTGGCCGGCAATTAAACCAAATATGCCAATTGGTACAATACCCGTATTGGAAATCGATGGAAAACCTTTCTGGCAAACAACACCACTTTGCAAATACGTTGCAAACAGTTTGAAACTTGATGGAAAAGACGGTTTGGAAAACTTGTCTATAGATTGCGTTGTTGACACGTTGTGGGATTTGTTATCATCTGTTTACACTCGATTCAAAGAATCAGACGAAGAAAGAAAGAAGCAAATAGAAAAAACTTTGTACGAACAAGTACCTGTAATACTTGGAAAATTCGAT…
PS_transcript_20802	ATGAGCACCCATTACAAACTATATTATTTCAATTTTGGCGGTAAAGGGGAAGTTATTCGTATGCTCTTTGCGTACGGGGGAATCCCCTTCGAAGATTTCAGATTCGATAGAAAAGAATGGCCCGCTATTAAACCAAAAATGCCCATAGGACAAGTGCCGGTATTAGAGATTAATGGAAAGCCTTACTGGCAATCGACGTCGCTATGCAGATACGTTGCCAACCTTGTGAAACTCGATGGAAAAAACGGAATGGAAAATTTGGCGATTGACTGCACTGTTGACTCCTTGGGGGACTTGATAACTCTTGCTCGTAATCGCTTCAAAGAGACCGACGAAGAAAGGAAGAAACAAATAGAAAAAAGTTTCAACGAACAAGCACCATTGGTGCTAAATAAGCTA…
PS_transcript_28055	ATGTCCAATCATTCTATTGATCTCTACTATTTTATCATGAGCCCTCCTTCAAGGGCGGTTCTGATTACAATGAAAGCGCTGGGTATTAACCCTAACATTATAGTAACTAATCCCATGGCTGGGGATACAATGAAGCCGGACTATTTGAAGTTGAATCCTCTACACACTATTCCTACGATTAACGATGAAGGATTCGTGCTGTATGATAGCGGAGCCATAATGAAATATTTAGTAGATCAATACGGAAAAGACGACAGCTTGTACCCAAAGGATCCCAAGAAGGGCGCCAGGGTGGCCCAACGGCTGTTTTTCATATCGGGAACGCTTTTCCCCGGATTTTTCAAAACACACATTCCTGTGGTTATGGGAAGAACCGCGGAGGAAGCTGACAAAGAAAAG…
PS_transcript_25242	ATGACGTCCCCGATTGGAAAGACCGTTTTATATTCGTACTGGAGAAGCTCCTGTACTTGGAGAGTTCGAATAGCCTTGAATTTGAAAGAAATCCCCTACGAGATCAAACCGGTTTCTTTGATAAAAGCTGGAGGGGAGCAACACAGCAATGAATACAGGGAAATCAATCCGATGGAACAGGTCCCTGCTTTGCATATTGATGGTGCAACCCTCATAGAATCGCTAAATATTTTGCAGTACTTGGAAGAAACCAGACCCCACAGGCCTCTGATGCCTAACGATTGCATCAAAAGAGCCAAGGTAAGAGAAATTTGCGAAGTGATAGCCTCGAGCATACAACCCCTTCAGAATTTGACTGTTCTTATAATGGTGGGCGAGGAGAAAAAAGACGAATGGGCG…
PS_transcript_19588	ATGGCTCCCAAATTATACGGAGATGCTCGAAGTCCTTGCGTTAGAGCCGTTTTGCTCACCGTAAAAGCCTTAAATATCGATGTGGAATACGTTAAAATGGATTTGGGTAAAAAGGAGCACCTAACGGATGAATACCTGAAGTTGAATCCCAGGCACACAGTACCAACATTAGAAGATAACGGTTTCGTAGTATGGGACAGTCACGCTATTATGATCTATTTAGCGTCAAAATACGGCAAAAACAATCCTATATACCCTGATGATGAGCAAAAACGAGCAGTAATCAACCAAATGCTATTCTTCGAGACAGGCGATATATTCTCCGCTCACAGACACATTTCTTACCCGATTATCTACAAAGGCGTCAAACAAACGCCGGTAATTTGCACCGAAGAATTG…
PS_transcript_47410	ATGGCACCGGCTTTGTACTCTATACAGACTAGCCCTCCGGTTAGAGCTGTCCAAATGTGTGCCAAAGCTATCGATCTTGATCTGAAACTAATAAATGTGGATCTGTTGGGCGGAGAACATCTGTCAGAGGAATATTTAAAGAAAAACCCCCAACACACTGTACCATTACTAGACGATGACGGTTTTCTGCTAGCCGATAGCCATGCTATCATGGTCTATTTAGTATCAAAATACGCTAAAGATGACTCATTATATCCAAAAGATTTGAAAAAAAGAGCTATTATTGATCACAGGCTTCATTTTGATTCGAGTTGTTTGTTCGCCAGAGGAGTTAATATCTCGATGGGACTCATCTTCTTCGGTGATAAGTCAATCGATCCTAAGAAGCTACAAGGTGTC…
PS_transcript_15201	ATGGCTCCGTCTTTGTACTCGATGCAAACTAGCCCTCCAGCTAGAGCTGTCCAAATGTGTGCCAAGGCTATCAATCTTGATCTGAAGCTAATAAATGTGGACGTGATAGGCGGGGAACATATGAAAGAGGAATATCTAAAGAAAAACCCTCAACACACCGTACCATTGCTGGACGATGACGGTTTTCTGTTAGCCGATAGCCATGCTATCATGGTCTATTTGGTATCAAAATACGGAAAAGACGACTCATTATATCCAAAAGATTTGAAAAAAAGAGCTATTATCGATCACAGACTTCACTATGATTCGAGTTGTTTGTTCGTCAGAGGACTTGTAATCGCTCAAGGAATTCTCTTCAAAGGTGAGAAGACAATCGATCCTAAGAAGGTAGAAGCCATC…
PS_transcript_19909	ATGGGTATTACTCTTTATCACTTTCCCATGAGCGGGCCTTCGAGGGGGGCTCTTTTAGCTGCCAAAGCAGTTGGAGTAAACATAGATATACAAACCGTTGATTTATTTAAAAAAGAGCAACTTAGTGAAGATTTTGTAAAACTTAATCCGCAACACACAATTCCAACCCTAGTAGATGGGGACACAGTGATTTGGGACAGTCATGCTATAGCATGTTACTTAGCAACAGTTTATTCGAAAGACAAAAACCTGTATCCCCAAGAACCTAAAGCTAAGGCTCTTGTAGACCAGAGGTTGTACTTTGATTGTGGCACTATGTACCCCCGAATAAGACAAATATGTTTTCCAGTATTGTTCTTGGGCCAAGATGAGGTATTTGACGAACACAGGGCACAATTA…
PS_transcript_71875	ATGGTTGACGAGAAAATGTTTTTGTGGATAAATCAAGATTTGTTGGAATTTTATGCTCTATACGTGGGAATTTTACTATTGAAATGCTTCCTTATGATCCCTCACGTCGGTTTAAGTAGAGTTTATTACAAGGCTCCAAGAAATCCTGAAGATGGAGCATTATTGAACGCGAAGGTTTATACTAACGAAAATGTAGAGAGAAATCGAAGGGCGCATTTGAACGATTTGGAAAATATACCATTTTTCATCGCTATCAGTTTCCTGTACTTGCTCACCGACCCGTCTGTAGAGCCCACCAAATGGATAATACGAGTCTACGTCCTATCCAGGATAGTCTACACAATACTCTACACAGTCTTCAAAACCATATGGAGAATACCCGTCTTCGAAATCGGACTT…
PS_transcript_20704	ATGGCGCAAGCAATACCATCGGTTTTATCATTGGAAAATGAAGTTTTCCGTTCGTTTTTATTTTACTCCTGCATTTTGGTGTTGAAAATGCTGTTGATGTCGCCCCTAACTGGATCTAAAAGGATGAAGCACAAGGCCTTCGCCAATGTCGAAGACGCCAAAGGATTCAACGTTAAACCCAAATTGGACGAGAACGTTGAGCGTGTAAGAAGAGCCCATTTGAACGACATCGAAAACATTCCTCTATTTTTCGTCGCCGGTGTTTTGTATACCATCACCAATCCATCAGTCTATTTGGCGAAAATGCTGTTTTTGGTATACACTGTAGCCAGAGTAGCGCACACCATTGTATACGCTGTGGTTCCTCTACCACAACCCGCTAGAGGAATAAGCTGGGTC…
