# Supplementary material for: Full length sequencing reveals novel transcripts of detoxification genes along with related alternative splicing events and lncRNAs in Phyllotreta striolata
Source: PLoS One. 2021 Mar 24;16(3):e0248749. doi: 10.1371/journal.pone.0248749 (PMC7990184; doi:10.1371/journal.pone.0248749)
Supplement: S6 File — (XLS) [file pone.0248749.s007.xls]

## Sheet: Sheet1
Supplementary material 1 Sequence information of ABCs
Gene ID	CDS
PS_transcript_68622	ATGGCGGAAGATTCGAAATGCATAAAAATAAATTTACCCTCGGACGTGGACGATTCGCATCAAACTGTAGCGTATACAAGAACATCAGTTTGCTCACCACCTCTCAAAGAAACCGAATCTCTCAATAACGCTTCAGTTTTAAGCGGCTCCCAATCCAACGTTTATAATGGGGGTTCATTGGCAACGATCGGAAATGCGGCCGCTCTTAGAAAAGTGCCCAACAGCAGCCCGAGCAATCACAAGCGCCCGACGATATCTCTAACCCACCTGCCCAAGAGGCCTCCGGTCGACATCACCTTCACCGATCTGTCCTACTCCGTGTCGGAGGGACGGAAAAGGGGATACAAAACGATATTGAAGTGCATCAGCGGGAAATGCAAGTCCGGCGAACTTACAGGC…
PS_transcript_7485	ATGGACCAGGCCGGGCCGGCGGGCTTCTCCAAGCCGAAATTGAAGGTGAGCGCCAACAAGAGGCCGGATTCGCTCAAATTGGAGCTGTTGAGTATACCGGAGAATACGTTTGTGAATCGATTTGCCAACGGGAACGAGACGAGCAAGCTGGTCAACGTCGGGTTTAGGAATATTAGTTATAATGTTACTGAAGGGGTGTTCAGGAAAAAAAATCGTGTGATATTAGATCGAATAAGTGGTGATTTTACGGGCGGAGAACTGACTGCAATCATGGGACCTTCCGGATCCGGAAAATCGATATTACTAAACATTTTGGCTGGATACACGACGAAGGGGGTCGAAGGGGACAAATTAGTAAACGACCAGTTAAGAAACGAAGCCGTATTTCGCAGGAGGTCC…
PS_transcript_8065	ATGATGGAATTGGACGCGCTTAATCGAAACGTGAGAGTCAATGATGATTTCGAGCACATCGAATTTCAAAATGTGACCTACGAGAGGAAAGTCAAAAAAGCCGTTAAGAAGATCATAGATGGAGTTTCCGGAAAATTCTACTCCGGGCAATTGTCGGCGATTATGGGCCCATCCGGGGCAGGAAAGACCTCCTTGCTCAACATTCTCACCGGCTATCAGGTAACGGGAATTTCGGGCACGATAAAGTGCAGCAGTCCCACCAAAAGCAAATCCGGCCATCTGGAGTACACGAAAAAATCCTGCTACATCCTGCAGGACGACAATTTGCCCAATCTCTTCACCGTGTACGAATGCATGATGATGGCTTGCAACCTGAAAATAGCGAATCTCACCAGCAAG…
PS_transcript_47759	ATGGCGAAAGAGGATAAACGAAACAACCCTTTAACGTGTTGTCAACACAACGATTCCCTTTCATCAGTGACCAGCACCAACGAGGCCAATATGTCCGATTTCGAGAACATTAACATGAAGCACTTCGATAACAACAACACCAGATTCGAAGCCATTTTAGAGCACAAATCTAACGTTTTTACCAAGAAACAAGCGGTGGACATTTCCTTCGAGAACATCTCCTTCTCGGCGTACTCTTGGAAATTGTCCAAATTCAAGAGAGAACAGAAAAAAATTCTACACCAAGTATCCGGAAAATTCAAATCCGGGGAGTTATCTGTTATAATGGGCCCTTCCGGAGCTGGAAAGAGTACTTTGTTGAACATCCTAGCAGGATTTATAACGCGGGGAAGCACCGGG…
PS_transcript_74691	ATGACCGAGCTAATAAGCAAGTACTTGATCAATTACGTCATGGCCCATGACCGAATGAATGAGTACCTGACCGTCGAAGAGACTCTGGTGCATACGGCTCAATTGAAGCTGCCGCACAGGCCGCTTGCCGAGTGTCGTGCAATAGCGCGCGATTTGATGAAGCAATTGAATCTGACGCATTGCGCGGGCACTTTTGTCGGCGGTGCTTGGAGAAGAGGTATTAGCAAAGGTGAGCTGAAGCGATTGGCAGTAGCAGTGGAACTTATCGGCGATCCTTGCTGTCTGATCCTCGACGAGCCGACTACCGGCCTGGACTCGTCGATCAGCTACGAGCTTGCGCGAATCCTGCGATCGATCGCGCGAGATCGACAAATAGTGGTTCTATGTACTCTACATCAA…
PS_transcript_50613	ATGGGGGAAAGGGTGGAGGCCTCGGGGCCGGGGCCCGATTTGGTCGGGGTGAACGTGGAGAGGCCGCCCCTGATCCACCAGCAATCGACGGTGTGGAATCGCAGGCAGCAGGCGGTGAGCGTGAGGCACGCCTGCAAGCAGTACGGCTCGAAGAAGAAGCCCAATTTGGTGCTGAGCGATCTGAACATGACCGTTGGAAAAGGGACGATATACGGTTTATTAGGTGCATCTGGTTGCGGGAAAACCACTTTGCTCTCCTGCATCGTGGGCAGGAGGAGATTGAACACCGGGGAGATTTGGGTGTTGGGCGGAAGACCCGGTTCGAAAGGATCCGGAGTGCCCGGCAAAAGGGTGGGTTACATGCCGCAGGAGATAGCCCTCTACGGGGAATTCACCATC…
PS_transcript_58781	ATGGATGATGGAGCCCCTAGTTTACCACCTGTGGTAGCTGGACGAGAACGATTGGCAGAGCCGGAAGGCAGTCAGCGATCGCTTCGCGTGGTGAATAATGAAGCTACCATCATCAACATTGACCAAGCCCCATTTACTCTCTGGGCTGATCGAGTCCGCTACAGCCACCGCGGGCGCGCGCTGCTCGAGACTTCGAGCCTCACTTGTCGCTCGGGCGAGTTGACGGTAATTCTAGGTCCGAGTGGGACGGGGAAGACGACAATGCTGAATCATCTGACTGGGCGACTTGCGCCGCAGGAGGGTAGCGTCGGAGTCAACGCGGAGGCCATGACCGAGCTAATAAGCAAGTACTTGATCAATTACGTCATGGCCCATGACCGAATGAATGAGTACCTGACC…
PS_transcript_5476	ATGGTGCGCAGTCGCACCCCCTCTCAGGGAGGTGGCTCGCAGGGATTCGAGATGGAACGAAAATATTCGGTGCCGTCCAATCCGGAATCCAGAGCTTTTTCTGGAGGAACTGCCAGTGAGGACCTTCACGCCTGGTCAATCTACAGACAAAACCTTAATTCCGATTTTACGGACAGCGCCCTCGGATCAACGGACAAAAGTCCTCTTCCTTATGGCAACTTCCAATTGCGTGACACAACTGTCCAGTCGATCCTTTCACATCCTCGTTACGGGCCCAAGTCAGCGCTCGGTTCGAATATGTATACTTACCTAAAGTTTGGGCTTCCGAGAGTTTTTCCGCCGAACCACAACGGATCTCATCGCTCGGGTACGCCGCAGCATTTTAGAAGGAATTCATCG…
PS_transcript_12607	ATGAAAGAATTTGCGAAACTTTCTTGGGAGAATCTAACAGTTGAAATTGTGGACAAAAAAAAGACATTAAAAATACTTAACAATGTAACAGGAGAAGCACATGCTGGAAGAATGAACATTATAATGGGACCTAGCGGATCTGGTAAGAAAACTTTAATTAATACACTCATGGGACACGTTCCTTTCGAGTTCAAAACCAGTGGTAGAATACTTGTCGATGGAAAAAACAGGGAGCCCGGATTTAACACTTACGTAGGATTCTGTGATCAGCAAGATTCTTTCTTTGATGTTTATACAGTAAAAGAATTTTTGATATTTCATTCTAAAGGCAAAAATAGAGACATGAGCACAGAAAAATCGTTAGAGAAGATCAATTTTTTAATAGAGAAATTGAGTCTT…
PS_transcript_13391	ATGGAGTATAAAATGTTAGTAGGAACATGTGACCAAGATGACGTGTTTTATGAGCACCATACGGCAGAAGATTTTTTAAAATTTCACGCTAAAGGTGCAAACAGACATTTGTCTGATGAACAAAATGAAGAAAGAATAAACTTTCTGCTAAAAAGACTCAGACTTGAAGGAAGAAGAAACACTAAAGTTGCTAAAATGTCCGGTGGTGAAAAGAAAAGACTCATTTTAATTTCTGAATTGATGACTGATAAAAAAATCATCTTTTTAGATGAACCAACTTCAGGATTAGATTCTCATTTGGCATTGGATTTGATAAGTTTTTTGAAGGAAATTACGGTGGAGAAAAATCTTATGATGTTTGTTACGATCCATCAACCAAGTCCAACAATCGTAAGAATG…
PS_transcript_13386	ATGAAAGTTTCTAATAATTTAGCCTGGAAAAATTTAACAATCGAAGTGAATGATCGCAATAAGAAAAGTAAGATATTAAGAATACTTGATAATGTTTCTGGCGAAGCCAAGGCAGGAAGGATGAACATTATTATGGGACCAAGCGGATCTGGTAAAAGTACATTGATCAATACATTGATGGGAGTTGTTCCTAGAAATTTTAGAACCTCTGGAAAGGTGCTGTTAAACGGGAAGGATAGAACAAGAGAGTTTAAAATGTTAGTAGGAACTTGTGACCAAGACGACGTATTTTATGAGCACCATACCGCAGAAGATTTTTTAAAATTTTACGCTAAAGGAGCAAACAGACATTTGTCTGATGAGCAAAATGAAGAAAGAATAAATTTTTTGTTAAAAAGA…
PS_transcript_10331	ATGTCCAACTACTCCGTATTAGTGCAAGATGTAGTGAAGAGTTACGGCCACACTCAAATATTAAAGAAGCTCTGCATGACAGTGGAAAAAGGCCAAATATACGGATTACTCGGATCCAGCGGGTGCGGCAAAACCACCTTATTAAACGCCATAGTGGGCAGGAAGAGGATCGAAAGCGGGGAAATATGGGTGCTGGGCGGGAAACCCGGGGACCCTGCCAGTGGCGTCCCGGGACCGAAAGTCGGGTACATGCCTCAAGAAATATCTTTAACACGCGAATTCACTGTGAAGGACGCCATATTCTATTTCGGTAGGATATACAACATGAAAGAAAGCGACATAAAAGCGAGGTATAAAGAATTACACGATCTGCTACACCTACCACCTGACGATAGATCG…
PS_transcript_52776	ATGAATCTCCATCAGTTGCTGGAACTTCCACCGCACGACAGGTATTTGAGGAATTGCAGCGGCGGTGAACAAAGACGGGTTTCTTTAGCAGCTACTTTAATACACAAACCGGATTTACTGATAATGGATGAACCAACGGTTGGATTGGATCCGGTTATTAGAGAAAGGATTTGGAATCATTTGCTCGAAATAACGAGGACCGAAAAAACATCAGTCATCATCACTACCCATTATGTGGAAGAATGCAGAAACGTTGATACGGTAGGTTTCATGAGAAACGGACGGTTATTGGCGGAAGATTCGCCGAAACTCCTATTAGAGAAATACGACGTTGAAACTTTGGAGCAAGTTTTCCTAATTTTAGCCACTAACGATGCCGGACACGTTTCTTATAACTTA…
PS_transcript_60324	ATGGATTTGGCGATTCAAGTGAAAGATGTGGAAAAATCGTACGGATGCAACCAAGTGTTGAAGAAGATCCGTTTGAACGTCCCACGAGGATGCATTTATGGTTTGCTGGGATCGAGCGGGTGCGGTAAAACTACTTTGCTCAGTTGCATCATAGGCAGAAACAAAGTGGATAACGGTGATATTTACGTTTTCGGGAGAAACCCGGACGGTCCTCTAGGCTCGAGAGTTGGGTATATGCCTCAGGAAATTTCGCTGGTGCGCGAATTTACAGTGAAGGATTCCATTTATTTCTTCGGAAGATTGTATAATGTGGACGAGGATACACTGCAGCAGAGGTACCACGAGTTGGTCGAACTATTGGAACTACCTAAAGATAATAAGTACATTAAGGATTGCAGT…
PS_transcript_56600	ATGGGGGAAAGGGTGGAGGCCTCGGGGCCGGGGCCCGATTTGGTCGGGGTGAACGTGGAGAGGCCGCCCCTGATCCACCAGCAATCGACGGTGTGGAATCGCAGGCAGCAGGCGGTGAGCGTGAGGCACGCCTGCAAGCAGTACGGCTCGAAGAAGAAGCCCAATTTGGTGCTGAGCGATCTGAACATGACCGTTGGAAAAGGGACGATATACGGTTTATTAGGTGCATCTGGTTGCGGGAAAACCACTTTGCTCTCCTGCATCGTGGGCAGGAGGAGATTGAACACCGGGGAGATTTGGGTGTTGGGCGGAAGACCCGGTTCGAAAGGATCCGGGGTGCCCGGCAAAAGGGTGGGTTACATGCCGCAGGAGATAGCCCTCTACGGGGAATTCACCATC…
PS_transcript_34331	ATGACCGTTGGAAAAGGGACGATATACGGTTTATTAGGTGCATCTGGTTGCGGGAAAACCACTTTGCTCTCCTGCATCGTGGGCAGGAGGAGATTGAACACCGGGGAGATTTGGGTGTTGGGCGGAAGACCCGGTTCGAAAGGATCCGGGGTGCCCGGCAAAAGGGTGGGTTACATGCCGCAGGAGATAGCCCTCTACGGGGAATTCACCATCAAAGAGACCATGATGTACTTCGGGTGGATCTTCGGTATGGAGTCCAGAGAGATTAACGAAAGACTGCAGTTTTTACTTAACTTTTTGGATTTACCTAGTCAAAATCGTATGGTTAAGAATCTTAGTGGTGGTCAACAACGAAGGGTCTCGTTCGCTGTAGCTCTGATGCACGATCCGGAACTTTTA…
PS_transcript_28039	ATGGGGGAAAGGGTGGAGGCCTCGGGGCCGGGGCCCGATTTGGTCGGGGTGAACGTGGAGAGGCCGCCCCTGATCCACCAGCAATCGACGGTGTGGAATCGCAGGCAGCAGGCGGTGAGCGTGAGGCACGCCTGCAAGCAGTACGGCTCGAAGAAGAAGCCCAATTTGGTGCTGAGCGATCTGAACATGACCGTTGGAAAAGGGACGATATACGGTTTATTAGGTGCATCTGGTTGCGGGAAAACCACTTTGCTCTCCTGCATCGTGGGCAGGAGGAGATTGAACACCGGGGAGATTTGGGTGTTGGGCGGAAGACCCGGTTCGAAAGGATCCGGGGTGCCCGGCAAAAGGGTGGGTTACATGCCGCAGGAGATAGCCCTCTACGGGGAATTCACCATC…
PS_transcript_61690	ATGGCGATGGAGATGCAATCGAGGGACAGTTCGTTGCGCTGCCTGCCGAAAAGGCCGGCCGTCGACATCGAATTCCACGACGTCACTTACACGGTGCCCCAAGGGAGGAAAGGCTCGAAGGTTATTTTAAGGAGCATCAATGGACAGTTTCGATCGGGACAGTTAACAGCCATATTGGGACCATCGGGAGCAGGAAAAAGTACCCTGCTCAATATCATCGCAGGATACAAATGTCAAGGGGCCACAGGGCAAATTATAGTCAACGGGGAGTCCAGGAATTTGAAACAGTTCAGGAAAATGTCCAGGTACATCATGCAAAACGACCTCGTGCAACCGATGCTCTCCGTCGAGGAGGCCATGATGGTTGCCGCCGATTTGAAATTGGGAATAAACGTTCCG…
PS_transcript_41774	ATGTGTTTTCGATTCGTGTTCAAACAAATCATTCTAGGAGGGTATGAAAGCAACGCGATGGGGGAAAGGGTGGAGGCCTCGGGGCCGGGGCCCGATTTGGTCGGGGTGAACGTGGAGAGGCCGCCCCTGATCCACCAGCAATCGACGGTGTGGAATCGCAGGCAGCAGGCGGTGAGCGTGAGGCACGCCTGCAAGCAGTACGGCTCGAAGAAGAAGCCCAATTTGGTGCTGAGCGATCTGAACATGACCGTTGGAAAAGGGACGATATACGGTTTATTAGGTGCATCTGGTTGCGGGAAAACCACTTTGCTCTCCTGCATCGTGGGCAGGAGGAGATTGAACACCGGGGAGATTTGGGTGTTGGGCGGAAGACCCGGTTCGAAAGGATCCGGAGTGCCC…
PS_transcript_41025	ATGGCGAACGTGGCCCATTTGGTGCGCAGGCAGAGCTCGCGCGACCTCAACCCCCAGCGCTCCCTCGACCGGCTCGAATTGCGCGAGATGCGGGGCCGGCTCGTCTCCGAGAACGGCGCCGGCGGCGGCGCCTACGGCGCCACCAACGCCGCCTTCATCGAGGAGTCCAGTCCGGGCAGCAAGGCCAAGTCGAATTTGAGCAGCAAAAGGAATTCCACCGACGGTAAAGGCATCTTCAAGCCGGAATGCGGTGAAGACGAGCGTGAATCCTGGGATAGCAAGCTCACCTTCTTGTTGGCTACCATTGGGTATGCTGTTGGTTTGGGTAACGTGTGGAGGTTTCCTTATTTAGCGCAGAAAAACGGTGGTGGAGCGTTCCTCATTCCTTACTTCGTTATG…
PS_transcript_46421	ATGCTTACTCCGAAACCTTTCTACTCAACCAGTATTTCCATCGGATGCTGTCCCGCCGGCATATCTGTTCGGTCGTGCTTAGCTACAGCTGTATATCTGAAAGCGCTCAGAGTCGACTCGAGTCAGCTGGGCATAGAGGCCGCCGAGTTCACAAGCGGGAAGACAATCAACCTGATGTCGACAGACGCACAGCGAGTGGGAGACGTGATGACATATATCCAGGTTCTGTGGTCGGGCCCCTTCCAGATTGCGCTCAGCTCCGTGATGCTTTACAAGCAACTGGGGCCAGCAGCTTTCGGTGGAATCGGCATTATGATTCTGGGCATTCCGCTGACTGCCACCTTCACTCGTAAAACGCGCAAACTGCAAAAGTCGATGATGGAACTCAAAGATGAACGC…
PS_transcript_26543	ATGTTTTGCTTCAGACCATGTCTGAGGGCTTCCCGTTTCTGTCGTTCAGCTAAAAAGCAGCGCGAATCGGAGCTTCCGAAGTTCGATCGCAACGGCAAGTACATTGATGTGAACTACTTCCGCGACTGGAAGGACTTGTTGATGAAGATCTGCGCAATAATCCTGAATCTTGTCGGCGGCGGCAGCATTGCCGGTTTTGTTTGGCTGTTCACTAAACTTGCCGACTCCCTGACGGGTACCGACAGCCACCCATGGGAGTTTTGGGTCTTCTTGATGGCCATGGACTGCGGGGTTCTCGGAGCCACTACGGGCGGAGCGACGTCGCTCACGGAGTGGAGCGCAGAGCGGCAGCTTTTGACGATCCGTAAAAGGTTTCTGCATGAGGTGATGCGGCAAGAC…
PS_transcript_1016	ATGAGCAACTCCTCTTCGACGCCTTTGACTGAAAAGTATTCCTACACGTTGGTTAATAATGGGGAACGCGACCGTGACATTGCTGTTCTACGAACAGGCACAATGGGGGAGAAACTGGACAAGTTCCTTCTGCTTATGTGGAAGAATTGGCTCCTCCAGTACCGCAAGCCCATCCAAACCATCGTGGAAATCATCGCGCCAGTATTATTTTCCATACTACTAGTAGTGATAAGAAGTTTAGCGGATCCCGAGCTGCACGAAGCTATAGTTTACCAGCCATTCTGCAGCATTCCACTAGGATTAAAAGACCCCTCTACGGGTGCACTGTTGTGTCCCACGTACGACGGATTTCCCCTATTAGATAAAATAACGAATGGAACTGATAACGAGGACATTTTG…
PS_transcript_72282	ATGTTCCTGAAGGGCATGCAGATCGCAAAAAAAACGGTACTTAACGCAAAATGGGGAGGCACAATGGGGGAGAAACTGGACAAGTTCCTTCTGCTTATGTGGAAGAATTGGCTCCTCCAGTACCGCAAGCCCATCCAAACCATCGTGGAAATCATCGCGCCAGTATTATTTTCCATACTACTAGTAGTGATAAGAAGTTTAGCGGATCCCGAGCTGCACGAAGCTATAGTTTACCAGCCATTCTGCAGCATTCCACTAAGATTAAAAGACCCCTCTACGGGTGCACTGTTGTGTCCCACGTACGACGGATTTCCCCTATTAGATAAAATAACGAATGGAACTGATAACGAGGACATTTTGAATCCATTAGAGAAATTTTCGCTGGTTTACTCGCCGTCC…
PS_transcript_1021	ATGCTAACTCTAGATACTATATTGTACCTTCTGATCGCTTTGTACGTAGAAGCCGTGTTTCCTGGAGAGTACGGCGTACCGCAACCTTGGTACTTTCCGTTTACTTCGACGTTCTGGTGCGGCCAATCGAGACCTATATCAGTGCAGGACAATCCGGAAGCTGCCGTGCACTCCGAGTTCTTCGAAAAGGAGCCCGAACACGGCACGCCCGGCATCCAAATTAGGAACCTGAGGAAAACGTTCCAGTCGAAAATCGCCGTGAGGAATCTCACGTTGAACATGTTCGAGGACCAAATAACGGTGCTATTGGGCCACAACGGAGCCGGCAAAACCACCACAATGTCCATGTTGACCGGGATGATAACCCCCACGTCGGGCTACGCCAAAATCAGCGGATAC…
PS_transcript_39377	ATGGGAGAAAAATGGGACAAATTCCTCCTCCTCATGTGGAAGAACTGGATCCTCCAATATCGAAGACCAATCCAAACGGCCATCGAAATTTTATCGCCCGTTATATTTTCAATTCTTCTGGTCGTCATTCGAGGTCAGGCCGATCCGAAACTCCAACAGGAAGTGAATTATTCGCCATTTTGCACGTTTCCGTTCGCCATTAATTTGACAACGAGCGACGGACGCGACCTCTGTCCTAATGTGGACGAATTAACCAATGGGAGTGTTCCGATTTTTCCTGGTACTAATTCGACCGATGGCAGCGGAATCGTCCTCGTCTATTCCCCCAACAACGCTATCTTCAACCAAACCATGGCCTTCTTCGAACCGATATTCACCAAACAAAACATCAAGGGTGCG…
PS_transcript_24575	ATGGGAGAAAAATGGGACAAATTCCTCCTCCTCATGTGGAAGAACTGGATCCTCCAATATCGAAGACCAATCCAAACGGCCATCGAAATTTTATCGCCCGTTATATTTTCAATTCTTCTGGTCGTCATTCGAGGTCAGGCCGATCCGAAACTCCAACAGGAAGTGAATTATTCGCCATTTTGCACGTTTCCGTTCGCCATTAATTTGACAACGAGCGACGGACGCGACCTCTGTCCTAATGTGGACGAATTAACCAATGGGAGTGTTCCGATTTTTCCTGGTACTAATTCGACCGATGGCAGCGGAATCGTCCTCGTCTATTCCCCCAACAACGCTATCTTCAACCAAACCATGGCCTTCTTCGAACCGATATTCACCAAACAAAACATCAAGGGTGCG…
PS_transcript_26968	ATGGAAAAAATGGCGGAATTGAAGCATTCATTGTACTTGTCTCAGCTAAAAGCTACGCTTAAAAGGAACCTGTTGTTGAAGAAAAGGGATAAACGGAAAACGATCGCGGAAGTTTTACTACCTCTCTATTCATTGGCAATACTCATTGTCATCAAAATAACAATGCCAAATCCAAATTTACCCGAAATGGATACTCCCAGGGGTGAAGAAGAACTGCTGCATAGTTTCGGAAAAGTAGAATCTCATACTGTAGCTGTCGTGCCGAATACTTCTGAAGTAGTATATTTTCTAGAACAAATCGACAATTTGTGGAGCATGGTAAGCGATAAAAATGCATCGAGGATAAATTGGATGTTGTACGCTACAGAGAAGGATTTAATGTCCGAATACTGGCACAGG…
PS_transcript_63013	ATGTGGTCTGTCCTCCAAAACATTCGCAAAGGAAAGGTTATTTTACTTACCACGCATTTCATGGACGAAGCAGACATTCTCGCTGATAGGAAAGCGGTGGTATCGAAAGGAGAGGTCCGTTGCTGCGGGAGCTCCTTGTACCTGAAGAACAAGTTCGGAGTGGGCTACCACTTGACCATGGTGCTGGAAGATGAGGCTTCCACCGAGGATTTGCTGAGATTGGTCAAGAGTTACGTGCCGAACGGCGAGATGGCCAGGCGACACGGAAAAGAGCTGAGTTTCGTGTTGCCGTACGACGCGGTTTCGAAATTTTCCGGGCTATTTTCCGCCATCGAGAGCGAAATCAACAACCGCAGCGATTCGGGCATATTGAGCTACGGGGTGTCGATGACCACGTTG…
PS_transcript_1514	ATGGAAAACTTATTCAACAATCAACTAAAAGCGATGCTTAAAAGAAATTTAACGCTGAAGAAAAGGGAGAAAAAGAAAACGATCGCGGAAATAATTTTCCCCCTGTATTTCCTTAGTTTACTGATAATCATCAAGCTGAGCCTGCCCGACCCGAATTTACCGGAAATTACCACCCCAAGGGGCCAAGAAAATTTATTTCAGTCCTTCAATGCTTCTAGATTTCACAGCATAGCAGTCGCTCCGAGCTCGCCTGATATAAGGGCTTTCCTTAAGCAAACCGATGAATATGTAAAGCTATTTTTAAATAACAATAATGTTATTAACTGGGTATTCTATGAAAACGAAGAAGCTTTAATAGGACAGTATAACAAAAGTTCCACTTCGATACCAATAGCGGTG…
PS_transcript_45806	ATGATACCGATTTTTCCGAATTTCCGCTTGGAAATATTCCCGAAGGCGGCGGAGAAAAACTTCTCGTTTCTGGCTTTTCGAATGATCATTCCCTTATACATGGTGATGGCGATGTCGCAATTCATCACCTATCTGATGATGCTGATCGTGGGCGAGAAAGAGAAGAAAATTAAAGTCGGCATGATGATTATGGGATTGAGAGACGTTGTTTATTGGTTATCCTGGTTCATATATTATGTATGTTTCGTGGTCATCGTATCCACAGTGGCCACTCTGTTGCTGTACAGTTTAAATGTATTTTCCGATAGTAATTATCTGTTGATTTTCATAGCGATTTTGCTATACGGATTGTCTGTGATTATGTTCGGTTTCATGGTTACTCCATTTTTCGACAAAGCC…
PS_transcript_29155	ATGTTATTGACCACGCACTTTATGGACGAGGCCGATATACTGGGCGATCGGATAGCTATAATGGCGGGCGGGAAGTTGCAATGTTGCGGTTCGAGTTTCTTCTTGAAGAAGAAATACGGGGCCGGTTATACGCTCGTTATGGACAAAACGAAAGATTGCGATGCTTCGAAAGTCACTGAATTGTTGCGAAATTACATACCGGAAATCCAGATCGAAAGCAATGTAGGTAGCGAATTATCCTATCAACTTACCGACAATTACGCCCCGTTATTCGAATCTTTGCTCAAGCAACTGGAAATCGAATCGGAGTCATTGGGAATCCGAAGTTACGGGATATCTCTGACCACTTTAGAAGAGGTTTTTATGAAAGTCGGCGCTGATCACGGACAAGAGGAGGAA…
PS_transcript_56642	ATGCCTTCTGACGCGAAGAAACGTGAACAACAGCGCAAAAAGGACGCAGCGAAAGCCAGACAGGCCGGCAAGAAAACCGAGATCAAGCCTAAAGCTGATGAACAGAATGATTCGACCAAGACAAATGGTTTCACTCCATCAAACGGTGTCACCGGAATGAGTGAAGAAGAGGCCCTCTGTGCCAAGTTGGAAGCCGATGCTAGGCTAAATTCCGAAGCCCGAGCTTGCACAGGCTCCTTGGCAGTCCATCCTAAATCGAGAGACGTGAAAATATCTAATTTCTCCATCACGTTCCACGGTTGCGAAATGCTGCAAGATGCTTTGTTGGAGTTGAATTGCGGAAGGAGATACGGTCTCATAGGCTTGAACGGCAGCGGAAAATCGACCCTATTAGCTGTC…
PS_transcript_56336	ATGGTGTCCAAATCCAAGGAAAAGAGGCTTGCCAAACGTGAAAGCAAAGGAATTTCTAGGACTAAATCTAGCGCAGAGGACAAGATAGTCAATGGCATTAGGGATCTGGATTTAAATAATAGCAGATCTGTGTCGGGCACCTTAGTTTCACATATTGATTCTAGGGATATAAAAATAGAACAGTTCTCTTTAACATTATACTCGAATATACTTATCAATGAGTCTGTGATTGAGCTCAATTATGGACAAAGGTATGGGCTGATAGGGGAGAATGGATGTGGTAAGAGTACTTTTTTAAAATCGTTGGCATACGGTGACATAAGTTTGCCAAGGAAGATAGATGTACACATTCTGTGCTCAGAATGTGAGGCTACGGAAGATACTGCACTTCATACAGTT…
PS_transcript_6637	ATGTCGAAAAAGCGAGGTAATAAGAAAAATCTAGACGACGATTTTGAAGAAACCAACAGTATTACTAGTGAAAAGGAAAAGCCGGCTCCTAAATCTAAAAGTAAGGCCGGTAAGAAAGGGAAGAAAGGCAAAGATGGTTGGAGTGATGACGAGGATCTTGACCAAGGTAAAGAAATCGTCGATAAATCAGAACTGACCGAATCTAAGCCTGCTTCAAAAAAGAAAGCCAAGAAAGGAAAGGCCAATAAAAACGACGATTGGTCCGATAAAGAAGAAGACATCAAACTTTCTGATGAAGAAACAAAGCCTGCATTTATAGCAGCTAAAAAGTCTGCCAAGAAGAATAAGAAAAAGAAAGGCGATTGGTCAGACGATGAAGACATTGAAGTTAAGCTATCG…
PS_transcript_8782	ATGGGAACGTGTAGTGAATATATAAAAAACACCTTTCCTACAATAGACGAAGATTTAAAACAATATGTCGAAGGGGTATTATCAAATGGTGCAGACGAGTTTGAGGACAGCGAGGAAGTTTACGAGGCAATAGGCGAGGTTTTACAAGAAATTTCAAACGATAAATCTGAAGATGATATAAGAAATATTTGCAACGATTTGCTATGTATGATGAAACCAGATAAGAAAGCCTCGAATAACGGAGCTATGAAAGTCCTAAACGCGCCGGTTCACTTAGGCTCGATGGTAGACAATTTGGAAGCTACGATAGACGATGTAAAAAGTATATGGCTTATACAGAGAGACGAGACATTGAAAGTAGATGCAAAAAAATTAGAAAAGGCAGAAGCTAAATTACAA…
PS_transcript_49241	ATGGCCCAAAAGCTAACGAGGATCGCAATCGTTAATAAAGACAAGTGCAAACCAAAGAAATGCAGACAGGAGTGCAAGTTGTCATGTCCCGTTGTCAGGATGGGAAAGCTATGTATAGAGGTCACACCTAAAGACAAGTTGGCAAATATTTCAGAGACACTATGCATAGGTTGCGGGATATGTGTTAAGAAGTGTCCATTTGGAGCAATACAGATAATCAATCTTCCAACAAATCTTGAGAAGGACACTGCACATAGGTACTCGGCGAACTCTTTCAAGTTGCATAGATTACCCGTTTTAAGACCGGATCAGGTTTTAGGTTTAGTGGGTGCAAATGGAGTTGGTAAAACAACAGCACTTAAGATTCTTGCGGGTAAACTTAAACCGAATTTGGGAAGG…
PS_transcript_54385	ATGTCCAGAAGAAAGGGACTCGAGGAGTCAGATAAACTCACCCGTATCGCTATCGTGAACGCGGACAAGTGCAAACCGAAGAGATGTAGGCAGGAGTGCAAAAAATCCTGTCCGGTAGTCAGATTAGGAAAACTTTGCATTGAAGTTAGTCCCAACAGCAAAATTGCTACTATTTCCGAGGAGCTTTGCATAGGTTGTGGTATATGTGTTAAGAAATGCCCGTTCGAAGCTATTGCTATTATTAATTTGCCGAGCAATTTGCAAAAAGAAACCACTCACCGATACGGAAAGAATTCCTTCAAGCTGCACCGATTGCCTATACCTAGACCGGGCGAAGTTCTAGGTTTAGTAGGCACAAACGGAATAGGAAAATCCACTGCCCTTAAAATCCTCGCCGGC…
PS_transcript_5581	ATGCCGGCGGTGATTTCGAAATTTTTGGAAAAGAGCGAGCACACGCTGCACGCCAACCGGACCCTCTTCTCGGGGGCGGTGGTGGCGGCGGCCCTCTGCACCTACGCCTACAAAGTGGGCTACCCTCTCGTCGGCTCCCTCATCCACAAGCCCCCCAAACAACCCGTCGAGGTCACCGTGAACAACAACCACATCGTCTCCAAGAACGGCCTCGTCAAAAACGGCGTCAAAAACGGCCTGGTCAACGGCGTCCGGAAGAAATCCAAAAATCGCACCAAAACCGGCGTGCCCAACTTCAACTTGGCCTTCATACTGCAATTCGTCAAGCTGGTTAGGATAATGATACCGAGCGTGTTCTGCACCGAAACCGCCCTGCTCGGCGGCCACACGGCCTTCCTC…
PS_transcript_65249	ATGCTCATTGCCTGGCGGCGCGCGCCCGGGTGCGTCCCTCTGAGCCTTGCAGAAGCTCGTGTGACGAGGGTCGAAACCACTCGATACATTTTCCGCAACCTCTGGCCTCGTCACGACGCTAAGAGCCGCTGGCTAACATTGGCTTCCTTCGCCCTAGTCGGGGCCGGGAAGTTTGCTCAGAGCGCAACCCCCAAGGCCGTCAGCTGCCTAATGGACACTCTCAGTAATGCCAAAATCTTGTCGGAAGGTGACAGCGAAGACTGGGATCGCATAATGCGGCTCGCCGTGCAAATCGCCGGCTTGGAAATGGCTCAAACCGTTTGCCGCGAGCTCCGCGGCGCCCTATATTCACATGTTGTCAGCGCTGCGAATAAGCGTATGGCTACCGAGCTGTTTACC…
PS_transcript_3493	ATGGTGTACAAACGAAAATTTGGTATATTTAAGGCCGCCGATCAAAAACCTAAAAAACCCAAAGAACCGTCCCTCAGCTACTTCAGATTGTTTGAATTTGCCACAACTTTGGACAAATGCTGCATGCTAGGCGGGGTGATATGCGCCGCTATAAGCGGCATCATACAGCCCTTTTTGATGGAGTTCTTCGGCGACGTGACCGGCGCCATAGTCACCTACGCCACCAAGTACGATCCCGAATTATTCGAAGATGAATTGAACGAAATCAATGCTGATCTTGAGTACGCTGTACTCCTATTCGCCATCAAATCCTGCGTTAGCGGTCTGGTAGTCATTATAGTTACCTATTTGGCCACTGTTTTCTTCAATTACAGCGCCATCCGACAGATTTACAAAATT…
PS_transcript_3350	ATGGCGTGTGAGAAAAACGGTGTGGAAAAGAATGGTGAATTGAAATCCAAAGAAAAGATCAGAGAGGCCGCCGATCAAAAACCTAAAAAACCCAAAGAACCGTCCCTCAGCTACTTCAGATTGTTTGAATTTGCCACAACTTTGGACAAATGCTGCATGCTAGGCGGGGTGATATGCGCCGCTATAAGCGGCATCATACAGCCCTTTTTGATGGAGTTCTTCGGCGACGTGACCGGCGCCATAGTCACCTACGCCACCAAGTACGATCCCGAATTATTCGAAGATGAATTGAACGAAATCAATGCTGATCTTGAGTACGCTGTACTCCTATTCGCCATCAAATCCTGCGTTAGCGGTCTGGTAGTCATTATAGTTACCTATTTGGCCACTGTTTTCTTC…
PS_transcript_43604	ATGATGAAAGAGCGAAAAGCTTACAATTTACAAAATGAAACAAAGAAGGCTCCTTTAGATGTTGAATATTATAACGAGATCGGTATACAGGAGCCTAAAGAAAACCTCAAAAATGTATCCTTTATTCAAATGTTTAGATACGCAACTAGATCGGACAAAATTTTAATAGCGATCGGTTTAACCTGCGCTGTCATCACCGGAATTTTGCAGCCCTTGAATACAATTCTTTTCGGAACACTTACGGGAGACATCATCGAATATGCTATGAACATACGCAATGATACTTTGGACAAAACAGTAGTCCAAGATAACCTTATAAAATCCGTTTCATTTTTTGCTTTAATGAATACCCTGATAGGTGTAGGCATGCTCATATTCAATTATCTTTCAACCGTTACT…
PS_transcript_11082	ATGTGGAAATTACTTCACCATAATAGGCTAATATATTTTAACAAAAACCTGCTGTTTTCAAGATTACCAAAAATCAAAATTAGTAATTACATAGGAAACAGTATTAAAGCGAACGTACAGAAAAAACCATCCTTTTTAAATGTTAAAACAGTGGGTATATCTCTTACCGGAGGATTAATAGTTAAATTGTACATTTCACGAAACCAAGTAGCCTGTGAAGCTCAGAACACTAGGCTATCCAGGTATGAAACTTCCGATAAAACAACATCCTTCAACTGGAAACTCTTATGGAAATACCTAAAACCGAGCATTTGGTATTTTATAGCAGCTGTAGTGGGAGCTTTGGCTGTAGCTTTATTGAATATTCAAATTCCCCAAATACTTGGCGGCGTAGTGAAT…
PS_transcript_7979	ATGTATCTGACGATAATAACCTACAATAATTTATCAAAGTCATTGAAACATTTGAAGTATTTCGGTCACAGTTTCAGAAGGAATTTCGGCAACATGTCTCAGAAAATCAACCAGAGTAAATCGTACATTTCCGTGGAGCTACCCGACAACAAACCCAAAACCTCGAAGGGTCTATTCGCTAGGATATTCAAGAAAAAAGGTCCCGACTCGAACCGCGAGCCCCGCTTGAAAACATCGGAATTAAAGAGGCTATTCTCGTTAGCGAAACAGGAGAAATGGAAACTAGTCAGCGCCGTCGGATTCATATTGGTCTCGAGCTCAGTAACCATGGCTATTCCGTTCAGTCTGGGCAAAATTCTAGATATAATTTTCAGAGAAGAGGACAAAGACGTGGCGCGG…
PS_transcript_14381	ATGAAGACACCAGGTGAAAATAACTCAGTCACAAAATTTGTATTTCAAAATTACATTTTAAAAGTAAAAGAAATGAGGAGGATACTTTTTTTAGCAGTTGCTATGACAGTAATTGGCATTTTTACTGAGGTAAAACTAACAGAAATTTTGAAAGACATCCCAGAATACTTTCAAGACGAAGACAAATTTAGAATATTAATTGTAGAATTAGCAATCTTTGGGCTTATTTATTCTTTCTCCTCAGAATTAACTGGTTATTTTGTGGCTGGGCCTTTACAAACAATTTTTACAAAAAGTATGAAAGATTCTTTAAAAGCTTACATCAATTTGAATTACACAACTTTTAAAGAGGTAGGTGTTGGTAAAATATTAAAAAACATGGACAGAATAAGTTCATCA…
PS_transcript_46259	ATGAAAAAAATATCAGACACAGAAATTCTCAAAGACATTTTTATGAATTACGTATTCAAAATACCACAAATTAGAATATTAGTCCTTCCAACAGCTTTAACAATGATTATTTCCAGGTTTATGGAAGTGAAAGTAAGCGAAATCACCCAAAAAGTGTCTATTTTGTTTATAGAAGGGAATGAAAAACACAGATTTTATTTGGTAAGCATGTATTTTATAGTGGCACTTAGTTCATGCTTGCTTATTGAATTACAAGGCTTTATTTTTACAGGGAGTGTCCAAAGAGCTTTTAGAGTGGCTTGTAAAGATACTTTTAAATATTTTATTCAATTAGATTATCATAAATATCATTCTTTAGGTTCAGGTGAGATCCAATCAGTGATTAATAGAAAAAGTAAG…
PS_transcript_36824	ATGTGGAACCGAGTTCGGTCCCGTGCCTTGGCCTCCCGCGGAACCGCCTTGCTGCGAGGCTCCGGTATACCTTCGCGGGTTACCGGATGTCCTCTTCGGCCGCCATTCAACGGTCAGCTCAGAACTGGCATGGACAGAGGAACGGATAGTATTAACAACCTGCTGAACTACATTGTATTCTCAATTGTACCAACAATTGTAGATATATTAGTGGCTGTGATATTCTTTGTAGCTGCGTTTAACGTTTGGTTCGGATTGATCGTGTTCGTTACCATGATGTTGTACATAGTATTAACAATCACCATTACCGAATGGAGAACCAAGTACCAAAGGCGCATGAACTTGGCCGATAACGCTACGCGAGCTCGAAGCGTCGATTCCCTGCTCAACTTCGAAACG…
PS_transcript_73796	ATGAACGAGAACAAAGCGGACGCGAACGGTGACAAGAAACAGAAATCGAACGTCAAATTCAGTAATATCGATATTAATCTAACATTCGAGGACCGCGAAAACCGATCGACATGGAGCAATTTTTGGAAGAAAGTAAAGGTCCTTTCGCCGTTCTTGTGGCCCAAAAAGGACTTGGCTTTGCAGTTTCGCGTGTTTATCTGCTTCATACTCCTGGCAGGAGGAAGGGTTATCAATTTGTACGTTCCTATTTATCAAAAACTTATAGTTGACAGTATGAGCGTCGAAGAAAGCCAAATGGTCTTCCGCTGGGACTGGGTCCTCATGTACGTGGGATTTAAATTTTTGCAAGGTGGCGGCACCGGCGGGATGGGTTTATTGAACAATTTAAGATCCTTCTTG…
PS_transcript_7988	ATGGAACCCGCGGAGAATTCTAAACCGTTATTTAAGCTTTTCGTTGGTTCTGTTAGAAAATTTAAATGGAAGGACCGCGAAAACCGATCGACATGGAGCAATTTTTGGAAGAAAGTAAAGGTCCTTTCGCCGTTCTTGTGGCCCAAAAAGGACTTGGCTTTGCAGTTTCGCGTGTTTATCTGCTTCATACTCCTGGCAGGAGGAAGGGTTATCAATTTGTACGTTCCTATTTATCAAAAACTTATAGTTGACAGTATGAGCGTCGAAGAAAGCCAAATGGTCTTCCGCTGGGACTGGGTCCTCATGTACGTGGGATTTAAATTTTTGCAAGGTGGCGGCACCGGCGGGATGGGTTTATTGAACAATTTAAGATCCTTCTTGTGGATTAGAATACAACAG…
PS_transcript_5406	ATGGTTCTAAACATATCATATTGCCCCCCGAACATTTCTATATGGGACGTTTGGATCGATCATGGAACGTCCCACTGTTTCATGAACACCCTCACTTCTTCGATACTGGCTGCATACATACTAATAGGTGGCACGATACACTTGTGCATCTACAGGAAATACGGAACGGAGGCCTCGCCGAACCACCTATCCCGATCGAAGCTCTATTATTTACAAGTATTCGTTACCATTCTTCTGCCCGTTTTAGAAATCATCCGGTTCGTGCTGCAGGCTACAGTCTACGATGATAGAACTATTTACGGGTATATGATCGTTTCGCTAGTGCTAACTTGTTTTGCTTATCCATTTTCCCTTTGGATAATAAACGTTGAGAGATGTTATTTGTTACCCTCAATACCG…
