# Supplementary material for: Full length sequencing reveals novel transcripts of detoxification genes along with related alternative splicing events and lncRNAs in Phyllotreta striolata
Source: PLoS One. 2021 Mar 24;16(3):e0248749. doi: 10.1371/journal.pone.0248749 (PMC7990184; doi:10.1371/journal.pone.0248749)
Supplement: S7 File — (XLS) [file pone.0248749.s008.xls]

## Sheet: Sheet1
Supplementary material 5 Sequence information of UGTs
Gene ID	CDS
PS_transcript_13627	ATGAAGAATACAATTTTAATATTAATTTTTGTTTCTATATTTTGCCTTCATGGCAATTGTTCAAGAATATTTGCAGTATTTATGTTTCCCTCTGTGTCTCACCAGGTAATTTTCCAACCAATCTGGAAAGAATTATCCCTAAGAGGCCATCAAGTCACAGTAGTTACTCCAAATCCACTGAATGATCCATCTTTAACAAATCTCACCGAAATCGATATATCTTTTACTTACAAACTCCCAGAGATCGTAGGCGTTTTGAACAGCGTTGGACAGAAACCGACCCTTGTTCAAAAAATGCTCTCCATATTTGAATTGAATATGCTAGTGTTCGAATCCGAAATGAAGTCCCAAGCCATACAAGAAATAATTCAGCGGCAAAACGACAAATACGATCTGGTG…
PS_transcript_13869	ATGCATTTAAAATTTATCATCCCTCTGATATTCGGTTTGATCGCAAATCAGGGAGAATGCGCCAGAATATTCGGGGCGTTTTTGTTCCCATCGTACTCTCATCAGGTGATATTCCAGCCGATATGGAAGGAACTCTCCTTAAGAGGTCACCAAGTGACAGTGATCACGCCGAATCCTCTTAACGATCCGAAACTGACGAATCTGACCGAAATCGACATATCTTTCACCTACAAACTGCCCGTTTTCGCTCAAATGATGAGCGGATTGCAATCGGCCAATTCCGTGTTCAAAAAGGAACTGGGCACTTATTTCCTGTTCACGGAAGTCTACGAAGCTGTGATGAATTACGGTCCTGTTAAAGACATCGTGAACAATCAGAACGATCACTACGATCTGGTG…
PS_transcript_14115	ATGTACAGTTCGAAAACAATGAGTAAAATTCTACTAATTTGTTTTACTCTCTTTGTGAGCTATGGTGAAGGTGCAAAGATATTGGGAGTATTCATGTACCCGTCTATTTCTCATCAGTTAGTTTTCCAACCGATATGGAAGGAATTGTCCTTAAGGGGCCACCAAGTTACAATAATTACTCCCAATCCACTGAAAGATCCCTCTTTAACGAACCTCACGGAAATAGACGTTTCTTTCACTTACAACAAGCCAGCAGTGAAGAACCCTATGCGATACGTTAAGAAGGAACAAAGGTCATTGACAAAGGTTAGAGCGATATTCGATGTATTCATGGAGTTATTCGAAGAAGAAATGCAGAGTGCCGGCGTACAAGAGCTCCTCAACAAAAAAGATGAGAAA…
PS_transcript_14583	ATGTCGAGTATCAAGTTTATCTCTGTGTGTGCTATTTTTGCATTAGTTGTAACCCCGAATATAGCTTCAAAAATTTTGGCAATAGTTCCTACAGCTACGTACAGTCATCAGCTAGCCTTTCGAAATGTGTGGATTGCATTGGCGAATAGAGGGCATCAAGTGACTTTACTCACTACTCATCCAATGAACAATCCCGACTTGAAGAATTTGCGAGAGATCGACACGGGCAGTTCCTCCAAAATAGTCGAGGACTACATCGAGCTGATACACAAATCGCCCGAATCTAAAGCGTTCAAATTGATGACGAGCAGTTTCGATGATACCATGAGGCATCAATTGTCCCTCGAACCAGTCCGGAATTTAATTCACAACGAAAGTGGATTCGACCTAGTGATAACC…
PS_transcript_14762	ATGTCTTCTATTAAATTATTCTTTTATATCATACTTTCATTTGTGCCAGCTATATCAGCATCTAAAATATTGGCTATAGTTTCTACGCCGTCGTACAGTCATCAAATATCCTTCCAAAGGATATGGATCAGTTTAGCGCAAAAAGGTCACCAAGTAACGTTGTTAACAACAAATCCGATCAACGACCCGAATTTAAAGACTCTACGCGAAATAAACACGAACAGTTCGTACAAAATAGTGCATGACTATTTAGATAAAGTGCGTGATTTGCCGGAATCGCAAATTGTTAGATTCATTGCAAGGAGCCTCGATGAAATCATGGAGCAACAATTATCCCTCGATCCTGTAGTGAATTTAATCCGCAACGAGAGCGATTACGACGTTGTGATATGTGAAAGT…
PS_transcript_14490	ATGAATATAAAATGTGTATCATTATTGTTATTAACTATTTTATTTAAAAATTGTGTTAGTTTAAAAATACTAGCATTGTATCCCAATGTAATGATAAGTCATTATTTGGTGTTTGAACCTTTGTTTCACGAATTGGCAAACAGAGGACATAATGTCACATTAGTGAGTTCATTCCAAAAAGAACAAAATTATCCCAACATTAGATTTATCGATGTTAATGATGGTAACAAAAAGCCTCATGAAATGTTACCAATGAATTTTTTTAATGGCGGGCGAATTAGCAAGTACTTTGAACTCTATCAATTGGCCAGGACAGGCTTAAAAATATGCAATGCGTACAAGAACAGTAAAAACATAAAATCATTCCTCAAAGAAAATAATAAGTACGACGTTATTATA…
PS_transcript_15072	ATGAATTTATACGTGCTATTTGTGTCCGCTTTATTTGCGTTTAATTCGATAGATTGTTTGAATATCTTGGCTGTTATGCCGCACGTGGGCAAGAGCCATCAATTGGTGTTCGAGCCGTTGTTTAAAAAATTGGTTGAAAACGGACATTCGTTGACTTTGATAACGAGATACCCGCAGAAGAAGCCGATACCTAATTGGACGGATATTAATATATCGAACGTGGAATACAATTCGACTGAAATTGTTACCTTTGATAGCCTAACAGGGACGAGACTGGATAGGTATCTTTGCAGCAAATTATTGGCATCGTTCGCTTATATAACTTGCGAAGAAGGTCTTTCACATCCGAATTACTTGAAATTTCTCAAAACAGACCAGCATTTCGACTTGGTTTTGATC…
PS_transcript_14890	ATGTTTTACTTAAAAATATTAAAACTCGTCTTCAGTATATTAATTTTATCGAGTTACGGGGAGTGCTACAAATATTTAGGAGTCTTTCCCATCCCTATAAAAAGCCACATGATGGTATTTTCGGCTGTACTAAAAGAGTTAGCCAGAAAAGGCCATGAAGTAACAGTAGTAAGTGTGTTTCCGGAAGAAAATGCTCCAGATAATTACCGGAACATTGATTTATCCGGTTACTTGCCGAAACTAATCGAATTCGTTAATATATCGACGTCGACAAAGGAAAGTAGATTCACCAAGTACACGGAGTCAATGAAGTTATTCGGCATGGCTGATATAATGTGTGAAGCATTAGCCTCTCGGCCCTACCAAAAGCTACTGAAGGAAAATGGAACATTCGACGCT…
PS_transcript_14466	ATGTACGCTAGCCAAATGGATTTGAGAAAGTTATTTTGGTTTTCATGTGCGTTATGTTGTGCTCATTGTTACAATTATTTAGCGGTGTTTCCAGTGCTCGGAAATAGTCATATGATAGTATTTTCGCCGTATTTGCGAGAATTGGCTAGGAAAGGCCACAATGTGACGCTCATCAGCGGGTATCCGCAGAAGGAAAATTTACCAAATTACAGAAATGTAGATATATCAAGTCACATAAAGAAATTTATTGAAGTGATGGATATAAGCGATGAGAACGACAGCAAATATTACCAATATACAGGCGCAATGTTAGCTTCTCAAATAGGGGATTTAATGTGCGAAGCGCTATCATCACCAGAATATCAGAGTTTCCTGAAGGAAAATCATACTTTCGACGCT…
PS_transcript_14804	ATGAGTTCGACAACAATATTATTATTTTTAAGTGCATTGTGTTGTGCTCATTGTTACAATTATTTAGCGGTATTACCAGTGCTCGGAAACAGTCATATGATAGTGTTTTCGCCGTATTTGCGAGAATTGGCTAGGAAAGGCCACAATGTGACCCTCATCAGTGGCTTTCCACAGGCGGAAAATTTACCAAACTATAGAAATATTGATATATCAAGTCACATTAAAAAATATATTGAAGTAATGGAAATAAACGAAGAAAACGACAGTAAATATTTCAAATACACAGGCGCAATGTTAGCGTCTCAAATAGGAGATTTAATGTGCGAAGCGCTATCATCACCGCAATATCAGAATTTCCTCAAAGAAAATCATAAATTCGACGCCATTATCACTGAAGCG…
PS_transcript_13406	ATGACATTGAAAATTATAATCTTCCTGTCGTTATTATGGGGTATAGAGGGTTCCCATATTTTGGGAATATTTTCAACCCCCGATGTGGATCACTTCATGCTGGGTTCGAGACTAATGGAAGCGCTGGCGCAAAAAGGCCATCAAATCACCTTCGTGGCCCCTTTCACACCTGAATTTCAAAACGAAAACGTGACGACAGTTGAAATTTTACAAGAAATCGAACTACAAGAAGTGAATAAATTATATACCAACTTCATGGAACGCGTAAATATGAACTTTATAACCAGGACAATGCATATGTATAGCTCGTCTTACGACATAACAGAAGCAGTATTAACCGACTCGAAGTTTCAAGCTCTACTGCAGAATCCCAAAAAGTACGATTTGATTATAACAGAG…
PS_transcript_15002	ATGAAAATACCACCACTTATTCTTCTACTCGTTGTGACTCTCACTGTCGTGAATGGCAGTAAAATTTTAGGAATATTCACCAGTCCCGGTTACAGCCAGTACATTTTAGGCGAAAGATTGCTCGAATTACTAGCGAAAAGGGGCCATCATGTCACCATGATTAGCGAATTCGAGCCGAAAGAACCAATAAAAAATTACGTTACTCTAAAATTGGACAAATCAGGCAGTTTCCACGATACTTTCGATTTGACGGAATGGCAAACGAAGAACAATTACCAATCGACGATAGAATTTTTGGAATTGTGCAAATATTACACGGAGATCCCACTGAAGCAATCCCAAATACAGGAATTCATCCGTTCAAATGAAACCTTCGATTTGGTGATCGTGGAGAATTTC…
PS_transcript_14532	ATGGAATTAAAAAACTTGCTATTCATTATTGTTAGTGTATCGTGCGTGGGAACAATCCACAGTGCGAAAATTTTAGGTTTATTTCCCTTAGCTGCGGGAAGTCATTACAGTCTAGGAAACACATTAATGAGAGGACTGGCCGAGGCTGGACACGATGTGACGATGATAAGTCCTCACAATGATACGAATCCAGTTAAAAATGGAAGTTACAGAAACGTAGTTTTAACCGGATTTGTCGAATCCTACGCAGCTACAATGAAGAAAATCAACTTGTTTAGTCAACAAACCATGAACTCGTTCACTTATTTGCTCAAATTCCAAAAGGCTACCACCGCGTTAATGGAGAAAACCTTCCAGCACCCGAATATCATCGAACTTTGTAATTCGAATGAAACCTTC…
PS_transcript_14728	ATGGATTTCTCGAAGATACTATTTATTGTTCTCACTGTAGCTCTGTATATTGAAGAAATCGACAATTCGAAAATTTTAGGAATATTTCCTCTGGCTGCGAAAAGCCATTATACGTTGGGAAACTCGTTGATGAGAGGGCTGGCCGAGGCCGGACACGATGTAACAATGATGAGTCCTCACAATGATGAAAATCCTGTCGAAAATGGAACGTACAGAAATATCGTTTTAACCGGATTCGCCGAATTTTACGAAGCCACAATGAAGAAACTCAACCCGTACGAACGATCGTACTTCTCCAACTCCTTCAACTACCTGCACAAATACCAAAGAGCCACGACCGTTCTAATGGAGAACATCTTCCAACACCCCGCTGTCGTGGATTTCTCCAATTCCAACGAA…
PS_transcript_9986	ATGTTGGTGAATTTAAAGCCAATTACGCTGCTTTTTGCCGGTATATTGATAGCAAATTGCGATTGCTATCGAATATTAGGGGTGTTTCCATTCGCATCGCCTAGCCATTATTTCTTGGGGAATGAATTGATGAAAGGTTTAGCAGAGGCCGGACACGATGTCACCATTGCTACAGTTTTTCACGAAAAATCACCACCATCTAATGGAAAATACAGACAAATCGTCATGGATGATTTATTAACACTACAAAAAGCATTATTCGGACCGATTGCGAATATGAGCTCGGGCTCGTCGGGATCAATGCAAAATCCTTTTAAAATGGCCACCACATTCCCGAGGATTACCATCAACATCACCGAGTCCACCCTCAGCAACCCCAAGTTCCAGCGACTAGTCACC…
PS_transcript_46562	ATGAATCGCAATATAGCAGTGTTGTTATTGCTAAATATCGTTTGCATGGTTAATTCGGCTAATATATTATTGGTATTCCCGACTCCTGCGCCGAGTCATTTTTTCCTGGGAAGCACCCTGGCAAAAGGCTTAGCTGACGCCGGGCATCAAGTTACAATGGTCAGTGCGTTTGATGATACTAGTGGAAAATATGAGACGGTTCTACTAGACGGGATCGGATACGTTTTAATGAACTCGAATTTATCATCCTGGGCGGAAATGGGAAAGAAATCAGTCATCGAGGTCGAGTTAGAATCGGTTAAAATCTCCCACATTCTAACCAACGCCACTCTGGCCCATCCGAACTTCCAGAAATTGCTCAACTCCCGCCGAAAATTCGACGTCATCATTCTGGAAATG…
PS_transcript_13651	ATGAGTACCAATTTTATATTTCTGCTCCTGCTGAATGCCGTAGGCTTGATAAGCCCGGCCAAAATCTTGATGGTTTTTCCGACGCCTGCACCCAGCCATTACTTCCTGGGAAAATCCCTAGCCAAGGGCTTAGTCAATGCGGGACATCAAGTTACCATGGTAAATGCCATCGAAGAAAAAAACGAAAGTTACCAAACTGTTCGTCTGAACGGAATAGAATTAGCTTTAATGAAGGCGAATTTATCAACTTGGCAGGAATTGGGGGAACAAGGATTCCTTTCAGTTGAACTCGAATTGAACACCATCGGACGCATACTGGTCGATTACACAGTCACCCATCCGAATTTCCAGAAATTGCTGCGCTCCAACGAGAAGTTCGACGTGGTAATATTGGAGCAA…
PS_transcript_31014	ATGAATTTTGTTCTTCTATTACTCGGTCTCGTGGGTGTCGCTCGAGGTTACCGAATTCTCGTGGTGTTTCCTTTGCCGTCCAGAAGCCATTACATCCTCGGCAATGGCGTAGGACGAGGTCTGGCTAATGCCGGACACGATGTGACTGTAATAGCACCTTACGAAGACAAAAACGCGCCGAAAAATTACAAAAACGTCGTTTTAACAGGAGTGGAAGATGCATTGTGGAAGGGAGAGGCGAAAGAAAAATTTAATCCCGTCGAAAATGGCAAAGTCCATCCTTGGTTTACCATGCTATTCGTTATGAATTTCATGGGAAACCACATGATCGAGAAAGTGCTGGGTCATCCGAACTTCCAGAAGGTGTTAAAAGAACAATTCGACGTCGTCATAGTCGAG…
PS_transcript_15448	ATGAAATTGTTTTATTTATGTTTATTGAGTTTATGCGGTTTTGCGGAGAGTTCTAGAATTCTTTTGGTATTTTCTTCTTTCTCTCCCAGCCATTTTATATTGGGAAACGCCTTGGGCAGAGGACTGGCGAACGGTGGGCATCAAGTGACTGTAGTCAGTCCTTTCGAAGACAAAAATCCGCCCAAAAATTACAGAAATGTCGTTCTTACTGGTTTTACAGATAAACAAAAAGGCAATCATCCAAAATTCTTCGACATGGAAAACATGCACCCCTGGTTAGGCCTGTTCGTATTAAACTCCATGGGAAAAACGCTAGCGGAAGAAACGCTGAAGCACCCGACCTTTCGAGCCCTTTTGAACGAACAATTCGACCTGATCGTCCTGAACCAGTTCAGAAGC…
