# Supplementary material for: Full length sequencing reveals novel transcripts of detoxification genes along with related alternative splicing events and lncRNAs in Phyllotreta striolata
Source: PLoS One. 2021 Mar 24;16(3):e0248749. doi: 10.1371/journal.pone.0248749 (PMC7990184; doi:10.1371/journal.pone.0248749)
Supplement: S8 File — (XLS) [file pone.0248749.s009.xls]

## Sheet: Sheet1
Supplementary material 6 Sequence information of ncRNA
Gene ID	CDS
ncRNA_53519	GTGTAAACTAATTGTTAATAAAATTAACTTTTTTATATGTAAATTGAAAAATAAAACGTTGGTATTTGG
ncRNA_39453	GGACCTTTATATAAAGTTTTCGACTCAAAATTAGCCCGACAATCACTCGTTAAGACGGCCAAAAGCAAGCCCTCGAATTCATAATTCGTGGGGTAATTTAGAACTATTTTTGGTTAAATTTTTCCACAATAGATGGGATGAGATTTGTTTAAATCGCTAGTAGATGTTCCGTGTTTGATTACACTTGACATAAAATGAAAACGTACAAGAAAGTAAAATAAGAAATCTGTTTCGGAATTGTCTTATCACGTTATTTACCAATGAACTGTTTAATAAATATGTTGTTGTGCTACGTTTTTATTTAGAATATGTTATAATTAAATAAAATAGTCGTGTATGTGCAGTCGTAGTAAGTTTCGGAATATCAAATAGCACCTCTCGAGTTTTTTTCGGGATACG…
ncRNA_24810	CAATATAAGCTATGTGTGCGACAAAGACAACTTCCATTAGACACTTACAAAGAAAAAAAGAAAGGGTGTTATTGCGGGATTACAATATTTTTTCACTTTGTTATTGTAATTTTTTTGTTCAAGTCACACAATACACCTAGGTGCATAAAAGTTTGCAATATGGTCATTTCTATTAGTT
ncRNA_40112	GAAAACACCGATGTATTAAAATTAAATAAATTATCTGGAAGTTGAACGAAGAAGATGTTC
ncRNA_24234	GAGTCACGGTCAACAGGGTGGATTTGGCCAGGGTGGGTTTGGTCAAGGGGGCCACCAGGGTGGATATCAAACACACGGATACTAAGTTTACCTTTGCTTTGTAATAAAAGATCTGAAACACCGATGTATTAAAATTAAATAAATTATCTGGAAGTTGAACG
ncRNA_69835	GGAGATGATCCTGTTGCATAGATGATAAGATAAAATGTATGTCTACTAAAAAATTAAAGAAAAAAATTTCATTTTTG
ncRNA_66099	TAGATTAAAAATCAAATAATTTTGACGGTTTCGACACTTCGACAGTATCAAAACGGGTTAGGATGGGTGAACGAGAATTTTTAAACGATAATTTATTGAAAAAATATCACTAATTTTAAAATTGAATTATGTAGATATGTCTTTTTGCCACAATGGCTTGAAAAAGAAAGTAAATTCTAAGAAAATAATAAAGAGGAAACTCCAAATATAAACTTAAGGATTAAAATAAAAATAAATGAAAATAAAAGAACTCTAAAAAATAGTCCACCGCTTTCTGCTAAACTTTAGCCAAACCTGTCATACAGATGTCATCCCATATTACTGAGCTGAGGTATAATTCTAGCTGAAAATTGAATTATTTTTTCCCTTATTTCAACAAAATTTGTTGATGTTTCAAAA…
ncRNA_49355	AGATCAGCATGAAATTGAACATTGTATTATTGTTAGCCTTACTGGCTAGCGTTGCCATTCAGGTAAGAAAATTTAATTTAACAAATTATTTAATTATTTTTGTATATATAAAATTTCTTATATAAAATAAATATTTTATTAT
ncRNA_63027	TAAGGTATAATTTATTTTTTATTTATGTGTTAAGTACCTAGTAGGTTCGAATGTAAATGAAGCGCAAATAAATTTTTCATGTAATTCGTT
ncRNA_39154	TGGATACAGGACTACCAAAAAAATCTATTATTCTCTTTCTGAATAAATTCAATTTTTATT
ncRNA_52769	ATCAAACTTTATTTGTGAATTGTAATTAATTAATAATTAAAGAAGAGATTTTTATT
ncRNA_67144	GAAACGAGGAATACACAATACAATTATTTTAATTTAAGTCGCCCATTTGTTACGTATATAATAGAAAATATATATAAATATAATAT
ncRNA_44460	AATGAACGCGGATTACGGCGTTGTGAATTACAATTTTATGAACTTTGTACCGAACAATCCTTTGTTTTAATAAAATGAGCCGGATTGAT
ncRNA_24810	CAATATAAGCTATGTGTGCGACAAAGACAACTTCCATTAGACACTTACAAAGAAAAAAAGAAAGGGTGTTATTGCGGGATTACAATATTTTTTCACTTTGTTATTGTAATTTTTTTGTTCAAGTCACACAATACACCTAGGTGCATAAAAGTTTGCAATATGGTCATTTCTATTAGTT
ncRNA_68770	TATCTGATGTAATGTTTTTTGTCTCGCAGCTCGCGCGGTGGGCGGTCATACTTTGTTGTTGGTTAGTAGATACTATAAGACACAGTTATCTAATAAATGTTGCCGATGATCT
ncRNA_34225	CAATTGTAAATCAAATGGTCTAACTTATTACAAAATAAACATTCACTGCGCTTT
ncRNA_66820	GATGAACGTACGGCTTTGTAAGAAGTTTTAGGCTGTAGTAAATCTAAGCAAGCGAAGATTTGAGATTTGTCTCAAATTCGTTTGTATAAATGTTTTTCCTGCTCAATTTGCTGAAATTTTTGGAATCGTTTATAAAATGTATCCAATACTCGCTTGTGGTTTACAAGGTGAGTCAAAATGTGGCCATCGAATTACTACCGGGTAGATTTTAATGAGATAATAAAGTCAGTTATTAATACCTAAATCATTTCGGTAGAATAATTTGATAGTCAATTAAAGATTTTTATCATGAGTACTGATAATAATCACACCAAATAAACTGTCGATTACAGTATATTTTTAATTTTGCTGCGTCACTGTGCAATTTTTTTATATATCTCTCGCTTTTTTACAAAAACA…
ncRNA_46049	TAGGTAGAGAATGTATTATACTCATAGTTTACATTTTTTATTTAAAAAAAAATATTAAATTTT
ncRNA_66622	ATGTGCGGCAAGAAAATATTGGATACTAAGAATTACAGGCAAAGTTCTACATAGTTTTAGTTTAATCTGTAGGTTTATTTTCTAATTTTTAAGTGAAATCTGTACATAATTTATTAAATATTGATTTTT
ncRNA_65078	GCGACGTCGTGGAATTCGATGTCGACGGCCGGCCTTTTCGGCAGGCAGCGCAACGAACTGTCCCTCGATTGCATCTCCATCGCCATCGAGCACCTCGCGATCCGCGATCGCTTTTCTCACTGGAATAAATTAATTCGAAAAACACGGCGAAGCGCGGCCGGACGTGTGGAAATGTGCTCGCCCGTTGTACCCGACCGGTCTGCTCATTCCCGTTTCAACGAGTGTGTGTATTTGTAATTTGTGTTTTGCATGCAGCGATTCGATGCGTTTTCGGTGCGTGCATAGCCCCTCTCTTCTTCGCACACGCGGAGGATTTCGATTTACATGTAAGCGGGTCGGGCGGTTGGCTTGCGGGTGGACCGGCGATAAACTGACTAAACTAAACTGAGAGTTTGTCGA…
ncRNA_74105	AAGTATTATTTGTATTGTAACTATTTATTTAAAAATAAAGTACTTAATATT
ncRNA_54577	CAGCCGAGCCTTAGAAACCTTTTATATATTCTCGGATATACAGACGAAGAAATAACCAAACTTTTATCCGATGATCCC
ncRNA_69458	CACGGATAAGGAATGTATTTATTTATTTATTACAAAAGAATCGCCAGCCCAAAATGTTAATTAAAAATGTACAAATACT
ncRNA_64764	AAACATTGGTGTTTTAGTAGTTTTTCGTAAGATTAGATTCTACAGTATTTTATCATTTTTTTTGATTTACTAGAATTTTTAATAAATCAGCCATGACT
ncRNA_41661	AGAGGTTTAGAACATCCATTGATATAAACTTTTCTTCTTGAAATCAATCAAATATTCACATCCTGAAGTATCGACATTCAATTGATTAACACACTGTATAATTGCAAATGAAGGAAAAGGAACATAATACCTACTTAAGTTTAGAGAATACTTATAAAATTGCGAATTAGTTAATTTGAACATAATGTAAATAAATCAATGATTACAAAATGTGTAGCAGTATAAATATTGTGAATTTTTCGAAAACTAGAATAAAAAATATATTTTTTT
